# Supplementary material for: Modeling combination therapies in patient cohorts and cell cultures using correlated drug action
Source: iScience. 2024 Jan 15;27(3):108905. doi: 10.1016/j.isci.2024.108905 (PMC10882105; doi:10.1016/j.isci.2024.108905)
Supplement: File S1. Clinical Trial PFS Data, related to Figure 1 — Aggregated raw clinical trial progression-free survival data. [file mmc2.xlsx]

## Sheet: 1-5-fluorouracil and Oxalipla
time	OXA	FU	Both
0	1	1	1
0.01	1	1	1
0.02	1	1	1
0.03	1	1	1
0.04	1	1	1
0.05	1	1	1
0.06	1	1	1
0.07	1	1	1
0.08	1	1	1
0.09	1	1	1
0.1	1	1	1
0.11	1	1	1
0.12	1	1	1
0.13	1	1	1
0.14	1	1	1
0.15	1	1	1
0.16	1	1	1
0.17	1	1	1
0.18	1	1	1
0.19	1	1	1
0.2	1	1	1
0.21	1	1	1
0.22	1	1	1
0.23	1	1	1
0.24	1	1	1
0.25	1	1	1
0.26	1	1	1
0.27	1	1	1
0.28	1	1	1
0.29	1	1	1
0.3	1	1	1
0.31	1	1	1
0.32	1	1	1
0.33	1	1	1
0.34	1	1	1
0.35	1	1	1
0.36	1	1	1
0.37	1	1	1
0.38	1	1	1
0.39	1	1	1
0.4	1	1	1
0.41	1	1	1
0.42	1	1	1
0.43	1	1	1
0.44	1	1	1
0.45	1	1	1
0.46	1	1	1
0.47	1	1	1
0.48	1	1	1
0.49	1	1	1
0.5	0.964389	0.995009	0.990632
0.51	0.961367	0.995031	0.990628
0.52	0.958345	0.995052	0.990623
0.53	0.955323	0.995074	0.990619
0.54	0.952301	0.995095	0.990614
0.55	0.949279	0.995116	0.99061
0.56	0.946256	0.995138	0.990606
0.57	0.943234	0.995159	0.990601
0.58	0.940212	0.995181	0.990597
0.59	0.93719	0.995202	0.990593
0.6	0.934168	0.995224	0.990588
0.61	0.931146	0.995245	0.990584
0.62	0.928124	0.995266	0.99058
0.63	0.925102	0.995288	0.990575
0.64	0.92208	0.995309	0.990571
0.65	0.919057	0.995331	0.990566
0.66	0.916035	0.995352	0.990562
0.67	0.913013	0.995374	0.990558
0.68	0.909991	0.995395	0.990553
0.69	0.906969	0.995416	0.990549
0.7	0.903947	0.995438	0.990545
0.71	0.900925	0.995459	0.99054
0.72	0.897903	0.995481	0.990536
0.73	0.89488	0.995502	0.990531
0.74	0.891858	0.995524	0.990527
0.75	0.888836	0.995545	0.990523
0.76	0.887239	0.973472	0.9902
0.77	0.885641	0.950027	0.989877
0.78	0.884044	0.925961	0.989554
0.79	0.882446	0.901895	0.989231
0.8	0.880849	0.87783	0.988909
0.81	0.879251	0.853764	0.988586
0.82	0.877654	0.879538	0.988263
0.83	0.876056	0.897508	0.98794
0.84	0.874459	0.890603	0.987617
0.85	0.872861	0.883698	0.987295
0.86	0.871264	0.876793	0.986972
0.87	0.869666	0.869887	0.986649
0.88	0.868069	0.862982	0.986326
0.89	0.866471	0.856077	0.986003
0.9	0.864874	0.849171	0.985681
0.91	0.863276	0.842266	0.985358
0.92	0.861679	0.835361	0.985035
0.93	0.860081	0.828455	0.984712
0.94	0.858484	0.82155	0.984389
0.95	0.856886	0.814645	0.984066
0.96	0.855289	0.80774	0.983744
0.97	0.853691	0.800834	0.983421
0.98	0.852094	0.793929	0.983098
0.99	0.850496	0.787024	0.982775
1	0.848899	0.780118	0.982452
1.01	0.846864	0.777947	0.981993
1.02	0.844828	0.775775	0.981533
1.03	0.842793	0.773604	0.981073
1.04	0.840758	0.771432	0.980613
1.05	0.838722	0.769261	0.980153
1.06	0.836687	0.767089	0.979693
1.07	0.834652	0.764918	0.979234
1.08	0.832617	0.762746	0.978774
1.09	0.830581	0.760575	0.978314
1.1	0.828546	0.758403	0.977854
1.11	0.826511	0.756232	0.977394
1.12	0.824475	0.75406	0.976935
1.13	0.821926	0.751888	0.976475
1.14	0.815692	0.749717	0.976015
1.15	0.809457	0.747545	0.975555
1.16	0.803223	0.745374	0.975095
1.17	0.796988	0.743202	0.974635
1.18	0.790754	0.741031	0.974176
1.19	0.784519	0.738859	0.973716
1.2	0.778285	0.736688	0.973256
1.21	0.772051	0.734516	0.972796
1.22	0.765816	0.732345	0.972336
1.23	0.759582	0.730173	0.971876
1.24	0.753347	0.728002	0.971417
1.25	0.747113	0.72583	0.970957
1.26	0.752828	0.718749	0.968118
1.27	0.758543	0.711669	0.965279
1.28	0.764259	0.704588	0.96244
1.29	0.769974	0.697507	0.9596
1.3	0.775689	0.690426	0.956761
1.31	0.781404	0.683346	0.953922
1.32	0.787119	0.676265	0.951083
1.33	0.792835	0.669184	0.948244
1.34	0.79855	0.662103	0.945405
1.35	0.804265	0.655023	0.942566
1.36	0.80998	0.647942	0.939727
1.37	0.808789	0.641128	0.936888
1.38	0.789393	0.635015	0.934049
1.39	0.778409	0.628903	0.93121
1.4	0.771291	0.622791	0.92837
1.41	0.764172	0.616679	0.925531
1.42	0.757054	0.610566	0.922692
1.43	0.749935	0.604454	0.919853
1.44	0.742816	0.598342	0.917014
1.45	0.735698	0.59223	0.914175
1.46	0.728579	0.586117	0.911336
1.47	0.721461	0.580005	0.908497
1.48	0.714342	0.573893	0.905658
1.49	0.707224	0.567781	0.902819
1.5	0.700105	0.561668	0.899979
1.51	0.699573	0.558637	0.897349
1.52	0.699041	0.555605	0.894718
1.53	0.698508	0.552573	0.892087
1.54	0.697976	0.549542	0.889456
1.55	0.697444	0.54651	0.886825
1.56	0.696912	0.543479	0.884195
1.57	0.696379	0.540447	0.881564
1.58	0.695847	0.537415	0.878933
1.59	0.695315	0.534384	0.876302
1.6	0.694782	0.531352	0.873671
1.61	0.69425	0.52832	0.87104
1.62	0.693718	0.525289	0.86841
1.63	0.693186	0.522257	0.865779
1.64	0.692653	0.519225	0.863148
1.65	0.692121	0.516194	0.860517
1.66	0.691589	0.513162	0.857886
1.67	0.691056	0.510131	0.855256
1.68	0.690524	0.507099	0.852625
1.69	0.689992	0.504067	0.849994
1.7	0.68946	0.501036	0.847363
1.71	0.688927	0.498004	0.844732
1.72	0.688395	0.494972	0.842101
1.73	0.687863	0.491941	0.839471
1.74	0.68733	0.488909	0.83684
1.75	0.686798	0.485878	0.834209
1.76	0.680313	0.46068	0.831547
1.77	0.673828	0.435483	0.828884
1.78	0.667342	0.410286	0.826222
1.79	0.660857	0.385089	0.82356
1.8	0.654372	0.350991	0.820898
1.81	0.647887	0.300345	0.818235
1.82	0.641401	0.2497	0.815573
1.83	0.634916	0.210877	0.812911
1.84	0.628431	0.229735	0.810249
1.85	0.621946	0.248592	0.807586
1.86	0.61546	0.26745	0.804924
1.87	0.594408	0.26072	0.802262
1.88	0.573216	0.253745	0.7996
1.89	0.552024	0.246769	0.796937
1.9	0.530832	0.239793	0.794275
1.91	0.513157	0.232818	0.791613
1.92	0.507884	0.225842	0.788951
1.93	0.50261	0.218866	0.786288
1.94	0.497336	0.21189	0.783626
1.95	0.492063	0.204915	0.780964
1.96	0.486789	0.197939	0.778302
1.97	0.481515	0.190963	0.775639
1.98	0.476242	0.183988	0.772977
1.99	0.470968	0.177012	0.770315
2	0.465694	0.170036	0.767653
2.01	0.418562	0.169871	0.765061
2.02	0.406259	0.169707	0.762468
2.03	0.393957	0.169542	0.759876
2.04	0.381655	0.169377	0.757284
2.05	0.369353	0.169212	0.754692
2.06	0.35705	0.169048	0.7521
2.07	0.332257	0.168883	0.749508
2.08	0.281252	0.168718	0.746915
2.09	0.26525	0.168553	0.744323
2.1	0.262003	0.168389	0.741731
2.11	0.258756	0.168224	0.739139
2.12	0.255509	0.168059	0.736547
2.13	0.252262	0.167894	0.733955
2.14	0.249015	0.16773	0.731362
2.15	0.245768	0.167565	0.72877
2.16	0.242521	0.1674	0.726178
2.17	0.239275	0.167235	0.723586
2.18	0.236028	0.167071	0.720994
2.19	0.232781	0.166906	0.718402
2.2	0.229534	0.166741	0.715809
2.21	0.226287	0.166576	0.713217
2.22	0.22304	0.166411	0.710625
2.23	0.219793	0.166247	0.708033
2.24	0.216546	0.166082	0.705441
2.25	0.213299	0.165917	0.702849
2.26	0.211842	0.16591	0.701563
2.27	0.210385	0.165902	0.700277
2.28	0.208927	0.165895	0.698991
2.29	0.20747	0.165887	0.697705
2.3	0.206013	0.16588	0.696419
2.31	0.204556	0.165873	0.695132
2.32	0.203098	0.165865	0.693846
2.33	0.201641	0.165858	0.69256
2.34	0.200184	0.16585	0.691274
2.35	0.198726	0.165843	0.689988
2.36	0.197269	0.165835	0.688702
2.37	0.195812	0.165828	0.687416
2.38	0.194354	0.16582	0.68613
2.39	0.192897	0.165813	0.684844
2.4	0.19144	0.165806	0.683558
2.41	0.189982	0.165798	0.682272
2.42	0.188525	0.165791	0.680986
2.43	0.187068	0.165783	0.6797
2.44	0.185611	0.165776	0.678414
2.45	0.184153	0.165768	0.677128
2.46	0.182696	0.165761	0.675842
2.47	0.181239	0.165754	0.674556
2.48	0.179781	0.165746	0.67327
2.49	0.178324	0.165739	0.671984
2.5	0.176867	0.165731	0.670698
2.51	0.174705	0.164077	0.670678
2.52	0.172543	0.162423	0.670657
2.53	0.170381	0.160769	0.670637
2.54	0.168219	0.159115	0.670617
2.55	0.166057	0.157461	0.670596
2.56	0.163895	0.155807	0.670576
2.57	0.161733	0.154153	0.670556
2.58	0.159571	0.152499	0.670535
2.59	0.157409	0.150845	0.670515
2.6	0.155247	0.149191	0.670495
2.61	0.153085	0.147536	0.670474
2.62	0.150923	0.145882	0.670454
2.63	0.148761	0.144228	0.670434
2.64	0.146599	0.142574	0.670413
2.65	0.144437	0.14092	0.670393
2.66	0.142275	0.139266	0.670372
2.67	0.140113	0.137612	0.670352
2.68	0.137951	0.135958	0.670332
2.69	0.135789	0.134304	0.670311
2.7	0.133627	0.13265	0.670291
2.71	0.131465	0.130996	0.670271
2.72	0.129303	0.129342	0.67025
2.73	0.127141	0.127688	0.67023
2.74	0.124979	0.126034	0.67021
2.75	0.122817	0.12438	0.670189
2.76	0.122784	0.15026	0.670208
2.77	0.12275	0.163294	0.670227
2.78	0.122716	0.154494	0.670246
2.79	0.122682	0.145694	0.670265
2.8	0.122649	0.136893	0.670284
2.81	0.122615	0.128093	0.670303
2.82	0.122581	0.119293	0.670322
2.83	0.122548	0.110493	0.670341
2.84	0.122514	0.101693	0.67036
2.85	0.12248	0.0928927	0.670379
2.86	0.122446	0.0840926	0.670398
2.87	0.122413	0.0826096	0.670417
2.88	0.122379	0.0826096	0.670436
2.89	0.122345	0.0826096	0.670455
2.9	0.122312	0.0826096	0.670474
2.91	0.122278	0.0826096	0.670493
2.92	0.122244	0.0826096	0.670512
2.93	0.12221	0.0826096	0.670531
2.94	0.122177	0.0826096	0.67055
2.95	0.122143	0.0826096	0.670568
2.96	0.122109	0.0826096	0.670587
2.97	0.122076	0.0826096	0.670606
2.98	0.122042	0.0826096	0.670625
2.99	0.122012	0.0826096	0.670644
3	0.122012	0.0826096	0.670663
3.01	0.122012	0.0826096	0.670664
3.02	0.122012	0.0826096	0.670665
3.03	0.122012	0.0826096	0.670666
3.04	0.122012	0.0826096	0.670666
3.05	0.122012	0.0826096	0.670667
3.06	0.122012	0.0826096	0.670668
3.07	0.122012	0.0826096	0.670669
3.08	0.122012	0.0826096	0.670669
3.09	0.122012	0.0826096	0.67067
3.1	0.122012	0.0826096	0.670671
3.11	0.122012	0.0826096	0.670672
3.12	0.122012	0.0826096	0.670672
3.13	0.122012	0.0826096	0.670673
3.14	0.122012	0.0826096	0.670674
3.15	0.122012	0.0826096	0.670675
3.16	0.122012	0.0826096	0.670675
3.17	0.122012	0.0826096	0.670676
3.18	0.122012	0.0826096	0.670677
3.19	0.122012	0.0826096	0.670678
3.2	0.122012	0.0826096	0.670678
3.21	0.122012	0.0826096	0.670679
3.22	0.122012	0.0826096	0.67068
3.23	0.122012	0.0826096	0.670681
3.24	0.122012	0.0826096	0.670682
3.25	0.122012	0.0826096	0.670682
3.26	0.122012	0.0826096	0.670214
3.27	0.122012	0.0826096	0.669746
3.28	0.122012	0.0826096	0.669279
3.29	0.122012	0.0826096	0.668811
3.3	0.122012	0.0826096	0.668343
3.31	0.119057	0.0826096	0.667875
3.32	0.109718	0.0826096	0.667407
3.33	0.100379	0.0826096	0.666939
3.34	0.0910405	0.0826096	0.666471
3.35	0.0817016	0.0826096	0.666003
3.36	0.0772737	0.0826096	0.665536
3.37	0.0769145	0.0826096	0.665068
3.38	0.0765553	0.0826096	0.6646
3.39	0.0761961	0.0826096	0.664132
3.4	0.0758369	0.0826096	0.663664
3.41	0.0754777	0.0826096	0.663196
3.42	0.0751185	0.0826096	0.662728
3.43	0.0747593	0.0826096	0.66226
3.44	0.0744002	0.0826096	0.661792
3.45	0.074041	0.0826096	0.661325
3.46	0.0736818	0.0826096	0.660857
3.47	0.0733226	0.0826096	0.660389
3.48	0.0729634	0.0826096	0.659921
3.49	0.0726042	0.0826096	0.659453
3.5	0.072245	0.0826096	0.658985
3.51	0.0718858	0.0826096	0.658157
3.52	0.0715266	0.0826096	0.65733
3.53	0.0711675	0.0826096	0.656502
3.54	0.0708083	0.0826096	0.655674
3.55	0.0704491	0.0826096	0.654847
3.56	0.0700899	0.0826096	0.654019
3.57	0.0697307	0.0826096	0.653191
3.58	0.0693715	0.0826096	0.652363
3.59	0.0690123	0.0826096	0.651536
3.6	0.0686531	0.0826096	0.650708
3.61	0.0682939	0.0826096	0.64988
3.62	0.0679347	0.0826096	0.649052
3.63	0.0675756	0.0826096	0.648225
3.64	0.0672164	0.0826096	0.647397
3.65	0.0668572	0.0826096	0.646569
3.66	0.066498	0.0826096	0.645741
3.67	0.0661388	0.0826096	0.644914
3.68	0.0657796	0.0826096	0.644086
3.69	0.0654841	0.0826219	0.643258
3.7	0.0655212	0.0826989	0.642431
3.71	0.0655584	0.0827759	0.641603
3.72	0.0655955	0.0828528	0.640775
3.73	0.0656327	0.0829298	0.639947
3.74	0.0656698	0.0830068	0.63912
3.75	0.065707	0.0830837	0.638292
3.76	0.0657442	0.0831607	0.63456
3.77	0.0657813	0.0832377	0.630828
3.78	0.0658185	0.0833146	0.627096
3.79	0.0658556	0.0833916	0.623364
3.8	0.0658928	0.0834686	0.619632
3.81	0.0659299	0.0835456	0.615901
3.82	0.0659671	0.0836225	0.612169
3.83	0.0660043	0.0836995	0.608437
3.84	0.0660414	0.0837765	0.604705
3.85	0.0660786	0.0838534	0.600973
3.86	0.0661157	0.0839304	0.597241
3.87	0.0661529	0.0840074	0.593509
3.88	0.06619	0.0840843	0.589777
3.89	0.0662272	0.0841613	0.586046
3.9	0.0662644	0.0842383	0.582314
3.91	0.0663015	0.0843152	0.578582
3.92	0.0663387	0.0843227	0.57485
3.93	0.0663758	0.0843227	0.571118
3.94	0.066413	0.0843227	0.567386
3.95	0.0664502	0.0843227	0.563654
3.96	0.0664873	0.0843227	0.559922
3.97	0.0665245	0.0843227	0.55619
3.98	0.0665616	0.0843227	0.552459
3.99	0.0665988	0.0843227	0.548727
4	0.0666359	0.0843227	0.544995
4.01	0.0666731	0.0843227	0.542454
4.02	0.0667103	0.0843227	0.539912
4.03	0.0667474	0.0843227	0.537371
4.04	0.0667846	0.0843227	0.53483
4.05	0.0668217	0.0843227	0.532289
4.06	0.0668589	0.0843227	0.529747
4.07	0.066896	0.0843227	0.527206
4.08	0.0669332	0.0843227	0.524665
4.09	0.0669704	0.0843227	0.522124
4.1	0.0670075	0.0843227	0.519583
4.11	0.0670447	0.0843227	0.517041
4.12	0.0670818	0.0843227	0.5145
4.13	0.067119	0.0843227	0.511959

## Sheet: 2-Bevacizumab and Gemcitabine
time	GC	BV	Both
0	0.985089	1	1
0.01	0.985314	1	1
0.02	0.985538	1	1
0.03	0.985763	1	1
0.04	0.985987	1	1
0.05	0.986211	1	1
0.06	0.986436	1	1
0.07	0.98666	1	1
0.08	0.986885	1	1
0.09	0.987109	1	1
0.1	0.987334	1	1
0.11	0.987558	1	1
0.12	0.987782	1	1
0.13	0.988007	1	1
0.14	0.988231	1	1
0.15	0.988456	1	1
0.16	0.98868	1	1
0.17	0.988905	1	1
0.18	0.989129	1	1
0.19	0.989353	1	1
0.2	0.989578	1	1
0.21	0.989802	1	1
0.22	0.990027	1	1
0.23	0.990251	1	1
0.24	0.990475	1	1
0.25	0.990377	0.994421	0.98371
0.26	0.990279	0.993783	0.983794
0.27	0.990181	0.993146	0.983878
0.28	0.990083	0.992508	0.983962
0.29	0.989985	0.991871	0.984046
0.3	0.989887	0.991233	0.98413
0.31	0.989789	0.990596	0.984214
0.32	0.989691	0.989958	0.984299
0.33	0.989593	0.989321	0.984383
0.34	0.989495	0.988683	0.984467
0.35	0.989397	0.988046	0.984551
0.36	0.989299	0.987408	0.984635
0.37	0.989201	0.986771	0.984719
0.38	0.989103	0.986133	0.984803
0.39	0.989005	0.985496	0.984888
0.4	0.988907	0.984858	0.984972
0.41	0.988809	0.984221	0.985056
0.42	0.988711	0.983583	0.98514
0.43	0.988613	0.982946	0.985224
0.44	0.988515	0.982308	0.985308
0.45	0.988417	0.981671	0.985393
0.46	0.988319	0.981033	0.985477
0.47	0.988221	0.980396	0.985561
0.48	0.988123	0.979758	0.985645
0.49	0.987849	0.979121	0.985729
0.5	0.987575	0.978483	0.98581
0.51	0.987301	0.977527	0.98581
0.52	0.987027	0.97657	0.985809
0.53	0.986753	0.975614	0.985809
0.54	0.986479	0.974657	0.985809
0.55	0.986205	0.9737	0.985809
0.56	0.985931	0.972744	0.985809
0.57	0.985657	0.971787	0.985809
0.58	0.985383	0.970831	0.985809
0.59	0.985109	0.969874	0.985809
0.6	0.984835	0.968918	0.985809
0.61	0.984561	0.967961	0.985809
0.62	0.984287	0.967005	0.985809
0.63	0.984013	0.966048	0.985809
0.64	0.983739	0.965092	0.985809
0.65	0.983465	0.964135	0.985809
0.66	0.983191	0.962958	0.985809
0.67	0.982917	0.961167	0.985808
0.68	0.982643	0.959375	0.985808
0.69	0.982369	0.957584	0.985808
0.7	0.982095	0.955793	0.985808
0.71	0.981821	0.954001	0.985808
0.72	0.981547	0.95221	0.985808
0.73	0.981054	0.950419	0.985808
0.74	0.98056	0.948628	0.985808
0.75	0.980067	0.946836	0.985808
0.76	0.979574	0.946142	0.985802
0.77	0.97908	0.945448	0.985797
0.78	0.978587	0.944754	0.985791
0.79	0.978093	0.944059	0.985785
0.8	0.9776	0.943365	0.98578
0.81	0.977107	0.942671	0.985774
0.82	0.976613	0.941977	0.985769
0.83	0.97612	0.941282	0.985763
0.84	0.975626	0.940588	0.985757
0.85	0.975133	0.939894	0.985752
0.86	0.97464	0.9392	0.985746
0.87	0.974146	0.938505	0.98574
0.88	0.973653	0.937811	0.985735
0.89	0.97316	0.937117	0.985729
0.9	0.972666	0.936423	0.985724
0.91	0.972173	0.935728	0.985718
0.92	0.971679	0.935034	0.985712
0.93	0.971186	0.93434	0.985707
0.94	0.970693	0.933646	0.985701
0.95	0.970199	0.932951	0.985696
0.96	0.969706	0.932257	0.98569
0.97	0.969241	0.931563	0.985684
0.98	0.968777	0.930869	0.985679
0.99	0.968312	0.930174	0.985673
1	0.967848	0.92948	0.985668
1.01	0.967383	0.929483	0.985609
1.02	0.966918	0.929486	0.985548
1.03	0.966454	0.92949	0.985487
1.04	0.965989	0.929493	0.985425
1.05	0.965525	0.929496	0.985364
1.06	0.96506	0.929499	0.985303
1.07	0.964596	0.929502	0.985241
1.08	0.964131	0.929505	0.98518
1.09	0.963666	0.929508	0.985119
1.1	0.963202	0.929511	0.985058
1.11	0.962737	0.929515	0.984996
1.12	0.962273	0.929518	0.984935
1.13	0.961808	0.929521	0.984874
1.14	0.961344	0.929524	0.984812
1.15	0.960879	0.929527	0.984751
1.16	0.960414	0.92953	0.98469
1.17	0.95995	0.929533	0.984629
1.18	0.959485	0.929537	0.984567
1.19	0.959021	0.92954	0.984506
1.2	0.958556	0.929543	0.984445
1.21	0.957903	0.929546	0.984383
1.22	0.957251	0.929549	0.984322
1.23	0.956598	0.929552	0.984261
1.24	0.955946	0.929555	0.9842
1.25	0.955293	0.929559	0.984137
1.26	0.95464	0.928619	0.984023
1.27	0.953988	0.927679	0.983909
1.28	0.953335	0.926739	0.983794
1.29	0.952682	0.925799	0.98368
1.3	0.95203	0.924859	0.983565
1.31	0.951377	0.923919	0.983451
1.32	0.950724	0.922979	0.983337
1.33	0.950072	0.92204	0.983222
1.34	0.949419	0.9211	0.983108
1.35	0.948766	0.92016	0.982994
1.36	0.948114	0.91922	0.982879
1.37	0.947461	0.91828	0.982765
1.38	0.946808	0.91734	0.98265
1.39	0.946156	0.9164	0.982536
1.4	0.945503	0.91546	0.982422
1.41	0.944851	0.914521	0.982307
1.42	0.944198	0.913581	0.982193
1.43	0.943545	0.911706	0.982079
1.44	0.942893	0.909593	0.981964
1.45	0.942663	0.907479	0.98185
1.46	0.942433	0.905365	0.981735
1.47	0.942204	0.903252	0.981621
1.48	0.941974	0.901138	0.981507
1.49	0.941745	0.899024	0.981392
1.5	0.941515	0.89691	0.981278
1.51	0.941286	0.895593	0.981209
1.52	0.941056	0.894275	0.981146
1.53	0.940827	0.892958	0.981083
1.54	0.940597	0.89164	0.98102
1.55	0.940368	0.890323	0.980957
1.56	0.940138	0.889005	0.980894
1.57	0.939909	0.887688	0.980831
1.58	0.939679	0.88637	0.980767
1.59	0.93945	0.885053	0.980704
1.6	0.93922	0.883735	0.980641
1.61	0.938991	0.882418	0.980578
1.62	0.938761	0.8811	0.980515
1.63	0.938531	0.879782	0.980452
1.64	0.938302	0.878465	0.980389
1.65	0.938072	0.877147	0.980325
1.66	0.937843	0.87583	0.980262
1.67	0.937613	0.874512	0.980199
1.68	0.937384	0.873195	0.980136
1.69	0.937152	0.871877	0.980073
1.7	0.936921	0.87056	0.98001
1.71	0.93669	0.869242	0.979947
1.72	0.936458	0.867925	0.979883
1.73	0.936227	0.866607	0.97982
1.74	0.935995	0.86529	0.979757
1.75	0.935764	0.863972	0.979694
1.76	0.935532	0.861889	0.979591
1.77	0.935301	0.859805	0.979488
1.78	0.93507	0.857722	0.979384
1.79	0.934838	0.855639	0.97928
1.8	0.934607	0.853556	0.979176
1.81	0.934375	0.851472	0.979073
1.82	0.934144	0.849389	0.978969
1.83	0.933913	0.847306	0.978865
1.84	0.933681	0.845222	0.978761
1.85	0.93345	0.843139	0.978658
1.86	0.933218	0.841056	0.978554
1.87	0.932987	0.838972	0.97845
1.88	0.932755	0.836889	0.978346
1.89	0.932524	0.834806	0.978243
1.9	0.932293	0.832723	0.978139
1.91	0.932061	0.830639	0.978035
1.92	0.93183	0.828556	0.977931
1.93	0.93183	0.826016	0.977828
1.94	0.931831	0.820819	0.977724
1.95	0.931831	0.815623	0.97762
1.96	0.931832	0.810426	0.977516
1.97	0.931833	0.805229	0.977413
1.98	0.931833	0.800032	0.977309
1.99	0.931834	0.794836	0.977205
2	0.931834	0.789639	0.977101
2.01	0.931835	0.805157	0.976975
2.02	0.931835	0.808096	0.976845
2.03	0.931836	0.806214	0.976714
2.04	0.931836	0.804332	0.976584
2.05	0.931837	0.80245	0.976454
2.06	0.931837	0.800568	0.976323
2.07	0.931838	0.798686	0.976193
2.08	0.931839	0.796804	0.976063
2.09	0.931839	0.794922	0.975932
2.1	0.93184	0.79304	0.975802
2.11	0.93184	0.791158	0.975672
2.12	0.931841	0.789276	0.975541
2.13	0.931841	0.787394	0.975411
2.14	0.931842	0.785512	0.97528
2.15	0.931842	0.78363	0.97515
2.16	0.931843	0.781748	0.97502
2.17	0.931883	0.779866	0.974889
2.18	0.931923	0.777984	0.974759
2.19	0.931962	0.776102	0.974629
2.2	0.932002	0.774221	0.974498
2.21	0.932042	0.772339	0.974368
2.22	0.932082	0.770457	0.974238
2.23	0.932122	0.768575	0.974107
2.24	0.932161	0.766693	0.973977
2.25	0.932201	0.764811	0.973847
2.26	0.932241	0.764508	0.973822
2.27	0.932281	0.764205	0.973831
2.28	0.932321	0.763902	0.97384
2.29	0.932361	0.763599	0.973848
2.3	0.9324	0.763297	0.973857
2.31	0.93244	0.762994	0.973866
2.32	0.93248	0.762691	0.973874
2.33	0.93252	0.762388	0.973883
2.34	0.93256	0.762085	0.973892
2.35	0.932599	0.761782	0.9739
2.36	0.932639	0.76148	0.973909
2.37	0.932679	0.761177	0.973918
2.38	0.932719	0.760874	0.973926
2.39	0.932759	0.760571	0.973935
2.4	0.932798	0.760268	0.973944
2.41	0.931964	0.759965	0.973952
2.42	0.931129	0.759663	0.973961
2.43	0.930294	0.75936	0.97397
2.44	0.92946	0.759057	0.973978
2.45	0.928625	0.758754	0.973987
2.46	0.92779	0.758451	0.973996
2.47	0.926955	0.758148	0.974004
2.48	0.926121	0.757846	0.974013
2.49	0.925286	0.757543	0.974022
2.5	0.924451	0.75724	0.97403
2.51	0.923616	0.755983	0.973986
2.52	0.922782	0.754726	0.973942
2.53	0.921947	0.753469	0.973897
2.54	0.921112	0.752212	0.973853
2.55	0.920277	0.750955	0.973809
2.56	0.919443	0.749698	0.973765
2.57	0.918608	0.748441	0.973721
2.58	0.917773	0.747185	0.973677
2.59	0.916938	0.745928	0.973633
2.6	0.916104	0.744671	0.973589
2.61	0.915269	0.743414	0.973544
2.62	0.914434	0.742157	0.9735
2.63	0.913599	0.7409	0.973456
2.64	0.912765	0.739643	0.973412
2.65	0.912618	0.738386	0.973368
2.66	0.912472	0.737129	0.973324
2.67	0.912326	0.735872	0.97328
2.68	0.91218	0.734615	0.973235
2.69	0.912034	0.733359	0.973191
2.7	0.911888	0.732102	0.973147
2.71	0.911742	0.730845	0.973103
2.72	0.911595	0.729588	0.973059
2.73	0.911449	0.728331	0.973015
2.74	0.911303	0.727074	0.972971
2.75	0.911157	0.725817	0.972927
2.76	0.911011	0.724828	0.972943
2.77	0.910865	0.723839	0.972958
2.78	0.910719	0.72285	0.972974
2.79	0.910573	0.721861	0.97299
2.8	0.910426	0.720872	0.973006
2.81	0.91028	0.719884	0.973022
2.82	0.910134	0.718895	0.973038
2.83	0.909988	0.717906	0.973054
2.84	0.909842	0.716917	0.97307
2.85	0.909696	0.715928	0.973086
2.86	0.90955	0.714939	0.973102
2.87	0.909404	0.71395	0.973118
2.88	0.909257	0.712961	0.973134
2.89	0.908382	0.711972	0.97315
2.9	0.907506	0.710983	0.973166
2.91	0.90663	0.709994	0.973182
2.92	0.905754	0.709005	0.973198
2.93	0.904878	0.708017	0.973213
2.94	0.904003	0.707028	0.973229
2.95	0.903127	0.706039	0.973245
2.96	0.902251	0.70505	0.973261
2.97	0.901375	0.704061	0.973277
2.98	0.900499	0.703072	0.973293
2.99	0.899623	0.702083	0.973309
3	0.898748	0.701094	0.973325
3.01	0.897872	0.701094	0.973371
3.02	0.896996	0.701094	0.973417
3.03	0.89612	0.701094	0.973463
3.04	0.895244	0.701094	0.973509
3.05	0.894369	0.701094	0.973555
3.06	0.893493	0.701094	0.973601
3.07	0.892617	0.701094	0.973647
3.08	0.891741	0.701094	0.973693
3.09	0.890865	0.701094	0.973739
3.1	0.889989	0.701094	0.973785
3.11	0.889114	0.701094	0.973831
3.12	0.888238	0.701094	0.973878
3.13	0.887967	0.701094	0.973924
3.14	0.887697	0.701094	0.97397
3.15	0.887426	0.701094	0.974016
3.16	0.887155	0.701094	0.974062
3.17	0.886885	0.701094	0.974108
3.18	0.886614	0.701094	0.974154
3.19	0.886344	0.701094	0.9742
3.2	0.886073	0.701094	0.974246
3.21	0.885802	0.701094	0.974292
3.22	0.885532	0.701094	0.974338
3.23	0.885261	0.701094	0.974384
3.24	0.884991	0.701094	0.97443
3.25	0.88472	0.701094	0.974473
3.26	0.884449	0.69998	0.97425
3.27	0.884179	0.698866	0.974027
3.28	0.883908	0.697752	0.973805
3.29	0.883638	0.696637	0.973582
3.3	0.883367	0.695523	0.97336
3.31	0.883096	0.694409	0.973137
3.32	0.882826	0.693295	0.972915
3.33	0.882555	0.692181	0.972692
3.34	0.882285	0.691067	0.97247
3.35	0.882014	0.689952	0.972247
3.36	0.881743	0.688838	0.972024
3.37	0.881081	0.687724	0.971802
3.38	0.880418	0.68661	0.971579
3.39	0.879756	0.685496	0.971357
3.4	0.879093	0.684381	0.971134
3.41	0.878431	0.683267	0.970912
3.42	0.877768	0.682153	0.970689
3.43	0.877106	0.681039	0.970466
3.44	0.876443	0.679925	0.970244
3.45	0.875781	0.678811	0.970021
3.46	0.875118	0.677696	0.969799
3.47	0.874455	0.676582	0.969576
3.48	0.873793	0.675468	0.969354
3.49	0.87313	0.674354	0.969131
3.5	0.872468	0.67324	0.968909
3.51	0.871805	0.671652	0.968809
3.52	0.871143	0.670065	0.968724
3.53	0.87048	0.668477	0.968639
3.54	0.869818	0.66689	0.968554
3.55	0.869155	0.665302	0.968469
3.56	0.868493	0.663714	0.968384
3.57	0.86783	0.662127	0.968299
3.58	0.867168	0.660539	0.968214
3.59	0.866505	0.658952	0.968129
3.6	0.865843	0.657364	0.968044
3.61	0.865296	0.655777	0.967959
3.62	0.864749	0.654189	0.967875
3.63	0.864201	0.652651	0.96779
3.64	0.863654	0.651144	0.967705
3.65	0.863107	0.649638	0.96762
3.66	0.86256	0.648131	0.967535
3.67	0.862013	0.646625	0.96745
3.68	0.861466	0.645119	0.967365
3.69	0.860919	0.643612	0.96728
3.7	0.860372	0.642106	0.967195
3.71	0.859825	0.640599	0.96711
3.72	0.859278	0.639093	0.967025
3.73	0.858731	0.637587	0.96694
3.74	0.858184	0.63608	0.966855
3.75	0.857637	0.634574	0.96677
3.76	0.85709	0.633239	0.966572
3.77	0.856543	0.631905	0.966374
3.78	0.855996	0.63057	0.966176
3.79	0.855449	0.629236	0.965977
3.8	0.854902	0.627902	0.965779
3.81	0.854355	0.626567	0.965581
3.82	0.853808	0.625233	0.965383
3.83	0.853261	0.623898	0.965184
3.84	0.852714	0.622564	0.964986
3.85	0.851891	0.621229	0.964788
3.86	0.851068	0.619895	0.96459
3.87	0.850245	0.618561	0.964391
3.88	0.849423	0.617226	0.964193
3.89	0.8486	0.615892	0.963995
3.9	0.847777	0.614557	0.963797
3.91	0.846954	0.613223	0.963598
3.92	0.846132	0.611888	0.9634
3.93	0.845309	0.610554	0.963202
3.94	0.844486	0.609219	0.963004
3.95	0.843663	0.607885	0.962805
3.96	0.842841	0.606551	0.962607
3.97	0.842018	0.605216	0.962409
3.98	0.841195	0.603882	0.962211
3.99	0.840372	0.602547	0.962012
4	0.83955	0.601213	0.961814
4.01	0.838727	0.600685	0.961654
4.02	0.837904	0.600157	0.961495
4.03	0.837081	0.59963	0.961336
4.04	0.836259	0.599102	0.961177
4.05	0.835436	0.598574	0.961019
4.06	0.834613	0.598047	0.96086
4.07	0.83379	0.597519	0.960701
4.08	0.832968	0.596991	0.960542
4.09	0.832602	0.596464	0.960383
4.1	0.832236	0.595936	0.960225
4.11	0.831871	0.595408	0.960066
4.12	0.831505	0.59488	0.959907
4.13	0.831139	0.594353	0.959748
4.14	0.830773	0.593825	0.959589
4.15	0.830408	0.593297	0.959431
4.16	0.830042	0.59277	0.959272
4.17	0.829676	0.592242	0.959113
4.18	0.829311	0.591714	0.958954
4.19	0.828945	0.591187	0.958795
4.2	0.828579	0.590659	0.958637
4.21	0.828214	0.590131	0.958478
4.22	0.827848	0.589604	0.958319
4.23	0.827482	0.589076	0.95816
4.24	0.827116	0.588548	0.958001
4.25	0.826751	0.58802	0.957843
4.26	0.826385	0.585616	0.957544
4.27	0.826019	0.583212	0.957221
4.28	0.825654	0.580808	0.956898
4.29	0.825288	0.578403	0.956575
4.3	0.824922	0.575999	0.956252
4.31	0.824557	0.573595	0.955929
4.32	0.824191	0.571191	0.955606
4.33	0.823742	0.568813	0.955283
4.34	0.823294	0.567182	0.954961
4.35	0.822845	0.565551	0.954638
4.36	0.822396	0.56392	0.954315
4.37	0.821948	0.562289	0.953992
4.38	0.821499	0.560657	0.953669
4.39	0.82105	0.559026	0.953346
4.4	0.820602	0.557395	0.953023
4.41	0.820153	0.555764	0.952701
4.42	0.819704	0.554133	0.952378
4.43	0.819256	0.552501	0.952055
4.44	0.818807	0.55087	0.951732
4.45	0.818358	0.549239	0.951409
4.46	0.81791	0.547608	0.951086
4.47	0.817461	0.545977	0.950763
4.48	0.817012	0.544345	0.950441
4.49	0.816564	0.542714	0.950118
4.5	0.816115	0.541083	0.949795
4.51	0.815667	0.539751	0.949521
4.52	0.815218	0.538419	0.949282
4.53	0.814769	0.537087	0.949042
4.54	0.814321	0.535755	0.948803
4.55	0.813872	0.534423	0.948563
4.56	0.813423	0.533091	0.948324
4.57	0.813346	0.53176	0.948084
4.58	0.813268	0.530428	0.947845
4.59	0.81319	0.529096	0.947605
4.6	0.813112	0.527764	0.947366
4.61	0.813035	0.526432	0.947126
4.62	0.812957	0.5251	0.946887
4.63	0.812879	0.523768	0.946647
4.64	0.812801	0.522436	0.946408
4.65	0.812724	0.521104	0.946168
4.66	0.812646	0.519772	0.945929
4.67	0.812568	0.51844	0.945689
4.68	0.812491	0.517109	0.94545
4.69	0.812413	0.515777	0.94521
4.7	0.812335	0.512854	0.944971
4.71	0.812257	0.507558	0.944731
4.72	0.81218	0.502261	0.944492
4.73	0.812102	0.496965	0.944252
4.74	0.812024	0.491668	0.944013
4.75	0.811946	0.486371	0.943773
4.76	0.811869	0.485585	0.94361
4.77	0.811791	0.484799	0.943446
4.78	0.811713	0.484013	0.943282
4.79	0.811635	0.483226	0.943118
4.8	0.811558	0.48244	0.942954
4.81	0.810716	0.481654	0.94279
4.82	0.809873	0.480868	0.942626
4.83	0.809031	0.480081	0.942462
4.84	0.808189	0.479295	0.942298
4.85	0.807347	0.478509	0.942135
4.86	0.806505	0.477723	0.941971
4.87	0.805663	0.476936	0.941807
4.88	0.80482	0.47615	0.941643
4.89	0.803978	0.475364	0.941479
4.9	0.803136	0.474578	0.941315
4.91	0.802294	0.473792	0.941151
4.92	0.801452	0.473005	0.940987
4.93	0.80061	0.472219	0.940823
4.94	0.799767	0.471433	0.94066
4.95	0.798925	0.470433	0.940496
4.96	0.798083	0.467059	0.940332
4.97	0.797241	0.463685	0.940168
4.98	0.796399	0.460311	0.940004
4.99	0.795557	0.456937	0.93984
5	0.794715	0.453563	0.939676
5.01	0.793872	0.450037	0.939505
5.02	0.79303	0.446511	0.939334
5.03	0.792188	0.442986	0.939163
5.04	0.791346	0.43946	0.938991
5.05	0.790761	0.435934	0.93882
5.06	0.790175	0.432408	0.938649
5.07	0.78959	0.431207	0.938478
5.08	0.789005	0.430139	0.938306
5.09	0.78842	0.429071	0.938135
5.1	0.787834	0.428003	0.937964
5.11	0.787249	0.426935	0.937792
5.12	0.786664	0.425867	0.937621
5.13	0.786078	0.424799	0.93745
5.14	0.785493	0.423731	0.937279
5.15	0.784908	0.422664	0.937107
5.16	0.784323	0.421596	0.936936
5.17	0.783737	0.420528	0.936765
5.18	0.783152	0.41946	0.936593
5.19	0.782567	0.418392	0.936422
5.2	0.781982	0.417324	0.936251
5.21	0.781396	0.416256	0.93608
5.22	0.780811	0.415188	0.935908
5.23	0.780226	0.41412	0.935737
5.24	0.779641	0.413052	0.935566
5.25	0.779055	0.411984	0.935394
5.26	0.77847	0.411654	0.935469
5.27	0.777885	0.411325	0.935612
5.28	0.777299	0.410996	0.935755
5.29	0.776386	0.410666	0.935898
5.3	0.775472	0.410337	0.936041
5.31	0.774558	0.410008	0.936184
5.32	0.773645	0.409678	0.936327
5.33	0.772731	0.409349	0.93647
5.34	0.771817	0.409019	0.936612
5.35	0.770904	0.40869	0.936755
5.36	0.76999	0.408361	0.936898
5.37	0.769076	0.408031	0.937041
5.38	0.768162	0.407702	0.937184
5.39	0.767249	0.407373	0.937327
5.4	0.766335	0.407043	0.93747
5.41	0.765421	0.406714	0.937613
5.42	0.764508	0.406385	0.937756
5.43	0.763594	0.406055	0.937898
5.44	0.76268	0.405726	0.938041
5.45	0.761767	0.405396	0.938184
5.46	0.760853	0.405067	0.938327
5.47	0.759939	0.404738	0.93847
5.48	0.759025	0.404408	0.938613
5.49	0.758112	0.404079	0.938756
5.5	0.757198	0.40375	0.938899
5.51	0.756284	0.40375	0.938524
5.52	0.755371	0.40375	0.938148
5.53	0.754744	0.40375	0.937773
5.54	0.754117	0.40375	0.937398
5.55	0.75349	0.40375	0.937023
5.56	0.752863	0.40375	0.936648
5.57	0.752237	0.40375	0.936273
5.58	0.75161	0.40375	0.935898
5.59	0.750983	0.40375	0.935522
5.6	0.750356	0.40375	0.935147
5.61	0.749729	0.40375	0.934772
5.62	0.749103	0.40375	0.934397
5.63	0.748476	0.40375	0.934022
5.64	0.747849	0.40375	0.933647
5.65	0.747222	0.40375	0.933272
5.66	0.746595	0.40375	0.932896
5.67	0.745969	0.40375	0.932521
5.68	0.745342	0.40375	0.932146
5.69	0.744715	0.40375	0.931771
5.7	0.744088	0.40375	0.931396
5.71	0.743461	0.40375	0.931021
5.72	0.742835	0.40375	0.930646
5.73	0.742208	0.40375	0.93027
5.74	0.741581	0.40375	0.929895
5.75	0.740954	0.40375	0.92952
5.76	0.727796	0.40375	0.92914
5.77	0.727671	0.40375	0.928758
5.78	0.727546	0.40375	0.928377
5.79	0.727421	0.40375	0.927996
5.8	0.727296	0.40375	0.927614
5.81	0.727171	0.40375	0.927233
5.82	0.727046	0.40375	0.926852
5.83	0.726921	0.40375	0.92647
5.84	0.726796	0.40375	0.926089
5.85	0.726671	0.40375	0.925708
5.86	0.726546	0.40375	0.925327
5.87	0.726421	0.40375	0.924945
5.88	0.726296	0.40375	0.924564
5.89	0.726171	0.40375	0.924183
5.9	0.726046	0.40375	0.923801
5.91	0.725921	0.40375	0.92342
5.92	0.725796	0.40375	0.923039
5.93	0.725671	0.40375	0.922657
5.94	0.725546	0.40375	0.922276
5.95	0.725421	0.40375	0.921895
5.96	0.725296	0.40375	0.921514
5.97	0.725171	0.40375	0.921132
5.98	0.725046	0.40375	0.920751
5.99	0.724922	0.40375	0.92037
6	0.724797	0.40375	0.919988
6.01	0.723908	0.403395	0.919448
6.02	0.723019	0.403041	0.918867
6.03	0.722129	0.402686	0.918285
6.04	0.72124	0.402332	0.917704
6.05	0.720351	0.401977	0.917123
6.06	0.719462	0.401623	0.916542
6.07	0.718573	0.401268	0.91596
6.08	0.717684	0.400914	0.915379
6.09	0.716795	0.400559	0.914798
6.1	0.715906	0.400205	0.914217
6.11	0.715017	0.39985	0.913635
6.12	0.714128	0.399496	0.913054
6.13	0.713239	0.399141	0.912473
6.14	0.71235	0.398787	0.911891
6.15	0.711461	0.398432	0.91131
6.16	0.710181	0.398078	0.910729
6.17	0.708601	0.397723	0.910148
6.18	0.707022	0.397369	0.909566
6.19	0.705442	0.397014	0.908985
6.2	0.703863	0.39666	0.908404
6.21	0.702283	0.396305	0.907823
6.22	0.700703	0.395951	0.907241
6.23	0.699124	0.395596	0.90666
6.24	0.697544	0.395242	0.906079
6.25	0.693808	0.394887	0.905497
6.26	0.691401	0.393908	0.904875
6.27	0.690513	0.392928	0.904228
6.28	0.689626	0.391949	0.903582
6.29	0.688739	0.390969	0.902935
6.3	0.687852	0.38999	0.902289
6.31	0.686964	0.389011	0.901642
6.32	0.686077	0.388031	0.900996
6.33	0.68519	0.387052	0.900349
6.34	0.684303	0.386072	0.899703
6.35	0.683415	0.385093	0.899056
6.36	0.682528	0.384113	0.89841
6.37	0.681641	0.383134	0.897764
6.38	0.680754	0.382154	0.897117
6.39	0.679866	0.381175	0.896471
6.4	0.678979	0.380195	0.895824
6.41	0.678092	0.379216	0.895178
6.42	0.677205	0.378236	0.894531
6.43	0.676317	0.377257	0.893885
6.44	0.67543	0.376278	0.893238
6.45	0.674543	0.375298	0.892592
6.46	0.673656	0.374319	0.891945
6.47	0.672769	0.373339	0.891299
6.48	0.671881	0.37236	0.890653
6.49	0.671703	0.37138	0.890006
6.5	0.671526	0.370401	0.88936
6.51	0.671348	0.370403	0.888647
6.52	0.67117	0.370405	0.887896
6.53	0.670992	0.370407	0.887145
6.54	0.670814	0.37041	0.886393
6.55	0.670637	0.370412	0.885642
6.56	0.670459	0.370414	0.88489
6.57	0.670281	0.370416	0.884139
6.58	0.670103	0.370419	0.883388
6.59	0.669925	0.370421	0.882636
6.6	0.669748	0.370423	0.881885
6.61	0.66957	0.370425	0.881134
6.62	0.669392	0.370427	0.880382
6.63	0.669214	0.37043	0.879631
6.64	0.669036	0.370432	0.87888
6.65	0.668859	0.370434	0.878128
6.66	0.668681	0.370436	0.877377
6.67	0.668503	0.370438	0.876625
6.68	0.668325	0.370441	0.875874
6.69	0.668147	0.370443	0.875123
6.7	0.667969	0.370445	0.874371
6.71	0.667792	0.370447	0.87362
6.72	0.667614	0.37045	0.872869
6.73	0.666512	0.370452	0.872117
6.74	0.66541	0.370454	0.871366
6.75	0.664308	0.370456	0.870614
6.76	0.663206	0.370456	0.869696
6.77	0.662104	0.370456	0.868642
6.78	0.661002	0.370456	0.867588
6.79	0.6599	0.370456	0.866533
6.8	0.658798	0.370456	0.865479
6.81	0.657696	0.370456	0.864425
6.82	0.656594	0.370456	0.863371
6.83	0.655492	0.370456	0.862316
6.84	0.65439	0.370456	0.861262
6.85	0.653288	0.370456	0.860208
6.86	0.652186	0.370456	0.859154
6.87	0.651084	0.370456	0.858099
6.88	0.649982	0.370456	0.857045
6.89	0.64888	0.370456	0.855991
6.9	0.647778	0.370456	0.854936
6.91	0.646676	0.370456	0.853882
6.92	0.645574	0.370456	0.852828
6.93	0.644472	0.370456	0.851774
6.94	0.643371	0.370456	0.850719
6.95	0.642269	0.370456	0.849665
6.96	0.641167	0.370456	0.848611
6.97	0.640876	0.370456	0.847557
6.98	0.640586	0.370456	0.846502
6.99	0.640296	0.370456	0.845448
7	0.640006	0.370456	0.844394
7.01	0.639716	0.370456	0.84377
7.02	0.639425	0.370455	0.843227
7.03	0.639135	0.370455	0.842685
7.04	0.638845	0.370455	0.842143
7.05	0.638555	0.370454	0.841601
7.06	0.638265	0.370454	0.841059
7.07	0.637974	0.370454	0.840517
7.08	0.637684	0.370453	0.839975
7.09	0.637394	0.370453	0.839433
7.1	0.637104	0.370453	0.83889
7.11	0.636814	0.370452	0.838348
7.12	0.636523	0.370452	0.837806
7.13	0.636233	0.370451	0.837264
7.14	0.635943	0.370451	0.836722
7.15	0.635653	0.370451	0.83618
7.16	0.635363	0.37045	0.835638
7.17	0.635072	0.37045	0.835095
7.18	0.634782	0.37045	0.834553
7.19	0.634492	0.370449	0.834011
7.2	0.634202	0.370449	0.833469
7.21	0.633583	0.370448	0.832927
7.22	0.632964	0.370448	0.832385
7.23	0.632345	0.370448	0.831843
7.24	0.631726	0.370447	0.8313
7.25	0.631107	0.370447	0.830758
7.26	0.630488	0.369828	0.830859
7.27	0.629868	0.369209	0.831038
7.28	0.629249	0.36859	0.831217
7.29	0.62863	0.36797	0.831396
7.3	0.628011	0.367351	0.831574
7.31	0.627392	0.366732	0.831753
7.32	0.626773	0.366113	0.831932
7.33	0.626154	0.365494	0.832111
7.34	0.625535	0.364875	0.83229
7.35	0.624916	0.364256	0.832469
7.36	0.624297	0.363637	0.832647
7.37	0.623678	0.363017	0.832826
7.38	0.623059	0.362398	0.833005
7.39	0.62244	0.361779	0.833184
7.4	0.621821	0.36116	0.833363
7.41	0.621202	0.360541	0.833542
7.42	0.620583	0.359922	0.833721
7.43	0.619964	0.359303	0.833899
7.44	0.619345	0.358684	0.834078
7.45	0.6188	0.358064	0.834257
7.46	0.618256	0.357445	0.834436
7.47	0.617711	0.356826	0.834615
7.48	0.617167	0.356207	0.834794
7.49	0.616622	0.355588	0.834972
7.5	0.616078	0.354969	0.835151
7.51	0.615533	0.354968	0.835045
7.52	0.614989	0.354968	0.834938
7.53	0.614444	0.354967	0.834831
7.54	0.6139	0.354967	0.834725
7.55	0.613355	0.354967	0.834618
7.56	0.612811	0.354966	0.834511
7.57	0.612266	0.354966	0.834405
7.58	0.611722	0.354965	0.834298
7.59	0.611177	0.354965	0.834191
7.6	0.610633	0.354964	0.834084
7.61	0.610088	0.354964	0.833978
7.62	0.609544	0.354963	0.833871
7.63	0.608999	0.354963	0.833764
7.64	0.608455	0.354963	0.833658
7.65	0.60791	0.354962	0.833551
7.66	0.607366	0.354962	0.833444
7.67	0.606821	0.354961	0.833338
7.68	0.606277	0.354961	0.833231
7.69	0.60459	0.35496	0.833124
7.7	0.602904	0.35496	0.833018
7.71	0.601217	0.354959	0.832911
7.72	0.599531	0.354959	0.832804
7.73	0.597844	0.354958	0.832698
7.74	0.596158	0.354958	0.832591
7.75	0.594472	0.354958	0.832484
7.76	0.592785	0.354957	0.832021
7.77	0.588877	0.354956	0.831558
7.78	0.583053	0.354956	0.831095
7.79	0.577229	0.354955	0.830632
7.8	0.571404	0.354955	0.830169
7.81	0.56558	0.354954	0.829706
7.82	0.562463	0.354953	0.829243
7.83	0.562994	0.354953	0.82878
7.84	0.563525	0.354952	0.828317
7.85	0.564056	0.354952	0.827854
7.86	0.564587	0.354951	0.827391
7.87	0.565118	0.35495	0.826928
7.88	0.565649	0.35495	0.826465
7.89	0.56618	0.354949	0.826002
7.9	0.566711	0.354949	0.825539
7.91	0.567242	0.354948	0.825076
7.92	0.567774	0.354947	0.824613
7.93	0.56718	0.354947	0.82415
7.94	0.566587	0.354946	0.823687
7.95	0.565994	0.354946	0.823224
7.96	0.565401	0.354945	0.822761
7.97	0.564808	0.354944	0.822298
7.98	0.564215	0.354944	0.821835
7.99	0.563622	0.354943	0.821372
8	0.563029	0.354942	0.820909
8.01	0.562436	0.354278	0.820298
8.02	0.561843	0.353613	0.819612
8.03	0.56125	0.352948	0.818925
8.04	0.560657	0.352283	0.818238
8.05	0.560064	0.351619	0.817552
8.06	0.559471	0.350954	0.816865
8.07	0.558878	0.350289	0.816179
8.08	0.558284	0.349624	0.815492
8.09	0.557691	0.34896	0.814806
8.1	0.557098	0.348295	0.814119
8.11	0.556505	0.34763	0.813432
8.12	0.555912	0.346965	0.812746
8.13	0.555319	0.3463	0.812059
8.14	0.554726	0.345636	0.811373
8.15	0.554133	0.344971	0.810686
8.16	0.55354	0.344306	0.81
8.17	0.552212	0.343641	0.809313
8.18	0.550885	0.342977	0.808626
8.19	0.549558	0.342312	0.80794
8.2	0.54823	0.341647	0.807253
8.21	0.546903	0.340982	0.806567
8.22	0.545575	0.340317	0.80588
8.23	0.544248	0.339653	0.805194
8.24	0.54292	0.338988	0.804507
8.25	0.541593	0.338323	0.80382
8.26	0.540265	0.338323	0.803075
8.27	0.538938	0.338322	0.802265
8.28	0.53761	0.338322	0.801456
8.29	0.536283	0.338321	0.800646
8.3	0.534955	0.338321	0.799836
8.31	0.533628	0.33832	0.799027
8.32	0.532118	0.33832	0.798217
8.33	0.529351	0.338319	0.797408
8.34	0.526585	0.338319	0.796598
8.35	0.523818	0.338318	0.795788
8.36	0.521051	0.338318	0.794979
8.37	0.518494	0.338317	0.794169
8.38	0.519025	0.338317	0.79336
8.39	0.519556	0.338316	0.79255
8.4	0.520087	0.338316	0.79174
8.41	0.518913	0.338315	0.790931
8.42	0.517738	0.338315	0.790121
8.43	0.516564	0.338314	0.789312
8.44	0.51539	0.338314	0.788502
8.45	0.514216	0.338313	0.787692
8.46	0.513042	0.338313	0.786883
8.47	0.511868	0.338312	0.786073
8.48	0.510694	0.338312	0.785263
8.49	0.509519	0.338311	0.784454
8.5	0.508345	0.338311	0.783644
8.51	0.507171	0.338311	0.782718
8.52	0.505997	0.338311	0.781762
8.53	0.504823	0.338311	0.780806
8.54	0.503649	0.338311	0.77985
8.55	0.502475	0.338311	0.778895
8.56	0.501301	0.338311	0.777939
8.57	0.500126	0.338311	0.776983
8.58	0.498952	0.338311	0.776027
8.59	0.497778	0.338311	0.775072
8.6	0.496604	0.338311	0.774116
8.61	0.49543	0.338311	0.77316
8.62	0.494256	0.338311	0.772204
8.63	0.493082	0.338311	0.771248
8.64	0.491907	0.338311	0.770293
8.65	0.49481	0.338311	0.769337
8.66	0.497713	0.338311	0.768381
8.67	0.500615	0.338311	0.767425
8.68	0.499805	0.338311	0.76647
8.69	0.498512	0.338311	0.765514
8.7	0.497218	0.338311	0.764558
8.71	0.495925	0.338311	0.763602
8.72	0.494632	0.338311	0.762646
8.73	0.493338	0.338311	0.761691
8.74	0.492045	0.338311	0.760735
8.75	0.490752	0.338311	0.759779
8.76	0.489458	0.338311	0.759024
8.77	0.488165	0.338311	0.758645
8.78	0.486872	0.338311	0.758267
8.79	0.485578	0.338311	0.757888
8.8	0.484285	0.338311	0.75751
8.81	0.482992	0.338311	0.757131
8.82	0.481698	0.338311	0.756753
8.83	0.480405	0.338311	0.756374
8.84	0.479112	0.338311	0.755996
8.85	0.477818	0.338311	0.755618
8.86	0.476525	0.338311	0.755239
8.87	0.475232	0.338311	0.754861
8.88	0.473938	0.338311	0.754482
8.89	0.473524	0.338311	0.754104
8.9	0.47311	0.338311	0.753725
8.91	0.472696	0.338311	0.753347
8.92	0.472282	0.338311	0.752969
8.93	0.471868	0.338311	0.75259
8.94	0.471454	0.338311	0.752212
8.95	0.47104	0.338311	0.751833
8.96	0.470626	0.338311	0.751455
8.97	0.470212	0.338311	0.751076
8.98	0.469798	0.338311	0.750698
8.99	0.469383	0.338311	0.75032
9	0.468969	0.338311	0.749941
9.01	0.468555	0.337682	0.750013
9.02	0.468141	0.337053	0.750084
9.03	0.467727	0.336424	0.750156
9.04	0.467313	0.335795	0.750227
9.05	0.466899	0.335167	0.750299
9.06	0.466485	0.334538	0.75037
9.07	0.466071	0.333909	0.750441
9.08	0.465657	0.33328	0.750513
9.09	0.465242	0.332651	0.750584
9.1	0.464828	0.332022	0.750656
9.11	0.464414	0.331393	0.750727
9.12	0.464	0.330764	0.750799
9.13	0.463302	0.330135	0.75087
9.14	0.462604	0.329506	0.750942
9.15	0.461905	0.328877	0.751013
9.16	0.461207	0.328248	0.751085
9.17	0.460508	0.32762	0.751156
9.18	0.45981	0.326991	0.751228
9.19	0.459112	0.326362	0.751299
9.2	0.458413	0.325733	0.751371
9.21	0.457715	0.325104	0.751442
9.22	0.457017	0.324475	0.751514
9.23	0.456318	0.323846	0.751585
9.24	0.45562	0.323217	0.751657
9.25	0.454922	0.322588	0.751728
9.26	0.454223	0.322624	0.751031
9.27	0.453525	0.32266	0.750334
9.28	0.452827	0.322696	0.749637
9.29	0.452128	0.322732	0.74894
9.3	0.45143	0.322768	0.748243
9.31	0.450732	0.322804	0.747546
9.32	0.450033	0.32284	0.746849
9.33	0.449335	0.322875	0.746152
9.34	0.448637	0.322911	0.745455
9.35	0.447938	0.322947	0.744758
9.36	0.44724	0.322983	0.744061
9.37	0.446826	0.323019	0.743364
9.38	0.446412	0.323055	0.742667
9.39	0.445999	0.323091	0.74197
9.4	0.445585	0.323127	0.741273
9.41	0.445171	0.323163	0.740576
9.42	0.444757	0.323199	0.739879
9.43	0.444343	0.323234	0.739182
9.44	0.44393	0.32327	0.738485
9.45	0.443516	0.323306	0.737788
9.46	0.443102	0.323342	0.737091
9.47	0.442688	0.323378	0.736395
9.48	0.442275	0.323414	0.735698
9.49	0.441861	0.32345	0.735001
9.5	0.441447	0.323486	0.734304
9.51	0.441033	0.322747	0.73351
9.52	0.44062	0.322008	0.732717
9.53	0.440206	0.32127	0.731923
9.54	0.439792	0.320531	0.731129
9.55	0.439378	0.319792	0.730336
9.56	0.438964	0.319053	0.729542
9.57	0.438551	0.318315	0.728749
9.58	0.438137	0.317576	0.727955
9.59	0.437723	0.316837	0.727162
9.6	0.437309	0.316099	0.726368
9.61	0.436539	0.31536	0.725575
9.62	0.435769	0.314621	0.724781
9.63	0.434999	0.313882	0.723988
9.64	0.434229	0.313144	0.723194
9.65	0.433459	0.312405	0.722401
9.66	0.432689	0.311666	0.721607
9.67	0.431918	0.310928	0.720814
9.68	0.431148	0.310189	0.72002
9.69	0.430378	0.30945	0.719227
9.7	0.429608	0.308712	0.718433
9.71	0.428838	0.307973	0.71764
9.72	0.428068	0.307234	0.716846
9.73	0.427298	0.306495	0.716052
9.74	0.426528	0.305757	0.715259
9.75	0.425758	0.305018	0.714465
9.76	0.424987	0.305018	0.714008
9.77	0.424217	0.305018	0.713551
9.78	0.423447	0.305018	0.713094
9.79	0.422677	0.305018	0.712636
9.8	0.421907	0.305018	0.712179
9.81	0.421137	0.305018	0.711722
9.82	0.420367	0.305018	0.711264
9.83	0.419597	0.305018	0.710807
9.84	0.418826	0.305018	0.71035
9.85	0.418364	0.305018	0.709893
9.86	0.417902	0.305018	0.709435
9.87	0.417439	0.305018	0.708978
9.88	0.416977	0.305018	0.708521
9.89	0.416514	0.305018	0.708064
9.9	0.416052	0.305018	0.707606
9.91	0.415589	0.305018	0.707149
9.92	0.415127	0.305018	0.706692
9.93	0.414664	0.305018	0.706234
9.94	0.414202	0.305018	0.705777
9.95	0.41374	0.305018	0.70532
9.96	0.413277	0.305018	0.704863
9.97	0.412815	0.305018	0.704405
9.98	0.412352	0.305018	0.703948
9.99	0.41189	0.305018	0.703491
10	0.411427	0.305017	0.703034
10.01	0.410965	0.305017	0.70248
10.02	0.410502	0.305017	0.701926
10.03	0.41004	0.305017	0.701373
10.04	0.409578	0.305017	0.700819
10.05	0.409115	0.305017	0.700265
10.06	0.408653	0.305017	0.699712
10.07	0.40819	0.305017	0.699158
10.08	0.407728	0.305017	0.698605
10.09	0.407161	0.305017	0.698051
10.1	0.406594	0.305017	0.697497
10.11	0.406027	0.305017	0.696944
10.12	0.40546	0.305017	0.69639
10.13	0.404893	0.305017	0.695837
10.14	0.404326	0.305017	0.695283
10.15	0.40376	0.305017	0.694729
10.16	0.403193	0.305017	0.694176
10.17	0.402626	0.305017	0.693622
10.18	0.402059	0.305017	0.693069
10.19	0.401492	0.305017	0.692515
10.2	0.400925	0.305017	0.691961
10.21	0.400358	0.305017	0.691408
10.22	0.399791	0.305017	0.690854
10.23	0.399225	0.305017	0.6903
10.24	0.398658	0.305017	0.689747
10.25	0.398091	0.305017	0.689193
10.26	0.397524	0.305017	0.687865
10.27	0.396957	0.305017	0.686235
10.28	0.39639	0.305017	0.684604
10.29	0.395823	0.305017	0.682974
10.3	0.395256	0.305017	0.681344
10.31	0.39469	0.305017	0.679714
10.32	0.394123	0.305017	0.678083
10.33	0.393759	0.305017	0.676453
10.34	0.393395	0.305017	0.674823
10.35	0.393032	0.305017	0.673192
10.36	0.392668	0.305017	0.671562
10.37	0.392304	0.305017	0.669932
10.38	0.39194	0.305017	0.668301
10.39	0.391577	0.305017	0.666671
10.4	0.391213	0.305017	0.665041
10.41	0.390849	0.305017	0.66341
10.42	0.390486	0.305017	0.66178
10.43	0.390122	0.305017	0.66015
10.44	0.389758	0.305017	0.654709
10.45	0.389394	0.305017	0.647156
10.46	0.389031	0.305017	0.639603
10.47	0.388667	0.305017	0.63205
10.48	0.388303	0.305017	0.624497
10.49	0.387939	0.305017	0.616944
10.5	0.387576	0.305017	0.609391
10.51	0.387212	0.305017	0.614728
10.52	0.386848	0.305017	0.620066
10.53	0.386485	0.305017	0.625403
10.54	0.386121	0.305017	0.630741
10.55	0.385757	0.305017	0.630914
10.56	0.385393	0.305017	0.628138
10.57	0.384618	0.305017	0.625363
10.58	0.383844	0.305017	0.622587
10.59	0.383069	0.305017	0.619811
10.6	0.382294	0.305017	0.617036
10.61	0.381519	0.305017	0.61426
10.62	0.380744	0.305017	0.611485
10.63	0.379969	0.305017	0.608709
10.64	0.379194	0.305017	0.605933
10.65	0.378419	0.305017	0.603158
10.66	0.377644	0.305017	0.600382
10.67	0.376869	0.305017	0.597606
10.68	0.376094	0.305017	0.594831
10.69	0.375319	0.305017	0.592055
10.7	0.374544	0.305017	0.589279
10.71	0.373769	0.305017	0.586504
10.72	0.372994	0.305017	0.583728
10.73	0.372219	0.305017	0.580952
10.74	0.371444	0.305017	0.578177
10.75	0.370669	0.305017	0.575401
10.76	0.369895	0.304579	0.574847
10.77	0.36912	0.30414	0.574293
10.78	0.368345	0.303701	0.573739
10.79	0.36757	0.303263	0.573186
10.8	0.366795	0.302824	0.572632
10.81	0.366307	0.302385	0.572078
10.82	0.365818	0.301946	0.571524
10.83	0.36533	0.301508	0.57097
10.84	0.364842	0.301069	0.570416
10.85	0.364354	0.30063	0.569862
10.86	0.363866	0.300192	0.569308
10.87	0.363378	0.299753	0.568755
10.88	0.36289	0.299314	0.568201
10.89	0.362402	0.298875	0.567647
10.9	0.361913	0.298437	0.567093
10.91	0.361425	0.297998	0.566539
10.92	0.360937	0.297559	0.565985
10.93	0.360449	0.297121	0.565431
10.94	0.359961	0.296682	0.564877
10.95	0.359473	0.296243	0.564324
10.96	0.358985	0.295804	0.56377
10.97	0.358496	0.295366	0.563216
10.98	0.358008	0.294927	0.562662
10.99	0.35752	0.294488	0.562108
11	0.357032	0.29405	0.561554
11.01	0.356544	0.293891	0.561371
11.02	0.356056	0.293733	0.561188
11.03	0.355568	0.293575	0.561005
11.04	0.355079	0.293416	0.560822
11.05	0.354179	0.293258	0.560639
11.06	0.353278	0.2931	0.560456
11.07	0.352377	0.292942	0.560273
11.08	0.351476	0.292783	0.56009
11.09	0.350576	0.292625	0.559906
11.1	0.349675	0.292467	0.559723
11.11	0.348774	0.292309	0.55954
11.12	0.347873	0.29215	0.559357
11.13	0.346972	0.291992	0.559174
11.14	0.346072	0.291834	0.558991
11.15	0.345171	0.291676	0.558808
11.16	0.34427	0.291517	0.558625
11.17	0.343369	0.291359	0.558442
11.18	0.342468	0.291201	0.558259
11.19	0.341568	0.291042	0.558076
11.2	0.340667	0.290884	0.557892
11.21	0.339766	0.290726	0.557709
11.22	0.338865	0.290568	0.557526
11.23	0.337965	0.290409	0.557343
11.24	0.337064	0.290251	0.55716
11.25	0.336163	0.290093	0.556977
11.26	0.335262	0.28945	0.556707
11.27	0.334361	0.288807	0.556437
11.28	0.333461	0.288165	0.556167
11.29	0.332443	0.287522	0.555897
11.3	0.331425	0.286879	0.555627
11.31	0.330407	0.286237	0.555357
11.32	0.32939	0.285594	0.555087
11.33	0.328372	0.284951	0.554817
11.34	0.327354	0.284309	0.554547
11.35	0.326336	0.283666	0.554277
11.36	0.325318	0.283023	0.554007
11.37	0.324301	0.282381	0.553737
11.38	0.323283	0.281738	0.553467
11.39	0.322265	0.281095	0.553197
11.4	0.321247	0.280453	0.552927
11.41	0.320229	0.27981	0.552658
11.42	0.319212	0.279167	0.552388
11.43	0.318194	0.278525	0.552118
11.44	0.317176	0.277882	0.551848
11.45	0.316158	0.277239	0.551578
11.46	0.315141	0.276597	0.551308
11.47	0.314123	0.275954	0.551038
11.48	0.313105	0.275311	0.550768
11.49	0.312087	0.274669	0.550498
11.5	0.311069	0.274026	0.550228
11.51	0.310052	0.273383	0.549909
11.52	0.309034	0.27274	0.54959
11.53	0.308153	0.272096	0.549271
11.54	0.307273	0.271453	0.548952
11.55	0.306392	0.27081	0.548633
11.56	0.305512	0.270167	0.548314
11.57	0.304631	0.269524	0.547995
11.58	0.303751	0.268881	0.547676
11.59	0.30287	0.268238	0.547357
11.6	0.30199	0.267595	0.547038
11.61	0.301109	0.266951	0.546719
11.62	0.300228	0.266308	0.5464
11.63	0.299348	0.265665	0.546081
11.64	0.298467	0.265022	0.545762
11.65	0.297587	0.264379	0.545443
11.66	0.296706	0.263736	0.545124
11.67	0.295826	0.263093	0.544806
11.68	0.294945	0.262449	0.544487
11.69	0.294065	0.261806	0.544168
11.7	0.293184	0.261163	0.543849
11.71	0.292304	0.26052	0.54353
11.72	0.291423	0.259877	0.543211
11.73	0.290542	0.259234	0.542892
11.74	0.289662	0.258591	0.542573
11.75	0.288781	0.257947	0.542254
11.76	0.287901	0.257947	0.541483
11.77	0.287409	0.257947	0.540711
11.78	0.286917	0.257947	0.53994
11.79	0.286426	0.257947	0.539169
11.8	0.285934	0.257947	0.538398
11.81	0.285442	0.257947	0.537626
11.82	0.284951	0.257947	0.536855
11.83	0.284459	0.257947	0.536084
11.84	0.283967	0.257947	0.535313
11.85	0.283476	0.257947	0.534541
11.86	0.282984	0.257947	0.53377
11.87	0.282492	0.257947	0.532999
11.88	0.282001	0.257947	0.532227
11.89	0.281509	0.257947	0.531456
11.9	0.281017	0.257947	0.530685
11.91	0.280525	0.257947	0.529914
11.92	0.280034	0.257947	0.529142
11.93	0.279542	0.257947	0.528371
11.94	0.27905	0.257947	0.5276
11.95	0.278559	0.257947	0.526829
11.96	0.278067	0.257947	0.526057
11.97	0.277575	0.257947	0.525286
11.98	0.277084	0.257947	0.524515
11.99	0.276592	0.257947	0.523744
12	0.2761	0.257947	0.522972
12.01	0.275609	0.257947	0.521895
12.02	0.275117	0.257947	0.520817
12.03	0.274625	0.257947	0.51974
12.04	0.274133	0.257947	0.518663
12.05	0.273642	0.257947	0.517585
12.06	0.27315	0.257947	0.516508
12.07	0.272658	0.257947	0.51543
12.08	0.272167	0.257947	0.514353
12.09	0.271675	0.257947	0.513275
12.1	0.271175	0.257947	0.512198
12.11	0.270672	0.257947	0.511121
12.12	0.270169	0.257947	0.510043
12.13	0.269666	0.257947	0.508966
12.14	0.269163	0.257947	0.507888
12.15	0.26866	0.257947	0.506811
12.16	0.268157	0.257947	0.505733
12.17	0.267654	0.257947	0.504656
12.18	0.267151	0.257947	0.503578
12.19	0.266648	0.257947	0.502501
12.2	0.266145	0.257947	0.501424
12.21	0.265642	0.257947	0.500346
12.22	0.265139	0.257947	0.499269
12.23	0.264636	0.257947	0.498191
12.24	0.264133	0.257947	0.497114
12.25	0.26363	0.257947	0.496036
12.26	0.263127	0.257947	0.495211
12.27	0.262624	0.257947	0.494434
12.28	0.262121	0.257947	0.493657
12.29	0.261618	0.257947	0.49288
12.3	0.261115	0.257947	0.492103
12.31	0.260612	0.257947	0.491326
12.32	0.260109	0.257947	0.490549
12.33	0.259606	0.257947	0.489772
12.34	0.259103	0.257947	0.488995
12.35	0.2586	0.257947	0.488218
12.36	0.258097	0.257947	0.487441
12.37	0.257594	0.257947	0.486664
12.38	0.257091	0.257947	0.485887
12.39	0.256588	0.257947	0.48511
12.4	0.256085	0.257947	0.484333
12.41	0.255582	0.257947	0.483556
12.42	0.255079	0.257947	0.482779
12.43	0.254576	0.257947	0.482002
12.44	0.254073	0.257947	0.481225
12.45	0.25357	0.257947	0.480448
12.46	0.253067	0.257947	0.479671
12.47	0.252564	0.257947	0.478894
12.48	0.252061	0.257947	0.478117
12.49	0.251558	0.257947	0.47734
12.5	0.251055	0.257947	0.476563
12.51	0.250552	0.25795	0.475853
12.52	0.250049	0.257953	0.475204
12.53	0.249546	0.257955	0.474554
12.54	0.249043	0.257958	0.473905
12.55	0.248264	0.25796	0.473256
12.56	0.247221	0.257963	0.472607
12.57	0.246178	0.257965	0.471958
12.58	0.245135	0.257968	0.471309
12.59	0.244092	0.25797	0.470659
12.6	0.243049	0.257973	0.47001
12.61	0.242006	0.257976	0.469361
12.62	0.240963	0.257978	0.468712
12.63	0.239921	0.257981	0.468063
12.64	0.238878	0.257983	0.467414
12.65	0.222283	0.257986	0.466765
12.66	0.221645	0.257988	0.466115
12.67	0.221006	0.257991	0.465466
12.68	0.220368	0.257993	0.464817
12.69	0.21973	0.257996	0.464168
12.7	0.219092	0.257999	0.463519
12.71	0.218454	0.258001	0.46287
12.72	0.217816	0.258004	0.462221
12.73	0.217178	0.258006	0.461571
12.74	0.216539	0.258009	0.460922
12.75	0.215901	0.258011	0.460273
12.76	0.215263	0.25697	0.459797
12.77	0.214625	0.255929	0.45977
12.78	0.213987	0.254888	0.459743
12.79	0.213349	0.253847	0.459715
12.8	0.212711	0.252806	0.459688
12.81	0.212072	0.251765	0.459661
12.82	0.211434	0.250724	0.459634
12.83	0.210796	0.249683	0.459606
12.84	0.210158	0.248642	0.459579
12.85	0.20952	0.247601	0.459552
12.86	0.208882	0.24656	0.459525
12.87	0.208244	0.245519	0.459497
12.88	0.207605	0.244478	0.45947
12.89	0.206967	0.243437	0.459443
12.9	0.206329	0.242396	0.459416
12.91	0.205691	0.241355	0.459388
12.92	0.205053	0.240314	0.459361
12.93	0.204415	0.239273	0.459334
12.94	0.203777	0.238232	0.459307
12.95	0.203229	0.237191	0.459279
12.96	0.20303	0.23615	0.459252
12.97	0.202831	0.235109	0.459225
12.98	0.202631	0.234068	0.459198
12.99	0.202432	0.233027	0.45917
13	0.202233	0.231986	0.459143
13.01	0.202034	0.230958	0.459014
13.02	0.201835	0.22993	0.458885
13.03	0.201636	0.228902	0.458756
13.04	0.201436	0.227874	0.458627
13.05	0.201237	0.226846	0.458498
13.06	0.201038	0.225818	0.458369
13.07	0.200839	0.22479	0.45824
13.08	0.20064	0.223762	0.458111
13.09	0.200441	0.222734	0.457982
13.1	0.200241	0.221706	0.457853
13.11	0.200042	0.220678	0.457724
13.12	0.199843	0.21965	0.457595
13.13	0.199644	0.218622	0.457466
13.14	0.199445	0.217594	0.457338
13.15	0.199246	0.216566	0.457209
13.16	0.199046	0.215538	0.45708
13.17	0.198847	0.214509	0.456951
13.18	0.198648	0.213481	0.456822
13.19	0.198449	0.212453	0.456693
13.2	0.19825	0.211425	0.456564
13.21	0.198051	0.210397	0.456435
13.22	0.197851	0.209369	0.456306
13.23	0.197652	0.208341	0.456177
13.24	0.197453	0.207313	0.456048
13.25	0.197254	0.206285	0.455919
13.26	0.197055	0.206285	0.455752
13.27	0.196856	0.206285	0.455584
13.28	0.196656	0.206285	0.455417
13.29	0.196457	0.206285	0.45525
13.3	0.196257	0.206285	0.455083
13.31	0.196033	0.206285	0.454916
13.32	0.195809	0.206285	0.454749
13.33	0.195585	0.206285	0.454581
13.34	0.195361	0.206285	0.454414
13.35	0.195137	0.206285	0.454247
13.36	0.194913	0.206285	0.45408
13.37	0.194689	0.206285	0.453913
13.38	0.194465	0.206285	0.453746
13.39	0.194241	0.206285	0.453578
13.4	0.194017	0.206285	0.453411
13.41	0.193793	0.206285	0.453244
13.42	0.193569	0.206285	0.453077
13.43	0.193345	0.206285	0.45291
13.44	0.193121	0.206285	0.452743
13.45	0.192896	0.206285	0.452575
13.46	0.192672	0.206285	0.452408
13.47	0.192448	0.206285	0.452241
13.48	0.192224	0.206285	0.452074
13.49	0.192	0.206285	0.451907
13.5	0.191776	0.206285	0.45174
13.51	0.191552	0.206285	0.451646
13.52	0.191328	0.206285	0.451553
13.53	0.191104	0.206285	0.451459
13.54	0.19088	0.206285	0.451366
13.55	0.190656	0.206285	0.451272
13.56	0.190432	0.206285	0.451179
13.57	0.190208	0.206285	0.451086
13.58	0.189984	0.206285	0.450992
13.59	0.18976	0.206285	0.450899
13.6	0.189536	0.206285	0.450805
13.61	0.189312	0.206285	0.450712
13.62	0.189088	0.206285	0.450618
13.63	0.188864	0.206285	0.450525
13.64	0.18864	0.206285	0.450432
13.65	0.188416	0.206285	0.450338
13.66	0.188192	0.206285	0.450245
13.67	0.187967	0.206285	0.450151
13.68	0.187743	0.206285	0.450058
13.69	0.187519	0.206285	0.449964
13.7	0.187295	0.206285	0.449871
13.71	0.187071	0.206285	0.449777
13.72	0.186847	0.206285	0.449684
13.73	0.186623	0.206285	0.449591
13.74	0.186399	0.206285	0.449497
13.75	0.186175	0.206285	0.449407
13.76	0.185951	0.206285	0.449363
13.77	0.185727	0.206285	0.449319
13.78	0.185503	0.206285	0.449275
13.79	0.185279	0.206285	0.449231
13.8	0.185055	0.206285	0.449187
13.81	0.184831	0.206285	0.449143
13.82	0.184607	0.206285	0.449099
13.83	0.184383	0.206285	0.449055
13.84	0.184159	0.206285	0.449011
13.85	0.183935	0.206285	0.448967
13.86	0.183711	0.206285	0.448923
13.87	0.183487	0.206285	0.448879
13.88	0.183263	0.206285	0.448835
13.89	0.183038	0.206285	0.448791
13.9	0.182814	0.206285	0.448747
13.91	0.18259	0.206285	0.448703
13.92	0.182366	0.206285	0.448659
13.93	0.182142	0.206285	0.448615
13.94	0.181918	0.206285	0.448571
13.95	0.181694	0.206285	0.448527
13.96	0.18147	0.206285	0.448483
13.97	0.181246	0.206285	0.448439
13.98	0.181022	0.206285	0.448395
13.99	0.180798	0.206285	0.448351
14	0.180574	0.206285	0.448307
14.01	0.180336	0.206285	0.448126
14.02	0.180092	0.206285	0.447945
14.03	0.179848	0.206285	0.447764
14.04	0.179604	0.206285	0.447583
14.05	0.17936	0.206285	0.447402
14.06	0.179116	0.206285	0.447222
14.07	0.178872	0.206285	0.447041
14.08	0.178628	0.206285	0.44686
14.09	0.178384	0.206285	0.446679
14.1	0.178141	0.206285	0.446498
14.11	0.177897	0.206285	0.446317
14.12	0.177653	0.206285	0.446136
14.13	0.177409	0.206285	0.445955
14.14	0.177165	0.206285	0.445775
14.15	0.176921	0.206285	0.445594
14.16	0.176677	0.206285	0.445413
14.17	0.176433	0.206285	0.445232
14.18	0.176189	0.206285	0.445051
14.19	0.175945	0.206285	0.44487
14.2	0.175701	0.206285	0.444689
14.21	0.175457	0.206285	0.444508
14.22	0.175213	0.206285	0.444327
14.23	0.174969	0.206285	0.444147
14.24	0.174725	0.206285	0.443966
14.25	0.174481	0.206285	0.443785
14.26	0.174237	0.205963	0.443102
14.27	0.173993	0.20564	0.442419
14.28	0.173749	0.205318	0.441736
14.29	0.173506	0.204996	0.441053
14.3	0.173262	0.204673	0.44037
14.31	0.173018	0.204351	0.439687
14.32	0.172774	0.204028	0.439004
14.33	0.17253	0.203706	0.438321
14.34	0.172286	0.203383	0.437638
14.35	0.172042	0.203061	0.436955
14.36	0.171798	0.202739	0.436272
14.37	0.171554	0.202416	0.435589
14.38	0.17131	0.202094	0.434906
14.39	0.171066	0.201771	0.434223
14.4	0.170822	0.201449	0.43354
14.41	0.170578	0.201126	0.432857
14.42	0.170334	0.200804	0.432174
14.43	0.17009	0.200482	0.431491
14.44	0.169846	0.200159	0.430808
14.45	0.169602	0.199837	0.430124
14.46	0.169358	0.199514	0.429441
14.47	0.169115	0.199192	0.428758
14.48	0.168871	0.198869	0.428075
14.49	0.168627	0.198547	0.427392
14.5	0.168383	0.198225	0.426709
14.51	0.168123	0.197904	0.42531
14.52	0.167844	0.197584	0.423744
14.53	0.167565	0.197263	0.422178
14.54	0.167287	0.196943	0.420613
14.55	0.167008	0.196622	0.419047
14.56	0.166729	0.196302	0.417481
14.57	0.16645	0.195981	0.415915
14.58	0.166172	0.195661	0.41435
14.59	0.165893	0.19534	0.412784
14.6	0.165614	0.19502	0.411218
14.61	0.165335	0.194699	0.409652
14.62	0.165057	0.194379	0.408086
14.63	0.164778	0.194058	0.406521
14.64	0.164499	0.193738	0.404955
14.65	0.16422	0.193417	0.403389
14.66	0.163941	0.193097	0.401823
14.67	0.163663	0.192776	0.400258
14.68	0.163384	0.192456	0.398692
14.69	0.163105	0.192136	0.397126
14.7	0.162826	0.191815	0.39556
14.71	0.162548	0.191495	0.393995
14.72	0.162269	0.191174	0.392429
14.73	0.16199	0.190854	0.390863
14.74	0.161711	0.190533	0.389297
14.75	0.161433	0.190213	0.387801
14.76	0.161154	0.190213	0.387096
14.77	0.160875	0.190213	0.386392
14.78	0.160596	0.190213	0.385688
14.79	0.160318	0.190213	0.384983
14.8	0.160039	0.190213	0.384279
14.81	0.15976	0.190213	0.383574
14.82	0.159481	0.190213	0.38287
14.83	0.159202	0.190213	0.382166
14.84	0.158924	0.190213	0.381461
14.85	0.158645	0.190213	0.380757
14.86	0.158366	0.190213	0.380053
14.87	0.158087	0.190213	0.379348
14.88	0.157809	0.190213	0.378644
14.89	0.15753	0.190213	0.37794
14.9	0.157251	0.190213	0.377235
14.91	0.156972	0.190213	0.376531
14.92	0.156694	0.190213	0.375827
14.93	0.156415	0.190213	0.375122
14.94	0.156136	0.190213	0.374418
14.95	0.155857	0.190213	0.373714
14.96	0.155579	0.190213	0.373009
14.97	0.1553	0.190213	0.372305
14.98	0.155021	0.190213	0.371601
14.99	0.154742	0.190213	0.370896
15	0.154463	0.190213	0.370192
15.01	0.154171	0.190197	0.369426
15.02	0.153822	0.190182	0.368659
15.03	0.153474	0.190167	0.367893
15.04	0.153126	0.190152	0.367127
15.05	0.152777	0.190137	0.366361
15.06	0.152429	0.190121	0.365595
15.07	0.15208	0.190106	0.364828
15.08	0.151732	0.190091	0.364062
15.09	0.151384	0.190076	0.363296
15.1	0.151035	0.190061	0.36253
15.11	0.150687	0.190045	0.361764
15.12	0.150339	0.19003	0.360997
15.13	0.14999	0.190015	0.360231
15.14	0.149642	0.19	0.359465
15.15	0.149293	0.189985	0.358699
15.16	0.148945	0.18997	0.357932
15.17	0.148597	0.189954	0.357166
15.18	0.148248	0.189939	0.3564
15.19	0.1479	0.189924	0.355634
15.2	0.147551	0.189909	0.354868
15.21	0.147203	0.189894	0.354101
15.22	0.146855	0.189878	0.353335
15.23	0.146506	0.189863	0.352569
15.24	0.146158	0.189848	0.351803
15.25	0.14581	0.189833	0.351037
15.26	0.145461	0.189297	0.350618
15.27	0.145113	0.188761	0.350199
15.28	0.144764	0.188225	0.34978
15.29	0.144416	0.187689	0.349361
15.3	0.144068	0.187153	0.348942
15.31	0.143719	0.186618	0.348523
15.32	0.143371	0.186082	0.348104
15.33	0.143022	0.185546	0.347685
15.34	0.142674	0.18501	0.347266
15.35	0.142326	0.184474	0.346847
15.36	0.141977	0.183938	0.346429
15.37	0.141629	0.183402	0.34601
15.38	0.141281	0.182866	0.345591
15.39	0.140932	0.182331	0.345172
15.4	0.140584	0.181795	0.344753
15.41	0.140235	0.181259	0.344334
15.42	0.139887	0.180723	0.343915
15.43	0.139539	0.180187	0.343496
15.44	0.13919	0.179651	0.343077
15.45	0.138842	0.179115	0.342658
15.46	0.138493	0.178579	0.34224
15.47	0.138145	0.178044	0.341821
15.48	0.137797	0.177508	0.341402
15.49	0.137448	0.176972	0.340983
15.5	0.1371	0.176436	0.340564
15.51	0.136752	0.176436	0.340334
15.52	0.136681	0.176436	0.340105
15.53	0.136629	0.176436	0.339876
15.54	0.136576	0.176436	0.339646
15.55	0.136524	0.176436	0.339417
15.56	0.136472	0.176436	0.339187
15.57	0.136419	0.176436	0.338958
15.58	0.136367	0.176436	0.338728
15.59	0.136315	0.176436	0.338499
15.6	0.136262	0.176436	0.338269
15.61	0.13621	0.176436	0.33804
15.62	0.136158	0.176436	0.33781
15.63	0.136106	0.176436	0.337581
15.64	0.136053	0.176436	0.337351
15.65	0.136001	0.176436	0.337122
15.66	0.135949	0.176436	0.336893
15.67	0.135896	0.176436	0.336663
15.68	0.135844	0.176436	0.336434
15.69	0.135792	0.176436	0.336204
15.7	0.135739	0.176436	0.335975
15.71	0.135687	0.176436	0.335745
15.72	0.135635	0.176436	0.335516
15.73	0.135582	0.176436	0.335286
15.74	0.13553	0.176436	0.335057
15.75	0.135478	0.176436	0.334827
15.76	0.135426	0.176436	0.334623
15.77	0.135373	0.176436	0.334418
15.78	0.135321	0.176436	0.334213
15.79	0.135269	0.176436	0.334008
15.8	0.135216	0.176436	0.333803
15.81	0.135164	0.176436	0.333599
15.82	0.135112	0.176436	0.333394
15.83	0.135059	0.176436	0.333189
15.84	0.135007	0.176436	0.332984
15.85	0.134955	0.176436	0.332779
15.86	0.134903	0.176436	0.332574
15.87	0.13485	0.176436	0.33237
15.88	0.134798	0.176436	0.332165
15.89	0.134746	0.176436	0.33196
15.9	0.134693	0.176436	0.331755
15.91	0.134641	0.176436	0.33155
15.92	0.134589	0.176436	0.331346
15.93	0.134536	0.176436	0.331141
15.94	0.134484	0.176436	0.330936
15.95	0.134432	0.176436	0.330731
15.96	0.134379	0.176436	0.330526
15.97	0.134327	0.176436	0.330322
15.98	0.134275	0.176436	0.330117
15.99	0.134223	0.176436	0.329912
16	0.13417	0.176436	0.329707
16.01	0.134118	0.176436	0.329421
16.02	0.134066	0.176436	0.329134
16.03	0.134013	0.176436	0.328848
16.04	0.133961	0.176436	0.328562
16.05	0.133909	0.176436	0.328275
16.06	0.133856	0.176436	0.327989
16.07	0.133804	0.176436	0.327702
16.08	0.133752	0.176436	0.327416
16.09	0.1337	0.176436	0.327129
16.1	0.133647	0.176436	0.326843
16.11	0.133595	0.176436	0.326557
16.12	0.133543	0.176436	0.32627
16.13	0.13349	0.176436	0.325984
16.14	0.133438	0.176436	0.325697
16.15	0.133386	0.176436	0.325411
16.16	0.133333	0.176436	0.325125
16.17	0.133281	0.176436	0.324838
16.18	0.133229	0.176436	0.324552
16.19	0.133176	0.176436	0.324265
16.2	0.133124	0.176436	0.323979
16.21	0.133072	0.176436	0.323693
16.22	0.13302	0.176436	0.323406
16.23	0.132967	0.176436	0.32312
16.24	0.132915	0.176436	0.322833
16.25	0.132863	0.176436	0.322547
16.26	0.13281	0.176436	0.321904
16.27	0.132758	0.176436	0.321261
16.28	0.132706	0.176436	0.320618
16.29	0.132653	0.176436	0.319974
16.3	0.132601	0.176436	0.319331
16.31	0.132549	0.176436	0.318688
16.32	0.132497	0.176436	0.318045
16.33	0.132444	0.176436	0.317402
16.34	0.132392	0.176436	0.316759
16.35	0.13234	0.176436	0.316115
16.36	0.132287	0.176436	0.315472
16.37	0.132235	0.176436	0.314829
16.38	0.132183	0.176436	0.314186
16.39	0.13213	0.176436	0.313543
16.4	0.132078	0.176436	0.3129
16.41	0.132026	0.176436	0.312256
16.42	0.131973	0.176436	0.311613
16.43	0.131921	0.176436	0.31097
16.44	0.131869	0.176436	0.310327
16.45	0.131817	0.176436	0.309684
16.46	0.131764	0.176436	0.309041
16.47	0.131712	0.176436	0.308397
16.48	0.13166	0.176436	0.307754
16.49	0.131607	0.176436	0.307111
16.5	0.131555	0.176436	0.306468
16.51	0.131503	0.176436	0.305375
16.52	0.131448	0.176436	0.304223
16.53	0.131389	0.176436	0.303071
16.54	0.131331	0.176436	0.301919
16.55	0.131273	0.176436	0.300767
16.56	0.131215	0.176436	0.299615
16.57	0.131157	0.176436	0.298462
16.58	0.131099	0.176436	0.29731
16.59	0.131041	0.176436	0.296158
16.6	0.130983	0.176436	0.295006
16.61	0.130924	0.176436	0.293854
16.62	0.130866	0.176436	0.292702
16.63	0.130808	0.176436	0.29155
16.64	0.13075	0.176436	0.290398
16.65	0.130692	0.176436	0.289246
16.66	0.130634	0.176436	0.288094
16.67	0.130576	0.176436	0.286942
16.68	0.130518	0.176436	0.28579
16.69	0.13046	0.176436	0.284637
16.7	0.130401	0.176436	0.283485
16.71	0.130343	0.176436	0.282333
16.72	0.130285	0.176436	0.281181
16.73	0.130227	0.176436	0.280029
16.74	0.130169	0.176436	0.278877
16.75	0.130111	0.176436	0.277725
16.76	0.130053	0.176436	0.276813
16.77	0.129995	0.176436	0.275901
16.78	0.129937	0.176436	0.274988
16.79	0.129878	0.176436	0.274076
16.8	0.12982	0.176436	0.273164
16.81	0.129762	0.176436	0.272252
16.82	0.129704	0.176436	0.27134
16.83	0.129646	0.176436	0.270428
16.84	0.129588	0.176436	0.269516
16.85	0.12953	0.176436	0.268603
16.86	0.129472	0.176436	0.267691
16.87	0.129413	0.176436	0.266779
16.88	0.129355	0.176436	0.265867
16.89	0.129297	0.176436	0.264955
16.9	0.129239	0.176436	0.264043
16.91	0.129181	0.176436	0.263131
16.92	0.129123	0.176436	0.262218
16.93	0.129065	0.176436	0.261306
16.94	0.129007	0.176436	0.260394
16.95	0.128949	0.176436	0.259482
16.96	0.12889	0.176436	0.25857
16.97	0.128832	0.176436	0.257658
16.98	0.128774	0.176436	0.256746
16.99	0.128716	0.176436	0.255833
17	0.128658	0.176436	0.254921
17.01	0.1286	0.176436	0.254802
17.02	0.128542	0.176436	0.254683
17.03	0.128484	0.176436	0.254564
17.04	0.128426	0.176436	0.254444
17.05	0.128367	0.176436	0.254325
17.06	0.128309	0.176436	0.254206
17.07	0.128251	0.176436	0.254087
17.08	0.128193	0.176436	0.253968
17.09	0.128135	0.176436	0.253848
17.1	0.128077	0.176436	0.253729
17.11	0.128019	0.176436	0.25361
17.12	0.127773	0.176436	0.253491
17.13	0.126938	0.176436	0.253371
17.14	0.126103	0.176436	0.253252
17.15	0.125268	0.176436	0.253133
17.16	0.124433	0.176436	0.253014
17.17	0.123598	0.176436	0.252895
17.18	0.122763	0.176436	0.252775
17.19	0.121928	0.176436	0.252656
17.2	0.121093	0.176436	0.252537
17.21	0.120259	0.176436	0.252418
17.22	0.119424	0.176436	0.252298
17.23	0.118589	0.176436	0.252179
17.24	0.117754	0.176436	0.25206
17.25	0.116919	0.176436	0.251941
17.26	0.116084	0.176436	0.251678
17.27	0.115249	0.176436	0.251415
17.28	0.114414	0.176436	0.251152
17.29	0.113579	0.176436	0.250889
17.3	0.112744	0.176436	0.250626
17.31	0.11191	0.176436	0.250363
17.32	0.111075	0.176436	0.2501
17.33	0.11024	0.176436	0.249837
17.34	0.109405	0.176436	0.249574
17.35	0.10857	0.176436	0.249311
17.36	0.107735	0.176436	0.249048
17.37	0.106958	0.176436	0.248785
17.38	0.106904	0.176436	0.248523
17.39	0.106851	0.176436	0.24826
17.4	0.106797	0.176436	0.247997
17.41	0.106743	0.176436	0.247734
17.42	0.10669	0.176436	0.247471
17.43	0.106636	0.176436	0.247208
17.44	0.106583	0.176436	0.246945
17.45	0.106529	0.176436	0.246682
17.46	0.106475	0.176436	0.246419
17.47	0.106422	0.176436	0.246156
17.48	0.106368	0.176436	0.245893
17.49	0.106314	0.176436	0.24563
17.5	0.106261	0.176436	0.245367
17.51	0.106207	0.176045	0.245367
17.52	0.106153	0.175654	0.245367
17.53	0.1061	0.175263	0.245367
17.54	0.106046	0.174872	0.245367
17.55	0.105992	0.174481	0.245367
17.56	0.105939	0.174091	0.245367
17.57	0.105885	0.1737	0.245367
17.58	0.105832	0.173309	0.245367
17.59	0.105778	0.172918	0.245367
17.6	0.105724	0.172527	0.245367
17.61	0.105671	0.172136	0.245367
17.62	0.105617	0.171745	0.245367
17.63	0.105563	0.171354	0.245367
17.64	0.10551	0.170963	0.245367
17.65	0.105456	0.170572	0.245367
17.66	0.105402	0.170181	0.245367
17.67	0.105349	0.16979	0.245367
17.68	0.105295	0.169399	0.245367
17.69	0.105241	0.169009	0.245367
17.7	0.105188	0.168618	0.245367
17.71	0.105134	0.168227	0.245367
17.72	0.10508	0.167836	0.245367
17.73	0.105027	0.167445	0.245367
17.74	0.104973	0.167054	0.245367
17.75	0.10492	0.166663	0.245368
17.76	0.104866	0.16574	0.245321
17.77	0.104812	0.164817	0.245275
17.78	0.104759	0.163895	0.245229
17.79	0.104705	0.162972	0.245183
17.8	0.104651	0.162049	0.245137
17.81	0.104598	0.161126	0.24509
17.82	0.104544	0.160203	0.245044
17.83	0.10449	0.15928	0.244998
17.84	0.104437	0.158358	0.244952
17.85	0.104383	0.157435	0.244906
17.86	0.104329	0.156512	0.244859
17.87	0.104276	0.155589	0.244813
17.88	0.104222	0.154666	0.244767
17.89	0.104168	0.153744	0.244721
17.9	0.104115	0.152821	0.244675
17.91	0.104061	0.151898	0.244628
17.92	0.104008	0.150975	0.244582
17.93	0.103954	0.150052	0.244536
17.94	0.1039	0.149129	0.24449
17.95	0.103847	0.148207	0.244444
17.96	0.103793	0.147284	0.244397
17.97	0.103739	0.146361	0.244351
17.98	0.103686	0.145438	0.244305
17.99	0.103632	0.144515	0.244259
18	0.103578	0.143592	0.244213
18.01	0.103525	0.141944	0.244228
18.02	0.103471	0.140295	0.244243
18.03	0.103209	0.138647	0.244258
18.04	0.102892	0.136998	0.244273
18.05	0.102576	0.13535	0.244288
18.06	0.102259	0.133701	0.244303
18.07	0.101942	0.132053	0.244318
18.08	0.101626	0.130404	0.244333
18.09	0.101309	0.128756	0.244348
18.1	0.100992	0.127198	0.244363
18.11	0.100675	0.125697	0.244378
18.12	0.100359	0.124196	0.244393
18.13	0.100042	0.122695	0.244408
18.14	0.0997251	0.121194	0.244423
18.15	0.0994083	0.119693	0.244438
18.16	0.0990916	0.118191	0.244453
18.17	0.0987748	0.11669	0.244468
18.18	0.0984581	0.115189	0.244483
18.19	0.0981413	0.113688	0.244498
18.2	0.0978246	0.112187	0.244513
18.21	0.0975079	0.110686	0.244528
18.22	0.0971911	0.109185	0.244543
18.23	0.0968744	0.107684	0.244558
18.24	0.0965576	0.106183	0.244573
18.25	0.0962409	0.104682	0.244588
18.26	0.0959241	0.104682	0.244457
18.27	0.0956074	0.104682	0.244326
18.28	0.0952907	0.104682	0.244194
18.29	0.0949739	0.104682	0.244063
18.3	0.0946572	0.104682	0.243932
18.31	0.0943404	0.104682	0.243801
18.32	0.0940237	0.104682	0.243669
18.33	0.0937069	0.104682	0.243538
18.34	0.0933902	0.104682	0.243407
18.35	0.0930734	0.104683	0.243275
18.36	0.0927567	0.104683	0.243144
18.37	0.09244	0.104683	0.243013
18.38	0.0921232	0.104683	0.242881
18.39	0.0918065	0.104683	0.24275
18.4	0.0914897	0.104683	0.242619
18.41	0.091173	0.104683	0.242488
18.42	0.0908562	0.104683	0.242356
18.43	0.0905395	0.104683	0.242225
18.44	0.0902228	0.104683	0.242094
18.45	0.089906	0.104683	0.241962
18.46	0.0895893	0.104683	0.241831
18.47	0.0892725	0.104683	0.2417
18.48	0.0889558	0.104683	0.241568
18.49	0.088639	0.104683	0.241437
18.5	0.0883223	0.104683	0.241306
18.51	0.0880056	0.104683	0.24088
18.52	0.0876888	0.104683	0.240455
18.53	0.0873721	0.104683	0.240029
18.54	0.0870553	0.104683	0.239603
18.55	0.0867386	0.104683	0.239178
18.56	0.0864218	0.104683	0.238752
18.57	0.0861051	0.104683	0.238326
18.58	0.0856397	0.104683	0.237901
18.59	0.0850305	0.104683	0.237475
18.6	0.0844213	0.104683	0.237049
18.61	0.0838121	0.104683	0.236624
18.62	0.0832029	0.104683	0.236198
18.63	0.0825937	0.104683	0.235772
18.64	0.0819845	0.104683	0.235347
18.65	0.0813754	0.104683	0.234921
18.66	0.0807662	0.104683	0.234495
18.67	0.080157	0.104683	0.23407
18.68	0.0795478	0.104683	0.233644
18.69	0.0789386	0.104683	0.233218
18.7	0.0783294	0.104683	0.232793
18.71	0.0777202	0.104683	0.232367
18.72	0.077111	0.104683	0.231942
18.73	0.0765018	0.104683	0.231516
18.74	0.0758926	0.104683	0.23109
18.75	0.0752834	0.104683	0.230665
18.76	0.0746743	0.104683	0.230146
18.77	0.0740651	0.104683	0.22954
18.78	0.073692	0.104683	0.228934
18.79	0.073692	0.104683	0.228329
18.8	0.073692	0.104683	0.227723
18.81	0.073692	0.104683	0.227117
18.82	0.073692	0.104683	0.226512
18.83	0.073692	0.104683	0.225906
18.84	0.073692	0.104683	0.225301
18.85	0.073692	0.104683	0.224695
18.86	0.073692	0.104683	0.224089
18.87	0.073692	0.104683	0.223484
18.88	0.073692	0.104683	0.222878
18.89	0.073692	0.104683	0.222272
18.9	0.073692	0.104683	0.221667
18.91	0.073692	0.104683	0.221061
18.92	0.073692	0.104683	0.220456
18.93	0.073692	0.104683	0.21985
18.94	0.073692	0.104683	0.219244
18.95	0.073692	0.104683	0.218639
18.96	0.073692	0.104683	0.218033
18.97	0.073692	0.104683	0.217427
18.98	0.073692	0.104683	0.216822
18.99	0.073692	0.104683	0.216216
19	0.073692	0.104683	0.215611
19.01	0.073692	0.104683	0.214907
19.02	0.073692	0.104683	0.214204
19.03	0.073692	0.104683	0.213501
19.04	0.073692	0.104683	0.212798
19.05	0.073692	0.104683	0.212094
19.06	0.073692	0.104683	0.211391
19.07	0.073692	0.104683	0.210688
19.08	0.073692	0.104683	0.209985
19.09	0.073692	0.104683	0.209281
19.1	0.073692	0.104683	0.208578
19.11	0.073692	0.104683	0.207875
19.12	0.073692	0.104683	0.207172
19.13	0.073692	0.104683	0.206468
19.14	0.073692	0.104683	0.205765
19.15	0.073692	0.104683	0.205062
19.16	0.073692	0.104683	0.204359
19.17	0.073692	0.104683	0.203655
19.18	0.073692	0.104683	0.202952
19.19	0.073692	0.104683	0.202249
19.2	0.073692	0.104683	0.201546
19.21	0.073692	0.104683	0.200842
19.22	0.073692	0.104683	0.200139
19.23	0.073692	0.104683	0.199436
19.24	0.073692	0.104683	0.198733
19.25	0.073692	0.104683	0.198029
19.26	0.073692	0.104321	0.197709
19.27	0.073692	0.103959	0.197389
19.28	0.073692	0.103597	0.197069
19.29	0.073692	0.103235	0.19675
19.3	0.073692	0.102873	0.19643
19.31	0.073692	0.102511	0.19611
19.32	0.073692	0.102149	0.19579
19.33	0.073692	0.101787	0.19547
19.34	0.073692	0.101425	0.19515
19.35	0.073692	0.101063	0.19483
19.36	0.073692	0.100701	0.19451
19.37	0.073692	0.100339	0.19419
19.38	0.073692	0.0999766	0.19387
19.39	0.073692	0.0996146	0.19355
19.4	0.073692	0.0992526	0.19323
19.41	0.073692	0.0988905	0.19291
19.42	0.073692	0.0985285	0.19259
19.43	0.073692	0.0981665	0.19227
19.44	0.073692	0.0978044	0.19195
19.45	0.073692	0.0974424	0.19163
19.46	0.073692	0.0970804	0.19131
19.47	0.073692	0.0967184	0.190991
19.48	0.073692	0.0963563	0.190671
19.49	0.073692	0.0959943	0.190351
19.5	0.073692	0.0956323	0.190031
19.51	0.073692	0.0952366	0.19001
19.52	0.073692	0.0948409	0.189988
19.53	0.073692	0.0944452	0.189967
19.54	0.073692	0.0940495	0.189946
19.55	0.073692	0.0936538	0.189925
19.56	0.073692	0.0932582	0.189904
19.57	0.073692	0.0928625	0.189883
19.58	0.073692	0.0924668	0.189861
19.59	0.073692	0.0920711	0.18984
19.6	0.073692	0.0916754	0.189819
19.61	0.073692	0.0912798	0.189798
19.62	0.073692	0.0908841	0.189777
19.63	0.073692	0.0904884	0.189756
19.64	0.073692	0.0900927	0.189735
19.65	0.073692	0.089697	0.189713
19.66	0.073692	0.0893014	0.189692
19.67	0.073692	0.0889057	0.189671
19.68	0.073692	0.08851	0.18965
19.69	0.073692	0.0881143	0.189629
19.7	0.073692	0.0877186	0.189608
19.71	0.073692	0.0873229	0.189586
19.72	0.073692	0.0869273	0.189565
19.73	0.073692	0.0865316	0.189544
19.74	0.073692	0.0861359	0.189523
19.75	0.073692	0.0857402	0.189502
19.76	0.073692	0.0857402	0.189517
19.77	0.073692	0.0857402	0.189532
19.78	0.073692	0.0857402	0.189547
19.79	0.073692	0.0857402	0.189562
19.8	0.073692	0.0857402	0.189577
19.81	0.073692	0.0857402	0.189591
19.82	0.073692	0.0857402	0.189606
19.83	0.073692	0.0857402	0.189621
19.84	0.073692	0.0857402	0.189636
19.85	0.073692	0.0857402	0.189651
19.86	0.073692	0.0857402	0.189666
19.87	0.073692	0.0857402	0.189681
19.88	0.073692	0.0857402	0.189696
19.89	0.073692	0.0857402	0.189711
19.9	0.073692	0.0857402	0.189726
19.91	0.073692	0.0857402	0.189741
19.92	0.073692	0.0857402	0.189756
19.93	0.073692	0.0857402	0.189771
19.94	0.073692	0.0857402	0.189786
19.95	0.073692	0.0857402	0.189801
19.96	0.073692	0.0857402	0.189816
19.97	0.073692	0.0857402	0.189831
19.98	0.073692	0.0857402	0.189846
[truncated: 376 more rows]

## Sheet: 3-Olaparib and Paclitaxel, Ca
time	Olaparib	Chemo	Both
0	1	1	1
0.01	1	1	1
0.02	1	1	1
0.03	1	1	1
0.04	1	1	1
0.05	1	1	1
0.06	1	0.996014	1
0.07	1	0.996038	1
0.08	1	0.996063	1
0.09	1	0.996087	1
0.1	1	0.996111	1
0.11	1	0.996136	1
0.12	1	0.99616	1
0.13	1	0.996184	1
0.14	1	0.996208	1
0.15	1	0.996233	1
0.16	1	0.996257	1
0.17	1	0.996281	1
0.18	1	0.996306	1
0.19	1	0.99633	1
0.2	1	0.996354	1
0.21	1	0.996378	1
0.22	1	0.996403	1
0.23	1	0.996427	1
0.24	1	0.996451	1
0.25	0.99388	0.996476	0.996476
0.26	0.993914	0.996476	0.996476
0.27	0.993947	0.996476	0.996476
0.28	0.993981	0.996476	0.996476
0.29	0.994014	0.996476	0.996476
0.3	0.994047	0.996476	0.996476
0.31	0.994081	0.996476	0.996476
0.32	0.994114	0.996476	0.996476
0.33	0.994148	0.996476	0.996476
0.34	0.994181	0.996476	0.996476
0.35	0.994215	0.996476	0.996476
0.36	0.994248	0.996476	0.996476
0.37	0.994281	0.996476	0.996476
0.38	0.994315	0.996476	0.996476
0.39	0.994348	0.996476	0.996476
0.4	0.994382	0.996476	0.996476
0.41	0.994415	0.996476	0.996476
0.42	0.994448	0.996476	0.996476
0.43	0.994482	0.996476	0.996476
0.44	0.994515	0.996476	0.996476
0.45	0.994549	0.996476	0.996476
0.46	0.994582	0.996476	0.996476
0.47	0.994615	0.996476	0.996476
0.48	0.994649	0.996476	0.996476
0.49	0.994682	0.996476	0.996476
0.5	0.994716	0.996476	0.996476
0.51	0.994682	0.996476	0.996476
0.52	0.994649	0.996476	0.996476
0.53	0.994615	0.996476	0.996476
0.54	0.994582	0.996476	0.996476
0.55	0.994548	0.996476	0.996476
0.56	0.994515	0.996476	0.996476
0.57	0.994481	0.996476	0.996476
0.58	0.994448	0.996476	0.996476
0.59	0.994414	0.996476	0.996476
0.6	0.99438	0.996476	0.996476
0.61	0.994347	0.996476	0.996476
0.62	0.994313	0.996476	0.996476
0.63	0.99428	0.996476	0.996476
0.64	0.994246	0.996476	0.996476
0.65	0.994213	0.996476	0.996476
0.66	0.994179	0.996476	0.996476
0.67	0.994146	0.996476	0.996476
0.68	0.994112	0.996476	0.996476
0.69	0.994079	0.996476	0.996476
0.7	0.994045	0.996476	0.996476
0.71	0.994012	0.996476	0.996476
0.72	0.993978	0.996476	0.996476
0.73	0.993945	0.996476	0.996476
0.74	0.993911	0.996476	0.996476
0.75	0.993874	0.996476	0.996476
0.76	0.993522	0.996497	0.996497
0.77	0.993169	0.996519	0.996519
0.78	0.992817	0.99654	0.99654
0.79	0.992465	0.996562	0.996562
0.8	0.992113	0.996583	0.996583
0.81	0.991761	0.996605	0.996605
0.82	0.991409	0.996626	0.996626
0.83	0.991057	0.996648	0.996648
0.84	0.990705	0.996669	0.996669
0.85	0.990352	0.996691	0.996691
0.86	0.99	0.996712	0.996712
0.87	0.989648	0.996734	0.996734
0.88	0.989296	0.996755	0.996755
0.89	0.988944	0.996776	0.996776
0.9	0.988592	0.996798	0.996798
0.91	0.98824	0.996819	0.996819
0.92	0.987888	0.996841	0.996841
0.93	0.987535	0.996862	0.996862
0.94	0.987183	0.996884	0.996884
0.95	0.986831	0.996905	0.996905
0.96	0.986479	0.996927	0.996927
0.97	0.986127	0.996948	0.996948
0.98	0.985775	0.99697	0.99697
0.99	0.985423	0.996991	0.996991
1	0.985071	0.997013	0.997013
1.01	0.984792	0.997013	0.997013
1.02	0.984514	0.997013	0.997013
1.03	0.984235	0.997013	0.997013
1.04	0.983957	0.997013	0.997013
1.05	0.983679	0.997013	0.997013
1.06	0.983401	0.997013	0.997013
1.07	0.983123	0.997013	0.997013
1.08	0.982845	0.997013	0.997013
1.09	0.982567	0.997013	0.997013
1.1	0.982289	0.997013	0.997013
1.11	0.982011	0.997013	0.997013
1.12	0.981733	0.997013	0.997013
1.13	0.981455	0.997013	0.997013
1.14	0.981177	0.997013	0.997013
1.15	0.980899	0.997013	0.997013
1.16	0.98062	0.997013	0.997013
1.17	0.980342	0.997013	0.997013
1.18	0.980064	0.997013	0.997013
1.19	0.979786	0.997013	0.997013
1.2	0.979508	0.997013	0.997013
1.21	0.97923	0.997013	0.997013
1.22	0.978952	0.997013	0.997013
1.23	0.978674	0.997013	0.997013
1.24	0.978396	0.997013	0.997013
1.25	0.978118	0.997013	0.997013
1.26	0.977799	0.997013	0.997013
1.27	0.97748	0.997013	0.997013
1.28	0.977161	0.997013	0.997013
1.29	0.976842	0.997013	0.997013
1.3	0.976522	0.997013	0.997013
1.31	0.976203	0.997013	0.997013
1.32	0.975884	0.997013	0.997013
1.33	0.975565	0.997013	0.997013
1.34	0.975246	0.997013	0.997013
1.35	0.974927	0.997013	0.997013
1.36	0.974608	0.997013	0.997013
1.37	0.974289	0.997013	0.997013
1.38	0.97397	0.997013	0.997013
1.39	0.973651	0.997013	0.997013
1.4	0.973332	0.997013	0.997013
1.41	0.973013	0.997013	0.997013
1.42	0.972693	0.997013	0.997013
1.43	0.972374	0.997013	0.997013
1.44	0.972055	0.997013	0.997013
1.45	0.971736	0.997013	0.997013
1.46	0.971417	0.997013	0.997013
1.47	0.971098	0.997013	0.997013
1.48	0.970779	0.997013	0.997013
1.49	0.97046	0.997013	0.997013
1.5	0.970143	0.997013	0.997013
1.51	0.970136	0.997013	0.997013
1.52	0.970129	0.997013	0.997013
1.53	0.970122	0.997013	0.997013
1.54	0.970115	0.997014	0.997014
1.55	0.970108	0.997014	0.997014
1.56	0.970101	0.997014	0.997014
1.57	0.970094	0.997014	0.997014
1.58	0.970087	0.997014	0.997014
1.59	0.97008	0.997014	0.997014
1.6	0.970073	0.997015	0.997015
1.61	0.970066	0.997015	0.997015
1.62	0.970059	0.997015	0.997015
1.63	0.970052	0.997015	0.997015
1.64	0.970045	0.997015	0.997015
1.65	0.970038	0.997016	0.997016
1.66	0.970031	0.997016	0.997016
1.67	0.970024	0.997016	0.997016
1.68	0.970017	0.997016	0.997016
1.69	0.97001	0.997016	0.997016
1.7	0.970002	0.997016	0.997016
1.71	0.969995	0.997017	0.997017
1.72	0.969988	0.997017	0.997017
1.73	0.969981	0.997017	0.997017
1.74	0.969974	0.997017	0.997017
1.75	0.969967	0.997017	0.997017
1.76	0.969968	0.996202	0.996202
1.77	0.969968	0.995386	0.995386
1.78	0.969969	0.994571	0.994571
1.79	0.969969	0.993755	0.993755
1.8	0.96997	0.99294	0.99294
1.81	0.96997	0.992124	0.992124
1.82	0.969971	0.991309	0.991309
1.83	0.969971	0.990493	0.990493
1.84	0.969971	0.989678	0.989678
1.85	0.969972	0.988862	0.988862
1.86	0.969972	0.988047	0.988047
1.87	0.969973	0.987232	0.987232
1.88	0.969973	0.986416	0.986416
1.89	0.969974	0.985601	0.985601
1.9	0.969974	0.984785	0.984785
1.91	0.969975	0.98397	0.98397
1.92	0.969975	0.983154	0.983154
1.93	0.969976	0.982339	0.982339
1.94	0.969976	0.981523	0.981523
1.95	0.969977	0.980708	0.980708
1.96	0.969977	0.979892	0.979892
1.97	0.969978	0.979077	0.979077
1.98	0.969978	0.978261	0.978261
1.99	0.969978	0.977446	0.977446
2	0.969979	0.97663	0.97663
2.01	0.969979	0.976197	0.976417
2.02	0.969979	0.975763	0.976204
2.03	0.969979	0.975329	0.97599
2.04	0.969979	0.974896	0.975777
2.05	0.969979	0.974462	0.975564
2.06	0.969979	0.974029	0.975351
2.07	0.969979	0.973595	0.975138
2.08	0.969979	0.973162	0.974924
2.09	0.969979	0.972728	0.974711
2.1	0.969979	0.972294	0.974498
2.11	0.969979	0.971861	0.974285
2.12	0.969979	0.971427	0.974071
2.13	0.969979	0.970994	0.973858
2.14	0.969979	0.97056	0.973645
2.15	0.969979	0.970126	0.973432
2.16	0.969979	0.969693	0.973218
2.17	0.969979	0.969259	0.973005
2.18	0.969979	0.968826	0.972792
2.19	0.969979	0.968392	0.972579
2.2	0.969979	0.967959	0.972365
2.21	0.969979	0.967525	0.972152
2.22	0.969979	0.967091	0.971939
2.23	0.969979	0.966658	0.971726
2.24	0.969979	0.966224	0.971512
2.25	0.969979	0.965791	0.971299
2.26	0.969979	0.965802	0.97121
2.27	0.969979	0.965813	0.971122
2.28	0.969979	0.965825	0.971033
2.29	0.969979	0.965836	0.970944
2.3	0.969979	0.965847	0.970855
2.31	0.969979	0.965859	0.970766
2.32	0.969979	0.96587	0.970677
2.33	0.969979	0.965882	0.970588
2.34	0.969979	0.965893	0.9705
2.35	0.969979	0.965904	0.970411
2.36	0.969979	0.965916	0.970322
2.37	0.969979	0.965927	0.970233
2.38	0.969979	0.965939	0.970144
2.39	0.969979	0.96595	0.970055
2.4	0.969979	0.965961	0.969967
2.41	0.969979	0.965973	0.969878
2.42	0.969979	0.965984	0.969789
2.43	0.969979	0.965995	0.9697
2.44	0.969979	0.966007	0.969611
2.45	0.969979	0.966018	0.969522
2.46	0.969979	0.96603	0.969434
2.47	0.969979	0.966041	0.969345
2.48	0.969979	0.966052	0.969256
2.49	0.969979	0.966064	0.969167
2.5	0.969979	0.966075	0.969078
2.51	0.969979	0.966075	0.969078
2.52	0.969979	0.966075	0.969078
2.53	0.969979	0.966075	0.969078
2.54	0.969979	0.966075	0.969078
2.55	0.969979	0.966075	0.969078
2.56	0.969979	0.966075	0.969078
2.57	0.969979	0.966075	0.969078
2.58	0.969979	0.966075	0.969078
2.59	0.969979	0.966075	0.969078
2.6	0.969979	0.966075	0.969078
2.61	0.969979	0.966075	0.969078
2.62	0.969979	0.966075	0.969078
2.63	0.969979	0.966075	0.969078
2.64	0.969979	0.966075	0.969078
2.65	0.969979	0.966075	0.969078
2.66	0.969979	0.966075	0.969078
2.67	0.969979	0.966075	0.969078
2.68	0.969979	0.966075	0.969078
2.69	0.969979	0.966075	0.969078
2.7	0.969979	0.966075	0.969078
2.71	0.969979	0.966075	0.969078
2.72	0.969979	0.966075	0.969078
2.73	0.969979	0.966075	0.969078
2.74	0.969979	0.966075	0.969078
2.75	0.969979	0.966075	0.969078
2.76	0.969979	0.966075	0.969078
2.77	0.969979	0.966075	0.969078
2.78	0.969979	0.966075	0.969078
2.79	0.969979	0.966075	0.969078
2.8	0.969979	0.966075	0.969078
2.81	0.969979	0.966075	0.969078
2.82	0.969979	0.966075	0.969078
2.83	0.969979	0.966075	0.969078
2.84	0.969979	0.966075	0.969078
2.85	0.969979	0.966075	0.969078
2.86	0.969979	0.966075	0.969078
2.87	0.969979	0.966075	0.969078
2.88	0.969979	0.966075	0.969078
2.89	0.969979	0.966075	0.969078
2.9	0.969979	0.966075	0.969078
2.91	0.969979	0.966075	0.969078
2.92	0.969979	0.966075	0.969078
2.93	0.969979	0.966075	0.969078
2.94	0.969979	0.966075	0.969078
2.95	0.969979	0.966075	0.969078
2.96	0.969979	0.966075	0.969078
2.97	0.969979	0.966075	0.969078
2.98	0.969979	0.966075	0.969078
2.99	0.969979	0.966075	0.969078
3	0.969979	0.966075	0.969078
3.01	0.969979	0.966075	0.969078
3.02	0.969979	0.966075	0.969078
3.03	0.969979	0.966075	0.969078
3.04	0.969979	0.966075	0.969078
3.05	0.969979	0.966075	0.969078
3.06	0.969979	0.966075	0.969078
3.07	0.969978	0.966075	0.969078
3.08	0.969978	0.966075	0.969078
3.09	0.969978	0.966075	0.969078
3.1	0.969978	0.966075	0.969078
3.11	0.969978	0.966075	0.969078
3.12	0.969978	0.966075	0.969078
3.13	0.969978	0.966075	0.969078
3.14	0.969978	0.966075	0.969078
3.15	0.969978	0.966075	0.969078
3.16	0.969978	0.966075	0.969078
3.17	0.969978	0.966075	0.969078
3.18	0.969978	0.966075	0.969078
3.19	0.969978	0.966075	0.969078
3.2	0.969978	0.966075	0.969078
3.21	0.969978	0.966075	0.969078
3.22	0.969977	0.966075	0.969078
3.23	0.969977	0.966075	0.969078
3.24	0.969977	0.966075	0.969078
3.25	0.969977	0.966075	0.969078
3.26	0.968916	0.966075	0.969078
3.27	0.967856	0.966075	0.969078
3.28	0.966795	0.966075	0.969078
3.29	0.965734	0.966075	0.969078
3.3	0.964673	0.966075	0.969078
3.31	0.963613	0.966075	0.969078
3.32	0.962552	0.966075	0.969078
3.33	0.961491	0.966075	0.969078
3.34	0.96043	0.966075	0.969078
3.35	0.959369	0.966075	0.969078
3.36	0.958309	0.966075	0.969078
3.37	0.957248	0.966075	0.969078
3.38	0.956187	0.966075	0.969078
3.39	0.955126	0.966075	0.969078
3.4	0.954065	0.966075	0.969078
3.41	0.953005	0.966075	0.969078
3.42	0.951944	0.966075	0.969078
3.43	0.950883	0.966075	0.969078
3.44	0.949822	0.966075	0.969078
3.45	0.948762	0.966075	0.969078
3.46	0.947701	0.966075	0.969078
3.47	0.94664	0.966075	0.969078
3.48	0.945579	0.966075	0.969078
3.49	0.944518	0.966075	0.969078
3.5	0.943458	0.966075	0.969078
3.51	0.940597	0.966075	0.969078
3.52	0.937736	0.966075	0.969078
3.53	0.934875	0.966075	0.969078
3.54	0.932014	0.966075	0.969078
3.55	0.929153	0.966075	0.969078
3.56	0.926292	0.966075	0.969078
3.57	0.923431	0.966075	0.969078
3.58	0.92057	0.966075	0.969078
3.59	0.917709	0.966075	0.969078
3.6	0.914848	0.966075	0.969078
3.61	0.911987	0.966075	0.969078
3.62	0.909126	0.966075	0.969078
3.63	0.906265	0.966075	0.969078
3.64	0.903404	0.966075	0.969078
3.65	0.900543	0.966075	0.969078
3.66	0.897682	0.966075	0.969078
3.67	0.894821	0.966075	0.969078
3.68	0.89196	0.966075	0.969078
3.69	0.889099	0.966075	0.969078
3.7	0.886238	0.966075	0.969078
3.71	0.883377	0.966075	0.969078
3.72	0.880516	0.966075	0.969078
3.73	0.877655	0.966075	0.969078
3.74	0.874794	0.966075	0.969078
3.75	0.871933	0.966075	0.969078
3.76	0.871952	0.965744	0.968623
3.77	0.871971	0.965412	0.968167
3.78	0.871989	0.96508	0.967711
3.79	0.872008	0.964749	0.967256
3.8	0.872027	0.964417	0.9668
3.81	0.872045	0.964086	0.966345
3.82	0.872064	0.963754	0.965889
3.83	0.872083	0.963423	0.965433
3.84	0.872101	0.963091	0.964978
3.85	0.87212	0.962759	0.964522
3.86	0.872139	0.962428	0.964066
3.87	0.872157	0.962096	0.963611
3.88	0.872176	0.961765	0.963155
3.89	0.872195	0.961433	0.9627
3.9	0.872213	0.961102	0.962244
3.91	0.872232	0.96077	0.961788
3.92	0.872251	0.960439	0.961333
3.93	0.872269	0.960107	0.960877
3.94	0.872288	0.959775	0.960422
3.95	0.872307	0.959444	0.959966
3.96	0.872325	0.959112	0.95951
3.97	0.872344	0.958781	0.959055
3.98	0.872363	0.958449	0.958599
3.99	0.872381	0.958118	0.958144
4	0.8724	0.957786	0.957688
4.01	0.8724	0.957536	0.956622
4.02	0.8724	0.957286	0.955556
4.03	0.8724	0.957037	0.954489
4.04	0.8724	0.956787	0.953423
4.05	0.8724	0.956537	0.952357
4.06	0.8724	0.956287	0.951291
4.07	0.8724	0.956038	0.950224
4.08	0.8724	0.955788	0.949158
4.09	0.8724	0.955538	0.948092
4.1	0.8724	0.955288	0.947026
4.11	0.8724	0.955038	0.94596
4.12	0.8724	0.954789	0.944893
4.13	0.8724	0.954539	0.943827
4.14	0.8724	0.954289	0.942761
4.15	0.8724	0.954039	0.941695
4.16	0.8724	0.95379	0.940628
4.17	0.8724	0.95354	0.939562
4.18	0.8724	0.95329	0.938496
4.19	0.8724	0.95304	0.93743
4.2	0.8724	0.95279	0.936363
4.21	0.8724	0.952541	0.935297
4.22	0.8724	0.952291	0.934231
4.23	0.8724	0.952041	0.933165
4.24	0.8724	0.951791	0.932099
4.25	0.8724	0.951541	0.931032
4.26	0.8724	0.95107	0.93103
4.27	0.8724	0.950598	0.931028
4.28	0.8724	0.950127	0.931025
4.29	0.8724	0.949655	0.931023
4.3	0.8724	0.949184	0.931021
4.31	0.8724	0.948713	0.931019
4.32	0.8724	0.948241	0.931016
4.33	0.8724	0.94777	0.931014
4.34	0.8724	0.947298	0.931012
4.35	0.8724	0.946827	0.931009
4.36	0.8724	0.946355	0.931007
4.37	0.8724	0.945884	0.931005
4.38	0.8724	0.945412	0.931003
4.39	0.8724	0.944941	0.931
4.4	0.8724	0.944469	0.930998
4.41	0.8724	0.943998	0.930996
4.42	0.8724	0.943526	0.930993
4.43	0.8724	0.943055	0.930991
4.44	0.8724	0.942583	0.930989
4.45	0.8724	0.942112	0.930987
4.46	0.8724	0.94164	0.930984
4.47	0.8724	0.941169	0.930982
4.48	0.8724	0.940697	0.93098
4.49	0.8724	0.940226	0.930977
4.5	0.8724	0.939754	0.930975
4.51	0.872347	0.939651	0.930982
4.52	0.872294	0.939547	0.93099
4.53	0.872242	0.939443	0.930997
4.54	0.872189	0.93934	0.931004
4.55	0.872136	0.939236	0.931011
4.56	0.872083	0.939132	0.931019
4.57	0.87203	0.939029	0.931026
4.58	0.871977	0.938925	0.931033
4.59	0.871924	0.938821	0.93104
4.6	0.871871	0.938718	0.931048
4.61	0.871818	0.938614	0.931055
4.62	0.871765	0.93851	0.931062
4.63	0.871712	0.938407	0.93107
4.64	0.871659	0.938303	0.931077
4.65	0.871606	0.938199	0.931084
4.66	0.871554	0.938096	0.931091
4.67	0.871501	0.937992	0.931099
4.68	0.871448	0.937888	0.931106
4.69	0.871395	0.937785	0.931113
4.7	0.871342	0.937681	0.93112
4.71	0.871289	0.937577	0.931128
4.72	0.871236	0.937474	0.931135
4.73	0.871183	0.93737	0.931142
4.74	0.87113	0.937266	0.931149
4.75	0.871077	0.937163	0.931157
4.76	0.870123	0.937163	0.931157
4.77	0.869169	0.937163	0.931157
4.78	0.868215	0.937163	0.931157
4.79	0.867261	0.937163	0.931157
4.8	0.866307	0.937163	0.931157
4.81	0.865353	0.937163	0.931157
4.82	0.864398	0.937163	0.931157
4.83	0.863444	0.937163	0.931157
4.84	0.86249	0.937163	0.931157
4.85	0.861536	0.937163	0.931157
4.86	0.860582	0.937163	0.931157
4.87	0.859628	0.937163	0.931157
4.88	0.858674	0.937163	0.931157
4.89	0.85772	0.937163	0.931157
4.9	0.856766	0.937163	0.931157
4.91	0.855811	0.937163	0.931157
4.92	0.854857	0.937163	0.931157
4.93	0.853903	0.937163	0.931157
4.94	0.852949	0.937163	0.931157
4.95	0.851995	0.937163	0.931157
4.96	0.851041	0.937163	0.931158
4.97	0.850087	0.937163	0.931158
4.98	0.849133	0.937163	0.931158
4.99	0.848179	0.937163	0.931158
5	0.847224	0.937163	0.931158
5.01	0.84605	0.937163	0.931158
5.02	0.844875	0.937163	0.931158
5.03	0.8437	0.937163	0.931158
5.04	0.842525	0.937163	0.931158
5.05	0.84135	0.937163	0.931158
5.06	0.840175	0.937163	0.931158
5.07	0.839	0.937163	0.931157
5.08	0.837825	0.937163	0.931157
5.09	0.83665	0.937163	0.931157
5.1	0.835476	0.937163	0.931157
5.11	0.834301	0.937163	0.931157
5.12	0.833126	0.937163	0.931157
5.13	0.831951	0.937163	0.931157
5.14	0.830776	0.937163	0.931157
5.15	0.829601	0.937163	0.931157
5.16	0.828426	0.937163	0.931157
5.17	0.827251	0.937163	0.931157
5.18	0.826076	0.937163	0.931157
5.19	0.824902	0.937163	0.931157
5.2	0.823727	0.937163	0.931157
5.21	0.822552	0.937163	0.931157
5.22	0.821377	0.937163	0.931157
5.23	0.820202	0.937163	0.931157
5.24	0.819027	0.937163	0.931157
5.25	0.817852	0.937163	0.931157
5.26	0.814988	0.936784	0.930658
5.27	0.812123	0.936405	0.930159
5.28	0.809259	0.936027	0.92966
5.29	0.806394	0.935648	0.929162
5.3	0.80353	0.935269	0.928663
5.31	0.800665	0.934891	0.928164
5.32	0.797801	0.934512	0.927665
5.33	0.794936	0.934133	0.927166
5.34	0.792072	0.933754	0.926668
5.35	0.789207	0.933376	0.926169
5.36	0.786343	0.932997	0.92567
5.37	0.783478	0.932618	0.925171
5.38	0.780614	0.93224	0.924672
5.39	0.777749	0.931861	0.924174
5.4	0.774885	0.931482	0.923675
5.41	0.77202	0.931104	0.923176
5.42	0.769156	0.930725	0.922677
5.43	0.766291	0.930346	0.922178
5.44	0.763427	0.929967	0.92168
5.45	0.760562	0.929589	0.921181
5.46	0.757698	0.92921	0.920682
5.47	0.754833	0.928831	0.920183
5.48	0.751969	0.928453	0.919684
5.49	0.749104	0.928074	0.919186
5.5	0.74624	0.927695	0.918687
5.51	0.742152	0.927352	0.918704
5.52	0.738064	0.927009	0.918721
5.53	0.733976	0.926666	0.918739
5.54	0.729888	0.926323	0.918756
5.55	0.7258	0.92598	0.918773
5.56	0.721713	0.925637	0.91879
5.57	0.717625	0.925294	0.918808
5.58	0.713537	0.92495	0.918825
5.59	0.709449	0.924607	0.918842
5.6	0.705361	0.924264	0.918859
5.61	0.701273	0.923921	0.918876
5.62	0.697186	0.923578	0.918894
5.63	0.693098	0.923235	0.918911
5.64	0.68901	0.922892	0.918928
5.65	0.684922	0.922549	0.918945
5.66	0.680834	0.922206	0.918963
5.67	0.676747	0.921863	0.91898
5.68	0.672659	0.92152	0.918997
5.69	0.668571	0.921177	0.919014
5.7	0.664483	0.920833	0.919032
5.71	0.660395	0.92049	0.919049
5.72	0.656307	0.920147	0.919066
5.73	0.65222	0.919804	0.919083
5.74	0.648132	0.919461	0.919101
5.75	0.644044	0.919118	0.919118
5.76	0.64405	0.919118	0.919118
5.77	0.644056	0.919118	0.919118
5.78	0.644062	0.919118	0.919118
5.79	0.644067	0.919118	0.919118
5.8	0.644073	0.919118	0.919118
5.81	0.644079	0.919118	0.919118
5.82	0.644085	0.919118	0.919118
5.83	0.644091	0.919118	0.919118
5.84	0.644097	0.919118	0.919118
5.85	0.644103	0.919118	0.919118
5.86	0.644109	0.919118	0.919118
5.87	0.644114	0.919118	0.919118
5.88	0.64412	0.919118	0.919118
5.89	0.644126	0.919118	0.919118
5.9	0.644132	0.919118	0.919118
5.91	0.644138	0.919118	0.919118
5.92	0.644144	0.919118	0.919118
5.93	0.64415	0.919118	0.919118
5.94	0.644156	0.919118	0.919118
5.95	0.644161	0.919118	0.919118
5.96	0.644167	0.919118	0.919118
5.97	0.644173	0.919118	0.919118
5.98	0.644179	0.919118	0.919118
5.99	0.644185	0.919118	0.919118
6	0.644191	0.919118	0.919118
6.01	0.644191	0.918517	0.918615
6.02	0.644191	0.917916	0.918112
6.03	0.644191	0.917315	0.917608
6.04	0.644191	0.916714	0.917105
6.05	0.644191	0.916112	0.916602
6.06	0.644191	0.915511	0.916099
6.07	0.644191	0.91491	0.915595
6.08	0.644191	0.914309	0.915092
6.09	0.644191	0.913708	0.914589
6.1	0.644191	0.913107	0.914086
6.11	0.644191	0.912506	0.913583
6.12	0.644191	0.911905	0.913079
6.13	0.644191	0.911304	0.912576
6.14	0.644191	0.910702	0.912073
6.15	0.644191	0.910101	0.91157
6.16	0.644191	0.9095	0.911067
6.17	0.644191	0.908899	0.910563
6.18	0.644191	0.908298	0.91006
6.19	0.644191	0.907697	0.909557
6.2	0.644191	0.907096	0.909054
6.21	0.644191	0.906495	0.908551
6.22	0.644191	0.905894	0.908047
6.23	0.644191	0.905292	0.907544
6.24	0.644191	0.904691	0.907041
6.25	0.644191	0.90409	0.906538
6.26	0.644191	0.903539	0.906254
6.27	0.644191	0.902988	0.905971
6.28	0.644191	0.902437	0.905687
6.29	0.644191	0.901886	0.905404
6.3	0.644191	0.901335	0.905121
6.31	0.644191	0.900784	0.904837
6.32	0.644191	0.900234	0.904554
6.33	0.644191	0.899683	0.90427
6.34	0.644191	0.899132	0.903987
6.35	0.644191	0.898581	0.903703
6.36	0.644191	0.89803	0.90342
6.37	0.644191	0.897479	0.903137
6.38	0.644191	0.896928	0.902853
6.39	0.644191	0.896377	0.90257
6.4	0.644191	0.895826	0.902286
6.41	0.644191	0.895275	0.902003
6.42	0.644191	0.894724	0.90172
6.43	0.644191	0.894173	0.901436
6.44	0.644191	0.893622	0.901153
6.45	0.644191	0.893071	0.900869
6.46	0.644191	0.89252	0.900586
6.47	0.644191	0.891969	0.900302
6.48	0.644191	0.891418	0.900019
6.49	0.644191	0.890867	0.899736
6.5	0.644191	0.890317	0.899452
6.51	0.644191	0.888829	0.899169
6.52	0.644191	0.887342	0.898885
6.53	0.644191	0.885854	0.898602
6.54	0.644191	0.884367	0.898318
6.55	0.644191	0.882879	0.898035
6.56	0.644191	0.881392	0.897752
6.57	0.644191	0.879904	0.897066
6.58	0.644191	0.878417	0.896086
6.59	0.644191	0.876929	0.895106
6.6	0.644191	0.875442	0.894126
6.61	0.644191	0.873954	0.893146
6.62	0.644191	0.872467	0.892166
6.63	0.644191	0.870979	0.891186
6.64	0.644191	0.869492	0.890206
6.65	0.644191	0.868004	0.889226
6.66	0.644191	0.866517	0.888247
6.67	0.644191	0.865029	0.887267
6.68	0.644191	0.863542	0.886287
6.69	0.644191	0.862054	0.885307
6.7	0.644191	0.860567	0.884327
6.71	0.644191	0.859079	0.883347
6.72	0.644191	0.857592	0.882367
6.73	0.644191	0.856104	0.881387
6.74	0.644191	0.854617	0.880407
6.75	0.644191	0.853129	0.879427
6.76	0.644191	0.851502	0.876174
6.77	0.644191	0.84832	0.872921
6.78	0.644191	0.845139	0.869667
6.79	0.644191	0.841957	0.866414
6.8	0.644191	0.838775	0.863161
6.81	0.64419	0.835594	0.859907
6.82	0.64419	0.832412	0.856654
6.83	0.64419	0.82923	0.853401
6.84	0.64419	0.826049	0.850147
6.85	0.64419	0.822867	0.846894
6.86	0.64419	0.819685	0.843641
6.87	0.64419	0.816504	0.840387
6.88	0.64419	0.813322	0.837134
6.89	0.64419	0.81014	0.833881
6.9	0.64419	0.806959	0.830627
6.91	0.64419	0.803777	0.827374
6.92	0.64419	0.800595	0.824121
6.93	0.64419	0.797414	0.820867
6.94	0.64419	0.794232	0.817614
6.95	0.64419	0.79105	0.814361
6.96	0.64419	0.787869	0.811107
6.97	0.64419	0.784687	0.807854
6.98	0.64419	0.781505	0.804601
6.99	0.64419	0.778324	0.801347
7	0.64419	0.775142	0.798094
7.01	0.643162	0.773475	0.797633
7.02	0.642134	0.771807	0.797172
7.03	0.641107	0.77014	0.796711
7.04	0.640079	0.768473	0.79625
7.05	0.639052	0.766805	0.795789
7.06	0.638024	0.765138	0.795328
7.07	0.636997	0.763471	0.794867
7.08	0.635969	0.761803	0.794406
7.09	0.634941	0.760136	0.793944
7.1	0.633914	0.758469	0.793483
7.11	0.632886	0.756801	0.793022
7.12	0.631859	0.755134	0.792561
7.13	0.630831	0.753467	0.7921
7.14	0.629804	0.751799	0.791639
7.15	0.628776	0.750132	0.791178
7.16	0.627748	0.748465	0.790717
7.17	0.626721	0.746797	0.790256
7.18	0.625693	0.74513	0.789795
7.19	0.624666	0.743463	0.789334
7.2	0.623638	0.741795	0.788873
7.21	0.622611	0.740128	0.788412
7.22	0.621583	0.738461	0.787951
7.23	0.620556	0.736794	0.78749
7.24	0.619528	0.735126	0.787028
7.25	0.6185	0.733459	0.786567
7.26	0.616291	0.732002	0.786172
7.27	0.614082	0.730544	0.785777
7.28	0.611873	0.729087	0.785381
7.29	0.609663	0.72763	0.784986
7.3	0.607454	0.726172	0.78459
7.31	0.605245	0.724715	0.784195
7.32	0.603036	0.723258	0.7838
7.33	0.600826	0.721801	0.783404
7.34	0.598617	0.720343	0.783009
7.35	0.596408	0.718886	0.782613
7.36	0.594199	0.717429	0.782218
7.37	0.591989	0.715972	0.781822
7.38	0.58978	0.714514	0.781427
7.39	0.587571	0.713057	0.781032
7.4	0.585362	0.7116	0.780636
7.41	0.583152	0.710142	0.780241
7.42	0.580943	0.708685	0.779845
7.43	0.578734	0.707228	0.77945
7.44	0.576525	0.705771	0.779055
7.45	0.574315	0.704313	0.778659
7.46	0.572106	0.702856	0.778264
7.47	0.569897	0.701399	0.777868
7.48	0.567688	0.699942	0.777473
7.49	0.565478	0.698484	0.777078
7.5	0.563269	0.697027	0.776682
7.51	0.562204	0.696542	0.775576
7.52	0.561139	0.696057	0.774471
7.53	0.560074	0.695571	0.773365
7.54	0.559008	0.695086	0.772259
7.55	0.557943	0.694601	0.771154
7.56	0.556878	0.694116	0.770048
7.57	0.555813	0.69363	0.768942
7.58	0.554747	0.693145	0.767837
7.59	0.553682	0.69266	0.766731
7.6	0.552617	0.692175	0.765625
7.61	0.551552	0.691689	0.76452
7.62	0.550487	0.691204	0.763414
7.63	0.549421	0.690719	0.762308
7.64	0.548356	0.690234	0.761203
7.65	0.547291	0.689748	0.760097
7.66	0.546226	0.689263	0.758991
7.67	0.54516	0.688778	0.757886
7.68	0.544095	0.688293	0.75678
7.69	0.54303	0.687808	0.755674
7.7	0.541965	0.687322	0.754569
7.71	0.540899	0.686837	0.753463
7.72	0.539834	0.686352	0.752357
7.73	0.538769	0.685867	0.751252
7.74	0.537704	0.685381	0.750146
7.75	0.536639	0.684896	0.74904
7.76	0.536639	0.684896	0.748967
7.77	0.536639	0.684896	0.748894
7.78	0.536639	0.684896	0.748821
7.79	0.536639	0.684896	0.748748
7.8	0.53664	0.684896	0.748675
7.81	0.53664	0.684896	0.748601
7.82	0.53664	0.684896	0.748528
7.83	0.53664	0.684896	0.748455
7.84	0.53664	0.684896	0.748382
7.85	0.536641	0.684896	0.748309
7.86	0.536641	0.684896	0.748236
7.87	0.536641	0.684896	0.748163
7.88	0.536641	0.684896	0.74809
7.89	0.536642	0.684896	0.748016
7.9	0.536642	0.684896	0.747943
7.91	0.536642	0.684896	0.74787
7.92	0.536642	0.684896	0.747797
7.93	0.536642	0.684896	0.747724
7.94	0.536643	0.684896	0.747651
7.95	0.536643	0.684896	0.747578
7.96	0.536643	0.684896	0.747505
7.97	0.536643	0.684896	0.747431
7.98	0.536644	0.684896	0.747358
7.99	0.536644	0.684896	0.747285
8	0.536644	0.684896	0.747212
8.01	0.53663	0.684101	0.747212
8.02	0.536616	0.683306	0.747212
8.03	0.536602	0.682511	0.747212
8.04	0.536588	0.681716	0.747212
8.05	0.536574	0.68092	0.747212
8.06	0.536561	0.680125	0.747212
8.07	0.536547	0.67933	0.747212
8.08	0.536533	0.678535	0.747212
8.09	0.536519	0.67774	0.747212
8.1	0.536505	0.676945	0.747212
8.11	0.536491	0.67615	0.747212
8.12	0.536477	0.675354	0.747212
8.13	0.536463	0.674559	0.747212
8.14	0.536449	0.673764	0.747212
8.15	0.536435	0.672969	0.747212
8.16	0.536421	0.672174	0.747212
8.17	0.536408	0.671379	0.747212
8.18	0.536394	0.670584	0.747212
8.19	0.53638	0.669788	0.747212
8.2	0.536366	0.668993	0.747212
8.21	0.536352	0.668198	0.747212
8.22	0.536338	0.667403	0.747212
8.23	0.536324	0.666608	0.747212
8.24	0.53631	0.665813	0.747212
8.25	0.536296	0.665018	0.747212
8.26	0.536309	0.665018	0.747212
8.27	0.536323	0.665018	0.747212
8.28	0.536336	0.665018	0.747212
8.29	0.536349	0.665018	0.747212
8.3	0.536362	0.665018	0.747212
8.31	0.536375	0.665018	0.747212
8.32	0.536389	0.665018	0.747212
8.33	0.536402	0.665018	0.747212
8.34	0.536415	0.665018	0.747212
8.35	0.536428	0.665018	0.747212
8.36	0.536441	0.665018	0.747212
8.37	0.536454	0.665018	0.747212
8.38	0.536468	0.665019	0.747212
8.39	0.536481	0.665019	0.747212
8.4	0.536494	0.665019	0.747212
8.41	0.536507	0.665019	0.747212
8.42	0.53652	0.665019	0.747212
8.43	0.536533	0.665019	0.747212
8.44	0.536547	0.665019	0.747212
8.45	0.53656	0.665019	0.747212
8.46	0.536573	0.665019	0.747212
8.47	0.536586	0.665019	0.747212
8.48	0.536599	0.665019	0.747212
8.49	0.536612	0.665019	0.747212
8.5	0.536626	0.665019	0.747212
8.51	0.536003	0.665019	0.746789
8.52	0.535381	0.665019	0.746365
8.53	0.534758	0.665019	0.745942
8.54	0.534136	0.665019	0.745519
8.55	0.533513	0.665019	0.745095
8.56	0.532891	0.665019	0.744672
8.57	0.532268	0.665019	0.744249
8.58	0.531646	0.665019	0.743825
8.59	0.531023	0.665019	0.743402
8.6	0.530401	0.665019	0.742979
8.61	0.529778	0.665019	0.742555
8.62	0.529155	0.665019	0.742132
8.63	0.528533	0.665019	0.741709
8.64	0.52791	0.665019	0.741285
8.65	0.527288	0.665019	0.740862
8.66	0.526665	0.665019	0.740439
8.67	0.526043	0.665019	0.740015
8.68	0.52542	0.665019	0.739592
8.69	0.524798	0.665019	0.739169
8.7	0.524175	0.665019	0.738745
8.71	0.523553	0.665019	0.738322
8.72	0.52293	0.665019	0.737899
8.73	0.522308	0.665019	0.737475
8.74	0.521685	0.665018	0.737052
8.75	0.521063	0.665018	0.736629
8.76	0.519848	0.663708	0.736457
8.77	0.518632	0.662397	0.736286
8.78	0.517417	0.661086	0.736114
8.79	0.516201	0.659775	0.735943
8.8	0.514986	0.658465	0.735771
8.81	0.513771	0.657154	0.7356
8.82	0.512555	0.655843	0.735428
8.83	0.51134	0.654532	0.735256
8.84	0.510125	0.653222	0.735085
8.85	0.508909	0.651911	0.734913
8.86	0.507694	0.6506	0.734742
8.87	0.506479	0.64929	0.73457
8.88	0.505263	0.647979	0.734399
8.89	0.504048	0.646668	0.734227
8.9	0.502832	0.645357	0.734056
8.91	0.501617	0.644047	0.733884
8.92	0.500402	0.642736	0.733713
8.93	0.499186	0.641425	0.733541
8.94	0.497971	0.640114	0.73337
8.95	0.496756	0.638804	0.733198
8.96	0.49554	0.637493	0.733027
8.97	0.494325	0.636182	0.732855
8.98	0.49311	0.634871	0.732684
8.99	0.491894	0.633561	0.732512
9	0.490679	0.63225	0.732341
9.01	0.490041	0.630469	0.732303
9.02	0.489404	0.628689	0.732266
9.03	0.488766	0.626908	0.732228
9.04	0.488128	0.625128	0.732191
9.05	0.487491	0.623347	0.732154
9.06	0.486853	0.621567	0.732116
9.07	0.486216	0.619786	0.732079
9.08	0.485578	0.618006	0.732042
9.09	0.48494	0.616225	0.732004
9.1	0.484303	0.614445	0.731967
9.11	0.483665	0.612664	0.731929
9.12	0.483028	0.610884	0.731892
9.13	0.48239	0.609104	0.731855
9.14	0.481752	0.607323	0.731817
9.15	0.481115	0.605543	0.73178
9.16	0.480477	0.603762	0.731743
9.17	0.47984	0.601982	0.731705
9.18	0.479202	0.600201	0.731668
9.19	0.478565	0.598421	0.73163
9.2	0.477927	0.59664	0.731593
9.21	0.477289	0.59486	0.731556
9.22	0.476652	0.593079	0.731518
9.23	0.476014	0.591299	0.731481
9.24	0.475377	0.589518	0.731443
9.25	0.474739	0.587738	0.731406
9.26	0.474781	0.585714	0.731347
9.27	0.474823	0.58369	0.731045
9.28	0.474865	0.581667	0.730743
9.29	0.474907	0.579643	0.730442
9.3	0.474949	0.57762	0.73014
9.31	0.474991	0.575596	0.729838
9.32	0.475033	0.573573	0.729536
9.33	0.475075	0.571549	0.729235
9.34	0.475117	0.569525	0.728933
9.35	0.475159	0.567502	0.728631
9.36	0.475201	0.565478	0.728329
9.37	0.475242	0.563455	0.728028
9.38	0.475284	0.561431	0.727726
9.39	0.475326	0.559407	0.727424
9.4	0.475368	0.557384	0.727122
9.41	0.47541	0.55536	0.726821
9.42	0.475452	0.553337	0.726519
9.43	0.475494	0.551313	0.726217
9.44	0.475536	0.54929	0.725915
9.45	0.475578	0.547266	0.725614
9.46	0.47562	0.545242	0.725312
9.47	0.475662	0.543219	0.72501
9.48	0.475704	0.541195	0.724708
9.49	0.475746	0.539172	0.724407
9.5	0.475788	0.537148	0.724105
9.51	0.475788	0.53159	0.717251
9.52	0.475788	0.526032	0.710397
9.53	0.475789	0.520474	0.703544
9.54	0.475789	0.514916	0.69669
9.55	0.475789	0.509358	0.689836
9.56	0.475789	0.503799	0.682982
9.57	0.475789	0.498241	0.676129
9.58	0.475789	0.492683	0.669275
9.59	0.47579	0.487125	0.662421
9.6	0.47579	0.481567	0.655568
9.61	0.47579	0.476009	0.648714
9.62	0.47579	0.470451	0.64186
9.63	0.47579	0.466154	0.635006
9.64	0.47579	0.462091	0.628153
9.65	0.475791	0.458028	0.621299
9.66	0.475791	0.453964	0.614445
9.67	0.475791	0.449901	0.607591
9.68	0.475791	0.445838	0.600738
9.69	0.475791	0.441774	0.593884
9.7	0.475791	0.437711	0.58703
9.71	0.475792	0.433648	0.580177
9.72	0.475792	0.429584	0.573323
9.73	0.475792	0.425521	0.566469
9.74	0.475792	0.421458	0.559615
9.75	0.475792	0.417394	0.552762
9.76	0.474597	0.413331	0.552087
9.77	0.473402	0.409268	0.551412
9.78	0.472206	0.405204	0.550737
9.79	0.471011	0.401141	0.550062
9.8	0.469816	0.397078	0.549387
9.81	0.46862	0.393014	0.548712
9.82	0.467425	0.388951	0.548037
9.83	0.46623	0.384888	0.547362
9.84	0.465034	0.380824	0.546687
9.85	0.463839	0.376761	0.546012
9.86	0.462644	0.372698	0.545337
9.87	0.461448	0.368635	0.544662
9.88	0.460253	0.364571	0.543987
9.89	0.459058	0.360508	0.543312
9.9	0.457862	0.356445	0.542637
9.91	0.456667	0.352381	0.541962
9.92	0.455472	0.348318	0.541287
9.93	0.454276	0.344255	0.540613
9.94	0.453081	0.340191	0.539938
9.95	0.451886	0.336128	0.539263
9.96	0.45069	0.332065	0.538588
9.97	0.449495	0.328001	0.537913
9.98	0.4483	0.323938	0.537238
9.99	0.447104	0.319875	0.536563
10	0.445909	0.315811	0.535888
10.01	0.445908	0.314781	0.535894
10.02	0.445907	0.31375	0.535901
10.03	0.445906	0.31272	0.535908
10.04	0.445905	0.311689	0.535914
10.05	0.445904	0.310659	0.535921
10.06	0.445903	0.309628	0.535928
10.07	0.445902	0.308598	0.535934
10.08	0.445901	0.307568	0.535941
10.09	0.4459	0.306537	0.535947
10.1	0.445899	0.305507	0.535954
10.11	0.445898	0.304476	0.535961
10.12	0.445897	0.303446	0.535967
10.13	0.445897	0.302415	0.535974
10.14	0.445896	0.301385	0.53598
10.15	0.445895	0.300354	0.535987
10.16	0.445894	0.299324	0.535994
10.17	0.445893	0.298293	0.536
10.18	0.445892	0.297263	0.536007
10.19	0.445891	0.296232	0.536013
10.2	0.44589	0.295202	0.53602
10.21	0.445889	0.294171	0.536027
10.22	0.445888	0.293141	0.536033
10.23	0.445887	0.29211	0.53604
10.24	0.445886	0.29108	0.536046
10.25	0.445885	0.29005	0.536053
10.26	0.445885	0.29005	0.536031
10.27	0.445885	0.29005	0.536009
10.28	0.445885	0.29005	0.535986
10.29	0.445885	0.29005	0.535964
10.3	0.445885	0.29005	0.535942
10.31	0.445885	0.29005	0.53592
10.32	0.445885	0.29005	0.535898
10.33	0.445885	0.29005	0.535875
10.34	0.445885	0.29005	0.535853
10.35	0.445885	0.29005	0.535831
10.36	0.445885	0.29005	0.535809
10.37	0.445885	0.29005	0.535786
10.38	0.445885	0.29005	0.535764
10.39	0.445885	0.29005	0.535742
10.4	0.445885	0.29005	0.53572
10.41	0.445885	0.29005	0.535698
10.42	0.445885	0.29005	0.535675
10.43	0.445885	0.29005	0.535653
10.44	0.445885	0.29005	0.535631
10.45	0.445885	0.29005	0.535609
10.46	0.445885	0.29005	0.535586
10.47	0.445885	0.29005	0.535564
10.48	0.445885	0.29005	0.535542
10.49	0.445885	0.29005	0.53552
10.5	0.445885	0.29005	0.535497
10.51	0.445885	0.290093	0.535483
10.52	0.445885	0.290135	0.535553
10.53	0.445885	0.290178	0.535623
10.54	0.445885	0.290221	0.535693
10.55	0.445885	0.290264	0.535763
10.56	0.445885	0.290307	0.535833
10.57	0.445885	0.29035	0.535903
10.58	0.445885	0.290393	0.535973
10.59	0.445885	0.290436	0.536043
10.6	0.445885	0.290479	0.536113
10.61	0.445885	0.290522	0.536184
10.62	0.445885	0.290565	0.536254
10.63	0.445885	0.290608	0.536324
10.64	0.445885	0.290651	0.536394
10.65	0.445885	0.290694	0.536464
10.66	0.445885	0.290737	0.536534
10.67	0.445885	0.29078	0.536604
10.68	0.445885	0.290823	0.536674
10.69	0.445885	0.290866	0.536744
10.7	0.445885	0.290909	0.536814
10.71	0.445885	0.290952	0.536884
10.72	0.445885	0.290995	0.536954
10.73	0.445885	0.291038	0.537024
10.74	0.445885	0.291081	0.537094
10.75	0.445885	0.291124	0.537164
10.76	0.445247	0.291099	0.53717
10.77	0.44461	0.291074	0.537175
10.78	0.443972	0.291049	0.537181
10.79	0.443335	0.291024	0.537186
10.8	0.442697	0.290999	0.537192
10.81	0.44206	0.290974	0.537197
10.82	0.441422	0.290949	0.537202
10.83	0.440785	0.290924	0.537208
10.84	0.440147	0.2909	0.537213
10.85	0.43951	0.290875	0.537219
10.86	0.438872	0.29085	0.537224
10.87	0.438235	0.290825	0.53723
10.88	0.437597	0.2908	0.537235
10.89	0.43696	0.290775	0.537241
10.9	0.436322	0.29075	0.537246
10.91	0.435685	0.290725	0.537251
10.92	0.435047	0.2907	0.537257
10.93	0.434409	0.290675	0.537262
10.94	0.433772	0.29065	0.537268
10.95	0.433134	0.290625	0.537273
10.96	0.432497	0.2906	0.537279
10.97	0.431859	0.290575	0.537284
10.98	0.431222	0.29055	0.537289
10.99	0.430584	0.290525	0.537295
11	0.429947	0.2905	0.5373
11.01	0.428476	0.289773	0.536652
11.02	0.427004	0.289046	0.536004
11.03	0.425533	0.288319	0.535356
11.04	0.424062	0.287592	0.534708
11.05	0.422591	0.286865	0.53406
11.06	0.42112	0.286138	0.533413
11.07	0.419649	0.28541	0.532765
11.08	0.418177	0.284683	0.532117
11.09	0.416706	0.283956	0.531469
11.1	0.415235	0.283229	0.530821
11.11	0.413764	0.282502	0.530173
11.12	0.412293	0.281775	0.529525
11.13	0.410822	0.281048	0.528877
11.14	0.40935	0.28032	0.528229
11.15	0.407879	0.279593	0.527581
11.16	0.406408	0.278866	0.526933
11.17	0.404937	0.278139	0.526285
11.18	0.403466	0.277412	0.525637
11.19	0.401995	0.276685	0.524989
11.2	0.400523	0.275957	0.524341
11.21	0.399052	0.27523	0.523693
11.22	0.397581	0.274503	0.523045
11.23	0.39611	0.273776	0.522397
11.24	0.394639	0.273049	0.521749
11.25	0.393167	0.272322	0.521101
11.26	0.392821	0.272322	0.521158
11.27	0.392474	0.272322	0.521215
11.28	0.392128	0.272322	0.521272
11.29	0.391781	0.272322	0.521329
11.3	0.391435	0.272322	0.521386
11.31	0.391088	0.272322	0.521442
11.32	0.390742	0.272322	0.521499
11.33	0.390395	0.272322	0.521556
11.34	0.390049	0.272322	0.521613
11.35	0.389702	0.272322	0.52167
11.36	0.389356	0.272322	0.521727
11.37	0.389009	0.272322	0.521784
11.38	0.388663	0.272322	0.521841
11.39	0.388316	0.272322	0.521898
11.4	0.38797	0.272322	0.521954
11.41	0.387623	0.272322	0.522011
11.42	0.387277	0.272322	0.522068
11.43	0.38693	0.272322	0.522125
11.44	0.386584	0.272322	0.522182
11.45	0.386237	0.272322	0.522239
11.46	0.385891	0.272322	0.522296
11.47	0.385544	0.272322	0.522353
11.48	0.385198	0.272322	0.52241
11.49	0.384851	0.272322	0.522466
11.5	0.384505	0.272322	0.522523
11.51	0.384505	0.271653	0.522507
11.52	0.384505	0.270985	0.522491
11.53	0.384505	0.270317	0.522475
11.54	0.384505	0.269648	0.522459
11.55	0.384505	0.26898	0.522443
11.56	0.384505	0.268311	0.522427
11.57	0.384505	0.267643	0.522411
11.58	0.384505	0.266974	0.522395
11.59	0.384505	0.266306	0.522379
11.6	0.384505	0.265638	0.522363
11.61	0.384505	0.264969	0.522347
11.62	0.384505	0.264301	0.522331
11.63	0.384505	0.263632	0.522315
11.64	0.384505	0.262964	0.522299
11.65	0.384505	0.262296	0.522283
11.66	0.384505	0.261627	0.522267
11.67	0.384505	0.260959	0.522251
11.68	0.384505	0.26029	0.522235
11.69	0.384505	0.259622	0.522219
11.7	0.384505	0.258953	0.522203
11.71	0.384505	0.258285	0.522187
11.72	0.384505	0.257617	0.522171
11.73	0.384505	0.256948	0.522155
11.74	0.384505	0.25628	0.522139
11.75	0.384505	0.255611	0.522123
11.76	0.384505	0.255562	0.522122
11.77	0.384505	0.255512	0.522121
11.78	0.384505	0.255462	0.52212
11.79	0.384505	0.255413	0.522119
11.8	0.384505	0.255363	0.522118
11.81	0.384505	0.255313	0.522117
11.82	0.384505	0.255263	0.522116
11.83	0.384505	0.255214	0.522116
11.84	0.384505	0.255164	0.522115
11.85	0.384505	0.255114	0.522114
11.86	0.384505	0.255065	0.522113
11.87	0.384505	0.255015	0.522112
11.88	0.384505	0.254965	0.522111
11.89	0.384505	0.254915	0.52211
11.9	0.384505	0.254866	0.522109
11.91	0.384505	0.254816	0.522109
11.92	0.384505	0.254766	0.522108
11.93	0.384505	0.254717	0.522107
11.94	0.384505	0.254667	0.522106
11.95	0.384505	0.254617	0.522105
11.96	0.384505	0.254567	0.522104
11.97	0.384505	0.254518	0.522103
11.98	0.384505	0.254468	0.522102
11.99	0.384505	0.254418	0.522102
12	0.384505	0.254369	0.522101
12.01	0.384505	0.254103	0.520774
12.02	0.384505	0.253837	0.519447
12.03	0.384505	0.253571	0.51812
12.04	0.384505	0.253305	0.516794
12.05	0.384505	0.253039	0.515467
12.06	0.384505	0.252773	0.51414
12.07	0.384505	0.252507	0.512813
12.08	0.384505	0.252241	0.511487
12.09	0.384505	0.251975	0.51016
12.1	0.384505	0.251709	0.508833
12.11	0.384505	0.251443	0.507506
12.12	0.384505	0.251177	0.506179
12.13	0.384505	0.250911	0.504853
12.14	0.384505	0.250645	0.503526
12.15	0.384505	0.250379	0.502199
12.16	0.384505	0.250113	0.500872
12.17	0.384505	0.249847	0.499546
12.18	0.384505	0.249581	0.498219
12.19	0.384505	0.249315	0.496892
12.2	0.384505	0.249049	0.495565
12.21	0.384505	0.248783	0.494239
12.22	0.384505	0.248517	0.492912
12.23	0.384505	0.248251	0.491585
12.24	0.384505	0.247985	0.490258
12.25	0.384505	0.247719	0.488931
12.26	0.384505	0.244509	0.486452
12.27	0.384505	0.241298	0.483972
12.28	0.384505	0.238088	0.481492
12.29	0.384505	0.234878	0.479012
12.3	0.384505	0.231667	0.476532
12.31	0.384505	0.228457	0.474052
12.32	0.384505	0.225246	0.471572
12.33	0.384505	0.222036	0.469092
12.34	0.384505	0.218825	0.466612
12.35	0.384505	0.215615	0.464132
12.36	0.384505	0.212404	0.461652
12.37	0.384505	0.209194	0.459173
12.38	0.384505	0.205983	0.456693
12.39	0.384505	0.202773	0.454213
12.4	0.384505	0.199563	0.451733
12.41	0.384505	0.196352	0.449253
12.42	0.384505	0.193142	0.446773
12.43	0.384505	0.189931	0.444293
12.44	0.384505	0.186721	0.441813
12.45	0.384505	0.18351	0.439333
12.46	0.384505	0.1803	0.436853
12.47	0.384505	0.177089	0.434373
12.48	0.384505	0.173879	0.431894
12.49	0.384505	0.170668	0.429414
12.5	0.384505	0.167458	0.426934
12.51	0.384505	0.167273	0.426139
12.52	0.384505	0.167088	0.425345
12.53	0.384505	0.166903	0.42455
12.54	0.384505	0.166718	0.423756
12.55	0.384505	0.166534	0.422962
12.56	0.384505	0.166349	0.422167
12.57	0.384505	0.166164	0.421373
12.58	0.384505	0.165979	0.420578
12.59	0.384505	0.165794	0.419784
12.6	0.384505	0.165609	0.41899
12.61	0.384505	0.165424	0.418195
12.62	0.384505	0.165239	0.417401
12.63	0.384505	0.165055	0.416606
12.64	0.384505	0.16487	0.415812
12.65	0.384505	0.164685	0.415018
12.66	0.384505	0.1645	0.414223
12.67	0.384505	0.164315	0.413429
12.68	0.384505	0.16413	0.412634
12.69	0.384505	0.163945	0.41184
12.7	0.384505	0.16376	0.411046
12.71	0.384505	0.163576	0.410251
12.72	0.384505	0.163391	0.409457
12.73	0.384505	0.163206	0.408662
12.74	0.384505	0.163021	0.407868
12.75	0.384504	0.162836	0.407074
12.76	0.384504	0.162825	0.406991
12.77	0.384504	0.162813	0.406909
12.78	0.384504	0.162802	0.406826
12.79	0.384504	0.162791	0.406744
12.8	0.384504	0.162779	0.406661
12.81	0.384504	0.162768	0.406579
12.82	0.384504	0.162757	0.406496
12.83	0.384504	0.162745	0.406414
12.84	0.384504	0.162734	0.406331
12.85	0.384504	0.162723	0.406249
12.86	0.384504	0.162711	0.406166
12.87	0.384504	0.1627	0.406084
12.88	0.384504	0.162689	0.406001
12.89	0.384504	0.162677	0.405919
12.9	0.384504	0.162666	0.405836
12.91	0.384504	0.162655	0.405754
12.92	0.384504	0.162643	0.405671
12.93	0.384504	0.162632	0.405589
12.94	0.384504	0.162621	0.405506
12.95	0.384504	0.162609	0.405424
12.96	0.384504	0.162598	0.405341
12.97	0.384504	0.162587	0.405259
12.98	0.384504	0.162575	0.405176
12.99	0.384504	0.162564	0.405094
13	0.384504	0.162553	0.405011
13.01	0.384504	0.162624	0.405011
13.02	0.384504	0.162696	0.405011
13.03	0.384504	0.162768	0.405011
13.04	0.384504	0.162839	0.405011
13.05	0.384504	0.162911	0.405011
13.06	0.384504	0.162982	0.405011
13.07	0.384504	0.163054	0.405011
13.08	0.384504	0.163126	0.405011
13.09	0.384504	0.163197	0.405011
13.1	0.384504	0.163269	0.405011
13.11	0.384504	0.163341	0.405011
13.12	0.384504	0.163412	0.405011
13.13	0.384504	0.163484	0.405012
13.14	0.384504	0.163555	0.405012
13.15	0.384505	0.163627	0.405012
13.16	0.384505	0.163699	0.405012
13.17	0.384505	0.16377	0.405012
13.18	0.384505	0.163842	0.405012
13.19	0.384505	0.163914	0.405012
13.2	0.384505	0.163985	0.405012
13.21	0.384505	0.164057	0.405012
13.22	0.384505	0.164128	0.405012
13.23	0.384505	0.1642	0.405012
13.24	0.384505	0.164272	0.405012
13.25	0.384505	0.164343	0.405012
13.26	0.384505	0.164343	0.405012
13.27	0.384505	0.164343	0.405012
13.28	0.384505	0.164343	0.405012
13.29	0.384505	0.164343	0.405012
13.3	0.384505	0.164343	0.405012
13.31	0.384505	0.164343	0.405012
13.32	0.384505	0.164343	0.405012
13.33	0.384505	0.164343	0.405012
13.34	0.384505	0.164343	0.405012
13.35	0.384505	0.164343	0.405012
13.36	0.384505	0.164343	0.405012
13.37	0.384505	0.164343	0.405012
13.38	0.384505	0.164343	0.405012
13.39	0.384505	0.164343	0.405012
13.4	0.384505	0.164343	0.405012
13.41	0.384505	0.164343	0.405012
13.42	0.384505	0.164343	0.405012
13.43	0.384505	0.164343	0.405012
13.44	0.384505	0.164343	0.405012
13.45	0.384505	0.164343	0.405012
13.46	0.384505	0.164343	0.405012
13.47	0.384505	0.164343	0.405012
13.48	0.384505	0.164343	0.405012
13.49	0.384505	0.164343	0.405012
13.5	0.384505	0.164343	0.405012
13.51	0.384505	0.164343	0.404777
13.52	0.384505	0.164343	0.404542
13.53	0.384505	0.164343	0.404307
13.54	0.384505	0.164343	0.404072
13.55	0.384505	0.164343	0.403837
13.56	0.384505	0.164343	0.403602
13.57	0.384505	0.164343	0.403368
13.58	0.384505	0.164343	0.403133
13.59	0.384505	0.164343	0.402898
13.6	0.384505	0.164343	0.402663
13.61	0.384505	0.164343	0.402428
13.62	0.384505	0.164343	0.402193
13.63	0.384505	0.164343	0.401958
13.64	0.384505	0.164343	0.401723
13.65	0.384505	0.164343	0.401489
13.66	0.384505	0.164343	0.401254
13.67	0.384505	0.164343	0.401019
13.68	0.384505	0.164343	0.400784
13.69	0.384505	0.164343	0.400549
13.7	0.384505	0.164343	0.400314
13.71	0.384505	0.164343	0.400079
13.72	0.384505	0.164343	0.399845
13.73	0.384505	0.164343	0.39961
13.74	0.384505	0.164343	0.399375
13.75	0.384505	0.164343	0.39914
13.76	0.384505	0.164343	0.39933
13.77	0.384505	0.164343	0.39952
13.78	0.384505	0.164343	0.399711
13.79	0.384505	0.164343	0.399901
13.8	0.384505	0.164343	0.400091
13.81	0.384505	0.164343	0.400281
13.82	0.384505	0.164343	0.400472
13.83	0.384505	0.164343	0.400662
13.84	0.384505	0.164343	0.400852
13.85	0.384505	0.164343	0.401042
13.86	0.384505	0.164343	0.401233
13.87	0.384505	0.164343	0.401423
13.88	0.384505	0.164343	0.401613
13.89	0.384505	0.164343	0.401803
13.9	0.384505	0.164343	0.401994
13.91	0.384505	0.164343	0.402184
13.92	0.384505	0.164343	0.402374
13.93	0.384505	0.164343	0.402564
13.94	0.384505	0.164343	0.402755
13.95	0.384505	0.164343	0.402945
13.96	0.384505	0.164343	0.403135
13.97	0.384505	0.164343	0.403325
13.98	0.384505	0.164343	0.403516
13.99	0.384505	0.164343	0.403706
14	0.384505	0.164343	0.403896
14.01	0.384505	0.164343	0.403941
14.02	0.384505	0.164343	0.403985
14.03	0.384505	0.164343	0.40403
14.04	0.384505	0.164343	0.404075
14.05	0.384505	0.164343	0.404119
14.06	0.384505	0.164343	0.404164
14.07	0.384505	0.164343	0.404208
14.08	0.384505	0.164343	0.404253
14.09	0.384505	0.164343	0.404298
14.1	0.384505	0.164343	0.404342
14.11	0.384505	0.164343	0.404387
14.12	0.384505	0.164343	0.404432
14.13	0.384505	0.164343	0.404476
14.14	0.384505	0.164343	0.404521
14.15	0.384505	0.164343	0.404565
14.16	0.384505	0.164343	0.40461
14.17	0.384505	0.164343	0.404655
14.18	0.384505	0.164343	0.404699
14.19	0.384505	0.164343	0.404744
14.2	0.384505	0.164343	0.404789
14.21	0.384505	0.164343	0.404833
14.22	0.384505	0.164343	0.404878
14.23	0.384505	0.164343	0.404922
14.24	0.384505	0.164343	0.404967
14.25	0.384505	0.164343	0.405012
14.26	0.384505	0.164256	0.405
14.27	0.384505	0.164168	0.404989
14.28	0.384505	0.16408	0.404978
14.29	0.384505	0.163992	0.404967
14.3	0.384505	0.163904	0.404956
14.31	0.384505	0.163816	0.404945
14.32	0.384505	0.163729	0.404933
14.33	0.384505	0.163641	0.404922
14.34	0.384505	0.163553	0.404911
14.35	0.384505	0.163465	0.4049
14.36	0.384505	0.163377	0.404889
14.37	0.384505	0.16329	0.404878
14.38	0.384505	0.163202	0.404866
14.39	0.384505	0.163114	0.404855
14.4	0.384505	0.163026	0.404844
14.41	0.384505	0.162938	0.404833
14.42	0.384505	0.162851	0.404822
14.43	0.384505	0.162763	0.40481
14.44	0.384505	0.162675	0.404799
14.45	0.384505	0.162587	0.404788
14.46	0.384505	0.162499	0.404777
14.47	0.384505	0.162411	0.404766
14.48	0.384505	0.162324	0.404755
14.49	0.384505	0.162236	0.404743
14.5	0.384505	0.162148	0.404732
14.51	0.384505	0.162149	0.403884
14.52	0.384505	0.16215	0.403037
14.53	0.384505	0.162151	0.402189
14.54	0.384505	0.162152	0.401341
14.55	0.384505	0.162153	0.400493
14.56	0.384505	0.162154	0.399645
14.57	0.384505	0.162156	0.398797
14.58	0.384505	0.162157	0.39795
14.59	0.384505	0.162158	0.397102
14.6	0.384505	0.162159	0.396254
14.61	0.384505	0.16216	0.395406
14.62	0.384505	0.162161	0.394558
14.63	0.384505	0.162162	0.393711
14.64	0.384505	0.162163	0.392863
14.65	0.384505	0.162164	0.392015
14.66	0.384505	0.162165	0.391167
14.67	0.384505	0.162166	0.390319
14.68	0.384505	0.162167	0.389471
14.69	0.384505	0.162168	0.388624
14.7	0.384505	0.162169	0.387776
14.71	0.384505	0.16217	0.386928
14.72	0.384505	0.162171	0.38608
14.73	0.384505	0.162173	0.385232
14.74	0.384505	0.162174	0.384385
14.75	0.384505	0.162175	0.383537
14.76	0.384505	0.161263	0.382498
14.77	0.384505	0.160351	0.381459
14.78	0.384505	0.159439	0.38042
14.79	0.384505	0.158527	0.37938
14.8	0.384505	0.157615	0.378341
14.81	0.384505	0.156703	0.377302
14.82	0.384505	0.155791	0.376263
14.83	0.384505	0.154879	0.375224
14.84	0.384505	0.153967	0.374185
14.85	0.384505	0.153056	0.373146
14.86	0.384505	0.152144	0.372107
14.87	0.384505	0.151232	0.371068
14.88	0.384505	0.15032	0.370029
14.89	0.384505	0.149408	0.36899
14.9	0.384505	0.148496	0.36795
14.91	0.384505	0.147584	0.366911
14.92	0.384505	0.146672	0.365872
14.93	0.384505	0.14576	0.364833
14.94	0.384505	0.144848	0.363794
14.95	0.384505	0.143937	0.362755
14.96	0.384505	0.143025	0.361716
14.97	0.384505	0.142113	0.360677
14.98	0.384505	0.141201	0.359638
14.99	0.384505	0.140289	0.358599
15	0.384505	0.139377	0.35756
15.01	0.384505	0.136508	0.356726
15.02	0.384505	0.133638	0.355891
15.03	0.384505	0.130769	0.355057
15.04	0.384505	0.1279	0.354223
15.05	0.384505	0.125031	0.353389
15.06	0.384505	0.122161	0.352555
15.07	0.384505	0.119292	0.351721
15.08	0.384505	0.116423	0.350887
15.09	0.384505	0.113554	0.350053
15.1	0.384505	0.110684	0.349219
15.11	0.384505	0.107815	0.348385
15.12	0.384505	0.104946	0.347551
15.13	0.384505	0.102077	0.346717
15.14	0.384505	0.0992074	0.345883
15.15	0.384505	0.0963382	0.345049
15.16	0.384505	0.0934689	0.344215
15.17	0.384505	0.0905997	0.343381
15.18	0.384505	0.0877304	0.342546
15.19	0.384505	0.0848612	0.341712
15.2	0.384505	0.0819919	0.340878
15.21	0.384505	0.0791227	0.340044
15.22	0.384505	0.0762534	0.33921
15.23	0.384505	0.0733842	0.338376
15.24	0.384505	0.0705149	0.337542
15.25	0.384505	0.0676457	0.336708
15.26	0.384505	0.0667002	0.336271
15.27	0.384505	0.0657547	0.335833
15.28	0.384505	0.0648093	0.335396
15.29	0.384505	0.0638638	0.334958
15.3	0.384505	0.0629184	0.334521
15.31	0.384505	0.0619729	0.334084
15.32	0.384505	0.0610274	0.333646
15.33	0.384505	0.060082	0.333209
15.34	0.384505	0.0591365	0.332771
15.35	0.384505	0.0581911	0.332334
15.36	0.384505	0.0572456	0.331897
15.37	0.384505	0.0563001	0.331459
15.38	0.384505	0.0553547	0.331022
15.39	0.384505	0.0544092	0.330584
15.4	0.384505	0.0534637	0.330147
15.41	0.384505	0.0525183	0.32971
15.42	0.384505	0.0515728	0.329272
15.43	0.384505	0.0506274	0.328835
15.44	0.384505	0.0496819	0.328397
15.45	0.384505	0.0487364	0.32796
15.46	0.384505	0.047791	0.327523
15.47	0.384505	0.0468455	0.327085
15.48	0.384505	0.0459001	0.326648
15.49	0.384505	0.0449546	0.32621
15.5	0.384505	0.0440091	0.325773
15.51	0.384505	0.0440091	0.321207
15.52	0.384505	0.0440091	0.316641
15.53	0.384505	0.0440092	0.312075
15.54	0.384505	0.0440092	0.307508
15.55	0.384505	0.0440092	0.302942
15.56	0.384505	0.0440092	0.298376
15.57	0.384505	0.0440092	0.29381
15.58	0.384505	0.0440092	0.289244
15.59	0.384505	0.0440092	0.284677
15.6	0.384505	0.0440092	0.280111
15.61	0.384505	0.0440092	0.275545
15.62	0.384505	0.0440092	0.270979
15.63	0.384505	0.0440092	0.266413
15.64	0.384505	0.0440092	0.261846
15.65	0.384505	0.0440092	0.25728
15.66	0.384505	0.0440092	0.252714
15.67	0.384505	0.0440093	0.248148
15.68	0.384505	0.0440093	0.243582
15.69	0.384505	0.0440093	0.239015
15.7	0.384505	0.0440093	0.234449
15.71	0.384505	0.0440093	0.229883
15.72	0.384505	0.0440093	0.225317
15.73	0.384505	0.0440093	0.220751
15.74	0.384505	0.0440093	0.216184
15.75	0.384505	0.0440093	0.211618
15.76	0.384505	0.0440093	0.210973
15.77	0.384505	0.0440093	0.210329
15.78	0.384505	0.0440093	0.209684
15.79	0.384505	0.0440093	0.209039
15.8	0.384505	0.0440093	0.208395
15.81	0.384504	0.0440093	0.20775
15.82	0.384504	0.0440093	0.207105
15.83	0.384504	0.0440093	0.206461
15.84	0.384504	0.0440092	0.205816
15.85	0.384504	0.0440092	0.205171
15.86	0.384504	0.0440092	0.204527
15.87	0.384504	0.0440092	0.203882
15.88	0.384504	0.0440092	0.203237
15.89	0.384504	0.0440092	0.202593
15.9	0.384504	0.0440092	0.201948
15.91	0.384504	0.0440092	0.201303
15.92	0.384504	0.0440092	0.200659
15.93	0.384504	0.0440092	0.200014
15.94	0.384504	0.0440092	0.199369
15.95	0.384504	0.0440092	0.198725
15.96	0.384504	0.0440092	0.19808
15.97	0.384504	0.0440092	0.197435
15.98	0.384504	0.0440091	0.196791
15.99	0.384504	0.0440091	0.196146
16	0.384504	0.0440091	0.195501
16.01	0.382989	0.0440091	0.195501
16.02	0.381474	0.0440091	0.195501
16.03	0.379959	0.0440091	0.195501
16.04	0.378443	0.0440091	0.195501
16.05	0.376928	0.0440091	0.195501
16.06	0.375413	0.0440091	0.195501
16.07	0.373898	0.0440091	0.195501
16.08	0.372382	0.0440091	0.195501
16.09	0.370867	0.0440091	0.195501
16.1	0.369352	0.0440091	0.195501
16.11	0.367837	0.0440091	0.195501
16.12	0.366321	0.0440091	0.195501
16.13	0.364806	0.0440091	0.195501
16.14	0.363291	0.0440091	0.195501
16.15	0.361776	0.0440091	0.195501
16.16	0.36026	0.0440091	0.195501
16.17	0.358745	0.0440091	0.195501
16.18	0.35723	0.0440091	0.195501
16.19	0.355715	0.0440091	0.195501
16.2	0.354199	0.0440091	0.195501
16.21	0.352684	0.0440091	0.195501
16.22	0.351169	0.0440091	0.195501
16.23	0.349654	0.0440091	0.195501
16.24	0.348138	0.0440091	0.195501
16.25	0.346623	0.0440091	0.195501
16.26	0.345929	0.0440091	0.195501
16.27	0.345235	0.0440091	0.195501
16.28	0.344541	0.0440091	0.195501
16.29	0.343846	0.0440091	0.195501
16.3	0.343152	0.0440091	0.195501
16.31	0.342458	0.0440091	0.195501
16.32	0.341764	0.0440091	0.195501
16.33	0.34107	0.0440091	0.195501
16.34	0.340375	0.0440091	0.195501
16.35	0.339681	0.0440091	0.195501
16.36	0.338987	0.0440091	0.195501
16.37	0.338293	0.0440091	0.195501
16.38	0.337599	0.0440091	0.195501
16.39	0.336905	0.0440091	0.195501
16.4	0.33621	0.0440091	0.195501
16.41	0.335516	0.0440091	0.195501
16.42	0.334822	0.0440091	0.195501
16.43	0.334128	0.0440091	0.195501
16.44	0.333434	0.0440091	0.195501
16.45	0.332739	0.0440091	0.195501
16.46	0.332045	0.0440091	0.195501
16.47	0.331351	0.0440091	0.195501
16.48	0.330657	0.0440091	0.195501
16.49	0.329963	0.0440091	0.195501
16.5	0.329269	0.0440091	0.195501
16.51	0.327382	0.0440091	0.195501
16.52	0.325495	0.0440091	0.195501
16.53	0.323609	0.0440091	0.195501
16.54	0.321722	0.0440091	0.195501
16.55	0.319835	0.0440091	0.195501
16.56	0.317949	0.0440091	0.195501
16.57	0.316062	0.0440091	0.195501
16.58	0.314176	0.0440091	0.195501
16.59	0.312289	0.0440091	0.195501
16.6	0.310402	0.0440091	0.195501
16.61	0.308516	0.0440091	0.195501
16.62	0.306629	0.0440091	0.195501
16.63	0.304742	0.0440091	0.195501
16.64	0.302856	0.0440091	0.195501
16.65	0.300969	0.0440091	0.195501
16.66	0.299083	0.0440091	0.195501
16.67	0.297196	0.0440091	0.195501
16.68	0.295309	0.0440091	0.195501
16.69	0.293423	0.0440091	0.195501
16.7	0.291536	0.0440091	0.195501
16.71	0.289649	0.0440091	0.195501
16.72	0.287763	0.0440091	0.195501
16.73	0.285876	0.0440091	0.195501
16.74	0.28399	0.0440091	0.195501
16.75	0.282103	0.0440091	0.195501
16.76	0.281289	0.0440091	0.195501
16.77	0.280474	0.0440091	0.195501
16.78	0.27966	0.0440091	0.195501
16.79	0.278845	0.0440091	0.195501
16.8	0.278031	0.0440091	0.195501
16.81	0.277217	0.0440091	0.195501
16.82	0.276402	0.0440091	0.195501
16.83	0.275588	0.0440091	0.195501
16.84	0.274774	0.0440091	0.195501
16.85	0.273959	0.0440091	0.195501
16.86	0.273145	0.0440091	0.195501
16.87	0.272331	0.0440091	0.195501
16.88	0.271516	0.0440091	0.195501
16.89	0.270702	0.0440091	0.195501
16.9	0.269887	0.0440091	0.195501
16.91	0.269073	0.0440091	0.195501
16.92	0.268259	0.0440091	0.195501
16.93	0.267444	0.0440091	0.195501
16.94	0.26663	0.0440091	0.195501
16.95	0.265816	0.0440091	0.195501
16.96	0.265001	0.0440091	0.195501
16.97	0.264187	0.0440091	0.195501
16.98	0.263373	0.0440091	0.195501
16.99	0.262558	0.0440091	0.195501
17	0.261744	0.0440091	0.195501
17.01	0.261744	0.0440091	0.195501
17.02	0.261744	0.0440091	0.195501
17.03	0.261744	0.0440091	0.195501
17.04	0.261744	0.0440091	0.195501
17.05	0.261744	0.0440091	0.195501
17.06	0.261744	0.0440091	0.195501
17.07	0.261744	0.0440091	0.195501
17.08	0.261744	0.0440091	0.195501
17.09	0.261744	0.0440091	0.195501
17.1	0.261744	0.0440091	0.195501
17.11	0.261744	0.0440091	0.195501
17.12	0.261744	0.0440091	0.195501
17.13	0.261744	0.0440091	0.195501
17.14	0.261744	0.0440091	0.195501
17.15	0.261744	0.0440091	0.195501
17.16	0.261744	0.0440091	0.195501
17.17	0.261744	0.0440091	0.195501
17.18	0.261744	0.0440091	0.195501
17.19	0.261744	0.0440091	0.195501
17.2	0.261744	0.0440091	0.195501
17.21	0.261744	0.0440091	0.195501
17.22	0.261744	0.0440091	0.195501
17.23	0.261744	0.0440091	0.195501
17.24	0.261744	0.0440091	0.195501
17.25	0.261744	0.0440091	0.195501
17.26	0.261744	0.0440091	0.195526
17.27	0.261744	0.0440091	0.19555
17.28	0.261744	0.0440091	0.195574
17.29	0.261744	0.0440091	0.195599
17.3	0.261744	0.0440091	0.195623
17.31	0.261744	0.0440091	0.195647
17.32	0.261744	0.0440091	0.195672
17.33	0.261744	0.0440091	0.195696
17.34	0.261744	0.0440091	0.195721
17.35	0.261744	0.0440091	0.195745
17.36	0.261744	0.0440091	0.195769
17.37	0.261744	0.0440091	0.195794
17.38	0.261744	0.0440091	0.195818
17.39	0.261744	0.0440091	0.195842
17.4	0.261744	0.0440091	0.195867
17.41	0.261744	0.0440091	0.195891
17.42	0.261744	0.0440091	0.195916
17.43	0.261744	0.0440091	0.19594
17.44	0.261744	0.0440091	0.195964
17.45	0.261744	0.0440091	0.195989
17.46	0.261744	0.0440091	0.196013
17.47	0.261744	0.0440091	0.196037
17.48	0.261744	0.0440091	0.196062
17.49	0.261744	0.0440091	0.196086
17.5	0.261744	0.0440091	0.196111
17.51	0.261744	0.0440091	0.196042
17.52	0.261744	0.0440091	0.195973
17.53	0.261744	0.0440091	0.195904
17.54	0.261744	0.0440091	0.195835
17.55	0.261744	0.0440091	0.195766
17.56	0.261744	0.0440091	0.195697
17.57	0.261744	0.0440091	0.195628
17.58	0.261744	0.0440091	0.19556
17.59	0.261744	0.0440091	0.195491
17.6	0.261744	0.0440091	0.195422
17.61	0.261744	0.0440091	0.195353
17.62	0.261744	0.0440091	0.195284
17.63	0.261744	0.0440091	0.195215
17.64	0.261744	0.0440091	0.195146
17.65	0.261744	0.0440091	0.195078
17.66	0.261744	0.0440091	0.195009
17.67	0.261744	0.0440091	0.19494
17.68	0.261744	0.0440091	0.194871
17.69	0.261744	0.0440091	0.194802
17.7	0.261744	0.0440091	0.194733
17.71	0.261744	0.0440091	0.194664
17.72	0.261744	0.0440091	0.194595
17.73	0.261744	0.0440091	0.194527
17.74	0.261744	0.0440091	0.194458

## Sheet: 4-Dabrafenib and Trametinib i
time	Tram	Dab	Both
0	1	1	0.998047
0.01	1	1	0.997951
0.02	1	1	0.997854
0.03	1	1	0.997757
0.04	1	1	0.99766
0.05	1	0.995144	0.997564
0.06	1	0.995185	0.997467
0.07	1	0.995227	0.99737
0.08	1	0.995268	0.997274
0.09	1	0.99531	0.997177
0.1	1	0.995351	0.99708
0.11	1	0.995393	0.996983
0.12	1	0.995434	0.996887
0.13	1	0.995476	0.99679
0.14	1	0.995517	0.996693
0.15	1	0.995559	0.996596
0.16	1	0.9956	0.9965
0.17	1	0.995642	0.996403
0.18	1	0.995683	0.996306
0.19	1	0.995725	0.996209
0.2	1	0.995766	0.996113
0.21	1	0.995808	0.996016
0.22	1	0.995849	0.995919
0.23	1	0.995891	0.995822
0.24	1	0.995932	0.995726
0.25	0.992416	0.995974	0.995629
0.26	0.992416	0.995825	0.995629
0.27	0.992416	0.995676	0.995629
0.28	0.992416	0.995527	0.995629
0.29	0.992416	0.995378	0.995629
0.3	0.992416	0.995229	0.995629
0.31	0.992416	0.99508	0.995629
0.32	0.992416	0.994931	0.995629
0.33	0.992416	0.994782	0.995629
0.34	0.992416	0.994633	0.995629
0.35	0.992416	0.994484	0.995629
0.36	0.992416	0.994335	0.995629
0.37	0.992416	0.994186	0.995629
0.38	0.992416	0.994037	0.99563
0.39	0.992416	0.993888	0.99563
0.4	0.992416	0.993739	0.99563
0.41	0.992416	0.99359	0.99563
0.42	0.992416	0.993441	0.99563
0.43	0.992416	0.993292	0.99563
0.44	0.992416	0.993143	0.99563
0.45	0.992416	0.992994	0.99563
0.46	0.992416	0.992845	0.99563
0.47	0.992416	0.992696	0.99563
0.48	0.992416	0.992547	0.99563
0.49	0.992416	0.992398	0.99563
0.5	0.992416	0.992249	0.99563
0.51	0.992416	0.992398	0.995517
0.52	0.992416	0.992547	0.995404
0.53	0.992416	0.992696	0.995291
0.54	0.992416	0.992845	0.995178
0.55	0.992416	0.992994	0.995065
0.56	0.992416	0.993143	0.994953
0.57	0.992416	0.993292	0.99484
0.58	0.992416	0.993441	0.994727
0.59	0.992416	0.99359	0.994614
0.6	0.992416	0.993739	0.994501
0.61	0.992416	0.993888	0.994388
0.62	0.992416	0.994037	0.994275
0.63	0.992416	0.994186	0.994162
0.64	0.992416	0.994335	0.994049
0.65	0.992416	0.994484	0.993936
0.66	0.992416	0.994633	0.993824
0.67	0.992416	0.994782	0.993711
0.68	0.992416	0.994931	0.993598
0.69	0.992416	0.99508	0.993485
0.7	0.992416	0.995229	0.993372
0.71	0.992416	0.995378	0.993259
0.72	0.992416	0.995527	0.993146
0.73	0.992416	0.995676	0.993033
0.74	0.992416	0.995825	0.99292
0.75	0.992416	0.995974	0.992807
0.76	0.992095	0.995978	0.992839
0.77	0.991774	0.995981	0.992871
0.78	0.991453	0.995985	0.992904
0.79	0.991131	0.995989	0.992936
0.8	0.99081	0.995993	0.992968
0.81	0.990489	0.995997	0.993
0.82	0.990168	0.996001	0.993032
0.83	0.989847	0.996005	0.993064
0.84	0.989526	0.996009	0.993096
0.85	0.989204	0.996012	0.993128
0.86	0.988883	0.996016	0.99316
0.87	0.988562	0.99602	0.993192
0.88	0.988241	0.996024	0.993224
0.89	0.98792	0.996028	0.993256
0.9	0.987599	0.996032	0.993288
0.91	0.987277	0.996027	0.99332
0.92	0.986956	0.996021	0.993352
0.93	0.986635	0.996015	0.993384
0.94	0.986314	0.996009	0.993416
0.95	0.985993	0.996003	0.993448
0.96	0.985672	0.995997	0.99348
0.97	0.98535	0.995991	0.993512
0.98	0.985029	0.995985	0.993544
0.99	0.984708	0.99598	0.993576
1	0.984387	0.995974	0.993608
1.01	0.983587	0.995682	0.993512
1.02	0.982787	0.995391	0.993415
1.03	0.981987	0.995099	0.993318
1.04	0.981188	0.994808	0.993222
1.05	0.980388	0.994517	0.993125
1.06	0.979588	0.994225	0.993028
1.07	0.978788	0.993934	0.992932
1.08	0.977988	0.993642	0.992835
1.09	0.977188	0.993351	0.992738
1.1	0.976388	0.993059	0.992642
1.11	0.975589	0.992768	0.992545
1.12	0.974789	0.992477	0.992449
1.13	0.973989	0.992185	0.992352
1.14	0.973189	0.991894	0.992255
1.15	0.972389	0.991602	0.992159
1.16	0.971589	0.991311	0.992062
1.17	0.970789	0.99102	0.991965
1.18	0.96999	0.990728	0.991869
1.19	0.96919	0.990437	0.991772
1.2	0.96839	0.990145	0.991676
1.21	0.96759	0.989854	0.991579
1.22	0.96679	0.989562	0.991482
1.23	0.96599	0.989271	0.991386
1.24	0.96519	0.98898	0.991289
1.25	0.964391	0.988688	0.991192
1.26	0.963036	0.986882	0.990336
1.27	0.961681	0.985076	0.989479
1.28	0.960327	0.98327	0.988622
1.29	0.958972	0.981463	0.987766
1.3	0.957618	0.979657	0.986909
1.31	0.956263	0.977851	0.986052
1.32	0.954909	0.976045	0.985195
1.33	0.953554	0.974254	0.984339
1.34	0.952199	0.97324	0.983482
1.35	0.950845	0.972227	0.982625
1.36	0.94949	0.971214	0.981769
1.37	0.948136	0.9702	0.980912
1.38	0.946781	0.969187	0.980055
1.39	0.945426	0.968173	0.979198
1.4	0.944072	0.96716	0.978342
1.41	0.942717	0.966147	0.977485
1.42	0.941363	0.965133	0.976628
1.43	0.940008	0.96412	0.975772
1.44	0.938654	0.963106	0.974915
1.45	0.937299	0.962093	0.974058
1.46	0.935944	0.96108	0.973201
1.47	0.93459	0.960066	0.972345
1.48	0.933235	0.959053	0.971488
1.49	0.931881	0.958039	0.970631
1.5	0.930526	0.957026	0.969775
1.51	0.927454	0.95688	0.969197
1.52	0.924382	0.956735	0.96862
1.53	0.921309	0.956589	0.968043
1.54	0.918237	0.956444	0.967466
1.55	0.915165	0.956298	0.966889
1.56	0.912092	0.956153	0.966312
1.57	0.90902	0.956007	0.965735
1.58	0.905948	0.955862	0.965158
1.59	0.902876	0.955716	0.964581
1.6	0.899803	0.955571	0.964004
1.61	0.896731	0.955425	0.963427
1.62	0.893659	0.95528	0.96285
1.63	0.890587	0.955134	0.962273
1.64	0.887514	0.954989	0.961696
1.65	0.884442	0.954843	0.961119
1.66	0.88137	0.954698	0.960542
1.67	0.878081	0.954552	0.959965
1.68	0.871524	0.954407	0.959388
1.69	0.864967	0.954261	0.958811
1.7	0.858411	0.954116	0.958234
1.71	0.851854	0.95397	0.957657
1.72	0.843458	0.953825	0.95708
1.73	0.830532	0.953679	0.956503
1.74	0.817607	0.953534	0.955926
1.75	0.804681	0.953388	0.955349
1.76	0.803495	0.953386	0.954861
1.77	0.802308	0.953384	0.954373
1.78	0.801122	0.953382	0.953886
1.79	0.799936	0.95338	0.953398
1.8	0.79875	0.953378	0.95291
1.81	0.797564	0.953375	0.952423
1.82	0.796378	0.953373	0.951935
1.83	0.795191	0.953371	0.951447
1.84	0.794005	0.953369	0.950959
1.85	0.792819	0.953367	0.950472
1.86	0.791633	0.953365	0.949984
1.87	0.790447	0.953363	0.949496
1.88	0.78926	0.953361	0.949008
1.89	0.788074	0.953359	0.948521
1.9	0.786888	0.953356	0.948033
1.91	0.785702	0.953354	0.947545
1.92	0.784516	0.953352	0.947057
1.93	0.783329	0.95335	0.94657
1.94	0.782143	0.953348	0.946082
1.95	0.780957	0.953346	0.945594
1.96	0.779771	0.953344	0.945107
1.97	0.778585	0.953342	0.944619
1.98	0.777399	0.95334	0.944131
1.99	0.776212	0.953337	0.943643
2	0.775026	0.953335	0.943156
2.01	0.773903	0.953	0.943159
2.02	0.77278	0.952664	0.943162
2.03	0.771656	0.952329	0.943165
2.04	0.770533	0.951993	0.943168
2.05	0.76941	0.951657	0.943171
2.06	0.768287	0.951322	0.943174
2.07	0.767163	0.950986	0.943177
2.08	0.76604	0.950651	0.94318
2.09	0.764917	0.950315	0.943183
2.1	0.763793	0.949979	0.943186
2.11	0.76267	0.949644	0.943189
2.12	0.761547	0.949308	0.943192
2.13	0.760424	0.948973	0.943195
2.14	0.7593	0.948534	0.943198
2.15	0.758177	0.947931	0.9432
2.16	0.757054	0.947327	0.943203
2.17	0.755931	0.946724	0.943206
2.18	0.754807	0.94612	0.943209
2.19	0.753684	0.945517	0.943212
2.2	0.752561	0.944913	0.943215
2.21	0.751437	0.94431	0.943218
2.22	0.750314	0.943706	0.943221
2.23	0.749191	0.943103	0.943224
2.24	0.748068	0.942499	0.943227
2.25	0.746944	0.941896	0.94323
2.26	0.745993	0.941729	0.943003
2.27	0.745042	0.941563	0.942776
2.28	0.74409	0.941397	0.942549
2.29	0.743139	0.94123	0.942322
2.3	0.742188	0.941064	0.942095
2.31	0.741237	0.940898	0.941868
2.32	0.740285	0.940732	0.941641
2.33	0.739334	0.940565	0.941414
2.34	0.738383	0.940399	0.941187
2.35	0.737431	0.940233	0.940959
2.36	0.73648	0.940066	0.940732
2.37	0.735529	0.9399	0.940505
2.38	0.734578	0.939734	0.940278
2.39	0.733626	0.939567	0.940051
2.4	0.732675	0.939401	0.939824
2.41	0.731724	0.939235	0.939597
2.42	0.730772	0.939068	0.93937
2.43	0.729821	0.938902	0.939143
2.44	0.72887	0.938736	0.938916
2.45	0.727918	0.938569	0.938689
2.46	0.726967	0.938403	0.938461
2.47	0.726016	0.938237	0.938234
2.48	0.725065	0.93807	0.938007
2.49	0.724113	0.937904	0.93778
2.5	0.723162	0.937738	0.937553
2.51	0.722291	0.937307	0.93728
2.52	0.721421	0.936876	0.937006
2.53	0.72055	0.936446	0.936733
2.54	0.71968	0.936015	0.93646
2.55	0.718809	0.935585	0.936187
2.56	0.717939	0.935154	0.935913
2.57	0.717068	0.934723	0.93564
2.58	0.716198	0.934293	0.935367
2.59	0.715327	0.933381	0.935093
2.6	0.714457	0.932331	0.93482
2.61	0.713586	0.93128	0.934547
2.62	0.712716	0.93023	0.934273
2.63	0.711845	0.929179	0.934
2.64	0.710975	0.928128	0.933727
2.65	0.710104	0.927078	0.933453
2.66	0.709234	0.926027	0.93318
2.67	0.708363	0.924977	0.932907
2.68	0.707493	0.923926	0.932633
2.69	0.706622	0.921476	0.93236
2.7	0.705752	0.917398	0.932087
2.71	0.704881	0.913321	0.931813
2.72	0.704011	0.909243	0.93154
2.73	0.70314	0.905165	0.931267
2.74	0.70227	0.901087	0.930993
2.75	0.701399	0.897009	0.93072
2.76	0.7014	0.890919	0.930661
2.77	0.7014	0.884829	0.930602
2.78	0.701401	0.878739	0.930542
2.79	0.701401	0.853376	0.930483
2.8	0.701402	0.843665	0.930424
2.81	0.701402	0.839507	0.930365
2.82	0.701403	0.83535	0.930306
2.83	0.701403	0.831192	0.930246
2.84	0.701404	0.827035	0.930187
2.85	0.701405	0.822877	0.930128
2.86	0.701405	0.818896	0.930069
2.87	0.701406	0.817889	0.93001
2.88	0.701406	0.816883	0.92995
2.89	0.701407	0.815876	0.929891
2.9	0.701407	0.814869	0.929832
2.91	0.701408	0.813863	0.929773
2.92	0.701408	0.812856	0.929714
2.93	0.701409	0.811849	0.929654
2.94	0.701409	0.810842	0.929595
2.95	0.70141	0.809836	0.929536
2.96	0.701411	0.808829	0.929477
2.97	0.701411	0.807822	0.929417
2.98	0.701412	0.806815	0.929358
2.99	0.701412	0.805809	0.929299
3	0.701413	0.804802	0.92924
3.01	0.701413	0.803762	0.927115
3.02	0.701413	0.802722	0.924991
3.03	0.701413	0.801682	0.922866
3.04	0.701413	0.800642	0.920742
3.05	0.701413	0.799603	0.918618
3.06	0.701413	0.798563	0.916493
3.07	0.701413	0.797523	0.914369
3.08	0.701413	0.796483	0.912244
3.09	0.701413	0.795443	0.91012
3.1	0.701413	0.794403	0.907995
3.11	0.701413	0.793364	0.905871
3.12	0.701413	0.792324	0.903746
3.13	0.701413	0.791284	0.901622
3.14	0.701413	0.790244	0.899497
3.15	0.701413	0.789204	0.897373
3.16	0.701413	0.788164	0.895249
3.17	0.701413	0.787124	0.893124
3.18	0.701413	0.786085	0.891
3.19	0.701413	0.785045	0.888875
3.2	0.701413	0.784005	0.886751
3.21	0.701413	0.782965	0.884626
3.22	0.701413	0.781925	0.882502
3.23	0.701413	0.780885	0.880377
3.24	0.701413	0.779845	0.878253
3.25	0.701413	0.778806	0.876128
3.26	0.700003	0.778465	0.875104
3.27	0.698594	0.778125	0.87408
3.28	0.697185	0.777785	0.873056
3.29	0.695775	0.777445	0.872032
3.3	0.694366	0.777105	0.871008
3.31	0.692956	0.776765	0.869984
3.32	0.691547	0.776425	0.86896
3.33	0.690138	0.776085	0.867936
3.34	0.688728	0.775744	0.866912
3.35	0.687319	0.775404	0.865888
3.36	0.68591	0.775064	0.864863
3.37	0.6845	0.774724	0.863839
3.38	0.683091	0.774384	0.862815
3.39	0.681681	0.774044	0.861791
3.4	0.680272	0.773704	0.860767
3.41	0.678863	0.773364	0.859743
3.42	0.677453	0.773023	0.858719
3.43	0.676044	0.772683	0.857695
3.44	0.674634	0.772343	0.856671
3.45	0.673225	0.772003	0.855647
3.46	0.671816	0.771663	0.854623
3.47	0.670406	0.771323	0.853599
3.48	0.668997	0.770983	0.852574
3.49	0.65213	0.770643	0.85155
3.5	0.629302	0.770302	0.850526
3.51	0.617146	0.770303	0.848964
3.52	0.604991	0.770304	0.847402
3.53	0.592835	0.770305	0.84584
3.54	0.587834	0.770306	0.844277
3.55	0.583882	0.770306	0.842715
3.56	0.579931	0.770307	0.841153
3.57	0.57598	0.770308	0.839591
3.58	0.572028	0.770309	0.838029
3.59	0.568077	0.77031	0.836466
3.6	0.564126	0.770311	0.834904
3.61	0.560175	0.770311	0.833342
3.62	0.556701	0.770312	0.83178
3.63	0.553253	0.770313	0.830217
3.64	0.549804	0.770314	0.828655
3.65	0.546356	0.770315	0.827093
3.66	0.542907	0.770315	0.825531
3.67	0.539459	0.770316	0.823969
3.68	0.53601	0.770317	0.822406
3.69	0.532562	0.770318	0.820844
3.7	0.529113	0.770319	0.819282
3.71	0.525665	0.770319	0.81772
3.72	0.522216	0.77032	0.816158
3.73	0.518768	0.770321	0.814595
3.74	0.515319	0.770322	0.813033
3.75	0.511871	0.770323	0.811471
3.76	0.510823	0.769739	0.811427
3.77	0.509774	0.769156	0.811384
3.78	0.508726	0.768573	0.81134
3.79	0.507678	0.76799	0.811296
3.8	0.50663	0.767407	0.811253
3.81	0.505582	0.766824	0.811209
3.82	0.504534	0.76624	0.811165
3.83	0.503486	0.765657	0.811122
3.84	0.502437	0.765074	0.811078
3.85	0.501389	0.764491	0.811034
3.86	0.500341	0.763908	0.810991
3.87	0.499293	0.763324	0.810947
3.88	0.498245	0.762741	0.810903
3.89	0.497197	0.762158	0.81086
3.9	0.496149	0.761575	0.810816
3.91	0.4951	0.760992	0.810772
3.92	0.494052	0.760408	0.810729
3.93	0.493004	0.759825	0.810685
3.94	0.491956	0.759242	0.810641
3.95	0.490908	0.758659	0.810598
3.96	0.48986	0.758076	0.810554
3.97	0.488812	0.757493	0.81051
3.98	0.487763	0.756909	0.810467
3.99	0.486715	0.756326	0.810423
4	0.485667	0.755743	0.810379
4.01	0.485667	0.754495	0.810287
4.02	0.485667	0.753247	0.810194
4.03	0.485667	0.751999	0.810101
4.04	0.485667	0.750751	0.810008
4.05	0.485668	0.749503	0.809915
4.06	0.485668	0.748255	0.809823
4.07	0.485668	0.747007	0.80973
4.08	0.485668	0.745759	0.809637
4.09	0.485668	0.744511	0.809544
4.1	0.485668	0.743263	0.809452
4.11	0.485668	0.742015	0.809359
4.12	0.485668	0.740767	0.809266
4.13	0.485668	0.739519	0.809173
4.14	0.485668	0.738271	0.80908
4.15	0.485668	0.737023	0.808988
4.16	0.485668	0.735775	0.808895
4.17	0.485668	0.734527	0.808802
4.18	0.485668	0.733279	0.808709
4.19	0.485668	0.732031	0.808616
4.2	0.485668	0.730783	0.808524
4.21	0.485669	0.729535	0.808431
4.22	0.485669	0.728287	0.808338
4.23	0.485669	0.727039	0.808245
4.24	0.485669	0.725791	0.808152
4.25	0.485669	0.724543	0.80806
4.26	0.484972	0.723795	0.807938
4.27	0.484276	0.723046	0.807816
4.28	0.48358	0.722297	0.807694
4.29	0.482884	0.721548	0.807572
4.3	0.482187	0.720799	0.807451
4.31	0.481491	0.720051	0.807329
4.32	0.480795	0.719302	0.807207
4.33	0.480098	0.718553	0.807085
4.34	0.479402	0.717804	0.806964
4.35	0.478706	0.717056	0.806842
4.36	0.478009	0.716307	0.80672
4.37	0.477313	0.715558	0.806598
4.38	0.476617	0.714809	0.806476
4.39	0.47592	0.71406	0.806355
4.4	0.475224	0.713312	0.806233
4.41	0.474528	0.712563	0.806111
4.42	0.473831	0.711814	0.805989
4.43	0.473135	0.711065	0.805868
4.44	0.472439	0.710317	0.805746
4.45	0.471742	0.709568	0.805624
4.46	0.471046	0.708819	0.805502
4.47	0.47035	0.70807	0.80538
4.48	0.469653	0.707321	0.805259
4.49	0.468957	0.706573	0.805137
4.5	0.468261	0.705824	0.805015
4.51	0.467552	0.703883	0.804649
4.52	0.466844	0.701942	0.804284
4.53	0.466135	0.700001	0.803918
4.54	0.465427	0.698061	0.803553
4.55	0.464718	0.69612	0.803187
4.56	0.46401	0.694179	0.802821
4.57	0.463301	0.692238	0.802456
4.58	0.462593	0.690297	0.80209
4.59	0.461884	0.688357	0.801725
4.6	0.461176	0.686416	0.801359
4.61	0.460467	0.684475	0.800993
4.62	0.459759	0.682534	0.800628
4.63	0.45905	0.680593	0.800262
4.64	0.458341	0.678652	0.799896
4.65	0.457633	0.676712	0.799531
4.66	0.456924	0.674771	0.799165
4.67	0.456216	0.67283	0.7988
4.68	0.455507	0.670889	0.798434
4.69	0.454799	0.668948	0.798068
4.7	0.45409	0.667007	0.797703
4.71	0.453382	0.665067	0.797337
4.72	0.452673	0.663126	0.796972
4.73	0.451965	0.661185	0.796606
4.74	0.451256	0.659244	0.79624
4.75	0.450548	0.657303	0.795875
4.76	0.450548	0.655127	0.795044
4.77	0.450548	0.65295	0.794214
4.78	0.450548	0.650773	0.793384
4.79	0.450548	0.648596	0.792553
4.8	0.450548	0.646419	0.791723
4.81	0.450548	0.644243	0.790892
4.82	0.450548	0.642066	0.790062
4.83	0.450548	0.639889	0.789232
4.84	0.450548	0.637712	0.788401
4.85	0.450548	0.635535	0.787571
4.86	0.450548	0.633359	0.786741
4.87	0.450548	0.631182	0.78591
4.88	0.450547	0.629005	0.78508
4.89	0.450547	0.622821	0.78425
4.9	0.450547	0.606708	0.783419
4.91	0.450547	0.590596	0.782589
4.92	0.450547	0.574484	0.781758
4.93	0.450547	0.56581	0.780928
4.94	0.450547	0.560117	0.780098
4.95	0.450547	0.554424	0.779267
4.96	0.450547	0.548732	0.778437
4.97	0.450547	0.543039	0.777607
4.98	0.450547	0.537346	0.776776
4.99	0.450547	0.531653	0.775946
5	0.450547	0.50225	0.775115
5.01	0.448992	0.502027	0.773624
5.02	0.447438	0.501805	0.772132
5.03	0.445883	0.501583	0.77064
5.04	0.444328	0.501361	0.769148
5.05	0.442773	0.501138	0.767656
5.06	0.441219	0.500916	0.766164
5.07	0.439664	0.500694	0.764672
5.08	0.438109	0.500471	0.76318
5.09	0.436554	0.500249	0.761688
5.1	0.434999	0.500027	0.760196
5.11	0.433445	0.499804	0.758704
5.12	0.43189	0.499582	0.757212
5.13	0.430335	0.49936	0.75572
5.14	0.42878	0.499137	0.754228
5.15	0.427226	0.498915	0.752736
5.16	0.425671	0.498693	0.751245
5.17	0.424116	0.49847	0.749753
5.18	0.422561	0.498248	0.748261
5.19	0.421006	0.498026	0.746769
5.2	0.419452	0.497803	0.745277
5.21	0.417897	0.497581	0.743785
5.22	0.416342	0.497359	0.742293
5.23	0.414787	0.497136	0.740801
5.24	0.413233	0.496914	0.739309
5.25	0.411678	0.496692	0.737817
5.26	0.409383	0.496074	0.736517
5.27	0.407088	0.495456	0.735218
5.28	0.404793	0.494837	0.733918
5.29	0.402498	0.494219	0.732618
5.3	0.400203	0.493601	0.731318
5.31	0.397908	0.492983	0.730018
5.32	0.395613	0.492365	0.728719
5.33	0.393318	0.491747	0.727419
5.34	0.391023	0.491128	0.726119
5.35	0.388728	0.49051	0.724819
5.36	0.386433	0.489892	0.72352
5.37	0.384139	0.489274	0.72222
5.38	0.381844	0.488656	0.72092
5.39	0.379549	0.488038	0.71962
5.4	0.377254	0.48742	0.71832
5.41	0.374959	0.486801	0.717021
5.42	0.372664	0.486183	0.715721
5.43	0.370369	0.485565	0.714421
5.44	0.368074	0.484947	0.713121
5.45	0.365779	0.484329	0.711821
5.46	0.363484	0.483711	0.710522
5.47	0.361189	0.483093	0.709222
5.48	0.358894	0.482474	0.707922
5.49	0.356599	0.481856	0.706622
5.5	0.354304	0.481238	0.705323
5.51	0.353806	0.481333	0.704875
5.52	0.353307	0.481427	0.704428
5.53	0.352808	0.481522	0.703981
5.54	0.35231	0.481616	0.703533
5.55	0.351811	0.481711	0.703086
5.56	0.351312	0.481805	0.702639
5.57	0.350814	0.4819	0.702191
5.58	0.350315	0.481994	0.701744
5.59	0.349817	0.482089	0.701297
5.6	0.349318	0.482184	0.70085
5.61	0.348819	0.482278	0.700402
5.62	0.348321	0.482373	0.699955
5.63	0.347822	0.482467	0.699508
5.64	0.347323	0.482562	0.69906
5.65	0.346825	0.482656	0.698613
5.66	0.346326	0.482751	0.698166
5.67	0.345827	0.482845	0.697718
5.68	0.345329	0.48294	0.697271
5.69	0.34483	0.483034	0.696824
5.7	0.344332	0.483129	0.696377
5.71	0.343833	0.483223	0.695929
5.72	0.343334	0.483318	0.695482
5.73	0.342836	0.483413	0.695035
5.74	0.342337	0.483507	0.694587
5.75	0.341838	0.483602	0.69414
5.76	0.341838	0.483556	0.693914
5.77	0.341838	0.48351	0.693688
5.78	0.341838	0.483465	0.693462
5.79	0.341839	0.483419	0.693236
5.8	0.341839	0.483373	0.69301
5.81	0.341839	0.483327	0.692784
5.82	0.341839	0.483282	0.692558
5.83	0.341839	0.483236	0.692331
5.84	0.341839	0.48319	0.692105
5.85	0.341839	0.483145	0.691879
5.86	0.341839	0.483099	0.691653
5.87	0.341839	0.483053	0.691427
5.88	0.341839	0.483008	0.691201
5.89	0.341839	0.482962	0.690975
5.9	0.341839	0.482916	0.690749
5.91	0.341839	0.48287	0.690523
5.92	0.341839	0.482825	0.690297
5.93	0.341839	0.482779	0.690071
5.94	0.341839	0.482733	0.689845
5.95	0.341839	0.482688	0.689619
5.96	0.341839	0.482642	0.689393
5.97	0.341839	0.482596	0.689167
5.98	0.341839	0.482551	0.688941
5.99	0.34184	0.482505	0.688714
6	0.34184	0.482459	0.688488
6.01	0.34184	0.481167	0.688118
6.02	0.34184	0.479875	0.687747
6.03	0.34184	0.478583	0.687377
6.04	0.34184	0.477291	0.687006
6.05	0.34184	0.476	0.686635
6.06	0.34184	0.474708	0.686265
6.07	0.34184	0.473416	0.685894
6.08	0.34184	0.472124	0.685523
6.09	0.34184	0.470832	0.685153
6.1	0.34184	0.46954	0.684782
6.11	0.34184	0.468248	0.684411
6.12	0.34184	0.466956	0.684041
6.13	0.34184	0.465664	0.68367
6.14	0.34184	0.464372	0.6833
6.15	0.34184	0.46308	0.682929
6.16	0.34184	0.461789	0.682558
6.17	0.34184	0.460497	0.682188
6.18	0.34184	0.459205	0.681817
6.19	0.34184	0.457913	0.681446
6.2	0.34184	0.456621	0.681076
6.21	0.34184	0.455329	0.680705
6.22	0.34184	0.454037	0.680335
6.23	0.34184	0.452745	0.679964
6.24	0.34184	0.451453	0.679593
6.25	0.34184	0.450161	0.679223
6.26	0.34184	0.450196	0.678802
6.27	0.34184	0.450231	0.678382
6.28	0.34184	0.450266	0.677962
6.29	0.34184	0.450301	0.677542
6.3	0.34184	0.450336	0.677122
6.31	0.34184	0.450371	0.676702
6.32	0.34184	0.450406	0.676282
6.33	0.34184	0.450441	0.675862
6.34	0.34184	0.450476	0.675442
6.35	0.34184	0.450511	0.675022
6.36	0.34184	0.450545	0.674601
6.37	0.34184	0.45058	0.674181
6.38	0.34184	0.450615	0.673761
6.39	0.34184	0.45065	0.673341
6.4	0.34184	0.450685	0.672921
6.41	0.34184	0.45072	0.672501
6.42	0.34184	0.450755	0.672081
6.43	0.34184	0.45079	0.671661
6.44	0.34184	0.450825	0.671241
6.45	0.34184	0.45086	0.67082
6.46	0.34184	0.450895	0.6704
6.47	0.34184	0.45093	0.66998
6.48	0.34184	0.450965	0.66956
6.49	0.34184	0.451	0.66914
6.5	0.34184	0.451034	0.66872
6.51	0.341765	0.449335	0.668285
6.52	0.341691	0.447635	0.66785
6.53	0.341616	0.445935	0.667416
6.54	0.341541	0.444235	0.666981
6.55	0.341467	0.442535	0.666546
6.56	0.341392	0.440835	0.666112
6.57	0.341318	0.439135	0.665677
6.58	0.341243	0.437435	0.665242
6.59	0.341169	0.435735	0.664807
6.6	0.341094	0.434035	0.664373
6.61	0.34102	0.432335	0.663938
6.62	0.340945	0.430636	0.663503
6.63	0.340871	0.428936	0.663068
6.64	0.340796	0.427236	0.662634
6.65	0.340722	0.425536	0.662199
6.66	0.340647	0.423836	0.661764
6.67	0.340573	0.422136	0.66133
6.68	0.340498	0.420436	0.660895
6.69	0.340424	0.418736	0.66046
6.7	0.340349	0.417036	0.660025
6.71	0.340274	0.415336	0.659591
6.72	0.3402	0.413636	0.659156
6.73	0.340125	0.411937	0.658721
6.74	0.340051	0.410237	0.658286
6.75	0.339976	0.408537	0.657852
6.76	0.338787	0.405633	0.656662
6.77	0.337599	0.402729	0.655472
6.78	0.33641	0.399825	0.654282
6.79	0.335221	0.396921	0.653093
6.8	0.334032	0.394017	0.651903
6.81	0.332843	0.391113	0.650713
6.82	0.331654	0.388209	0.649523
6.83	0.330465	0.385305	0.648334
6.84	0.329276	0.382401	0.647144
6.85	0.328087	0.379497	0.645954
6.86	0.326898	0.376593	0.644764
6.87	0.32571	0.373689	0.643574
6.88	0.324521	0.370785	0.642385
6.89	0.323332	0.367881	0.641195
6.9	0.322143	0.364977	0.640005
6.91	0.320954	0.362073	0.638815
6.92	0.319765	0.359169	0.637626
6.93	0.318576	0.356265	0.636436
6.94	0.317387	0.353361	0.635246
6.95	0.316198	0.350457	0.634056
6.96	0.315009	0.347553	0.632867
6.97	0.31382	0.344649	0.631677
6.98	0.312632	0.341745	0.630487
6.99	0.311443	0.338841	0.629297
7	0.310254	0.335937	0.628107
7.01	0.307937	0.335523	0.626892
7.02	0.305621	0.335108	0.625677
7.03	0.303305	0.334693	0.624462
7.04	0.300988	0.334279	0.623247
7.05	0.298672	0.333864	0.622032
7.06	0.296356	0.333449	0.620817
7.07	0.294039	0.333034	0.619602
7.08	0.291723	0.33262	0.618387
7.09	0.289406	0.332205	0.617172
7.1	0.28709	0.33179	0.615957
7.11	0.284774	0.331376	0.614742
7.12	0.282457	0.330961	0.613527
7.13	0.280141	0.330546	0.612312
7.14	0.277825	0.330131	0.611097
7.15	0.275508	0.329717	0.609882
7.16	0.273192	0.329302	0.608667
7.17	0.270875	0.328887	0.607452
7.18	0.268559	0.328473	0.606237
7.19	0.266243	0.328058	0.605022
7.2	0.263926	0.327643	0.603807
7.21	0.26161	0.327228	0.602592
7.22	0.259294	0.326814	0.601377
7.23	0.256977	0.326399	0.600162
7.24	0.254661	0.325984	0.598947
7.25	0.252344	0.32557	0.597732
7.26	0.249568	0.325555	0.597029
7.27	0.246791	0.325541	0.596326
7.28	0.244015	0.325527	0.595624
7.29	0.241238	0.325512	0.594921
7.3	0.238462	0.325498	0.594218
7.31	0.235685	0.325484	0.593515
7.32	0.232909	0.32547	0.592813
7.33	0.230132	0.325455	0.59211
7.34	0.227356	0.325441	0.591407
7.35	0.224579	0.325427	0.590705
7.36	0.221803	0.325413	0.590002
7.37	0.219026	0.325398	0.589299
7.38	0.21625	0.325384	0.588597
7.39	0.213473	0.32537	0.587894
7.4	0.210697	0.325355	0.587191
7.41	0.20792	0.325341	0.586489
7.42	0.205144	0.325327	0.585786
7.43	0.202367	0.325313	0.585083
7.44	0.19959	0.325298	0.58438
7.45	0.196814	0.325284	0.583678
7.46	0.194037	0.32527	0.582975
7.47	0.191261	0.325256	0.582272
7.48	0.188484	0.325241	0.58157
7.49	0.185708	0.325227	0.580867
7.5	0.182931	0.325213	0.580164
7.51	0.182932	0.325213	0.579906
7.52	0.182933	0.325213	0.579647
7.53	0.182934	0.325212	0.579388
7.54	0.182935	0.325212	0.57913
7.55	0.182936	0.325212	0.578871
7.56	0.182936	0.325212	0.578612
7.57	0.182937	0.325212	0.578353
7.58	0.182938	0.325212	0.578095
7.59	0.182939	0.325212	0.577836
7.6	0.18294	0.325212	0.577577
7.61	0.182941	0.325212	0.577319
7.62	0.182942	0.325212	0.57706
7.63	0.182942	0.325212	0.576801
7.64	0.182943	0.325212	0.576543
7.65	0.182944	0.325211	0.576284
7.66	0.182945	0.325211	0.576025
7.67	0.182946	0.325211	0.575767
7.68	0.182947	0.325211	0.575508
7.69	0.182947	0.325211	0.575249
7.7	0.182948	0.325211	0.574991
7.71	0.182949	0.325211	0.574732
7.72	0.18295	0.325211	0.574473
7.73	0.182951	0.325211	0.574215
7.74	0.182952	0.325211	0.573956
7.75	0.182953	0.325211	0.573697
7.76	0.182953	0.32521	0.57334
7.77	0.182953	0.325209	0.572983
7.78	0.182953	0.325209	0.572625
7.79	0.182953	0.325208	0.572268
7.8	0.182954	0.325208	0.571911
7.81	0.182954	0.325207	0.571554
7.82	0.182954	0.325206	0.571196
7.83	0.182954	0.325206	0.570839
7.84	0.182955	0.325205	0.570482
7.85	0.182955	0.325205	0.570125
7.86	0.182955	0.325204	0.569767
7.87	0.182955	0.325203	0.56941
7.88	0.182956	0.325203	0.569053
7.89	0.182956	0.325202	0.568696
7.9	0.182956	0.325202	0.568338
7.91	0.182956	0.325201	0.567981
7.92	0.182957	0.3252	0.567624
7.93	0.182957	0.3252	0.567267
7.94	0.182957	0.325199	0.566909
7.95	0.182957	0.325199	0.566552
7.96	0.182957	0.325198	0.566195
7.97	0.182958	0.325197	0.565838
7.98	0.182958	0.325197	0.56548
7.99	0.182958	0.325196	0.565123
8	0.182958	0.325196	0.564766
8.01	0.182958	0.325195	0.564707
8.02	0.182958	0.325195	0.564648
8.03	0.182958	0.325194	0.56459
8.04	0.182958	0.325194	0.564531
8.05	0.182958	0.325193	0.564472
8.06	0.182958	0.325193	0.564413
8.07	0.182958	0.325192	0.564354
8.08	0.182958	0.325192	0.564296
8.09	0.182958	0.325191	0.564237
8.1	0.182958	0.325191	0.564178
8.11	0.182958	0.325191	0.564119
8.12	0.182958	0.32519	0.56406
8.13	0.182958	0.32519	0.564001
8.14	0.182958	0.325189	0.563943
8.15	0.182958	0.325189	0.563884
8.16	0.182958	0.325188	0.563825
8.17	0.182958	0.325188	0.563766
8.18	0.182958	0.325187	0.563707
8.19	0.182958	0.325187	0.563649
8.2	0.182958	0.325186	0.56359
8.21	0.182958	0.325186	0.563531
8.22	0.182958	0.325186	0.563472
8.23	0.182958	0.325185	0.563413
8.24	0.182958	0.325185	0.563355
8.25	0.182958	0.325184	0.563296
8.26	0.182958	0.325185	0.563338
8.27	0.182958	0.325185	0.56338
8.28	0.182958	0.325185	0.563422
8.29	0.182958	0.325186	0.563465
8.3	0.182958	0.325186	0.563507
8.31	0.182958	0.325186	0.563549
8.32	0.182958	0.325187	0.563591
8.33	0.182958	0.325187	0.563633
8.34	0.182958	0.325188	0.563675
8.35	0.182958	0.325188	0.563718
8.36	0.182958	0.325188	0.56376
8.37	0.182958	0.325189	0.563802
8.38	0.182958	0.325189	0.563844
8.39	0.182958	0.325189	0.563886
8.4	0.182958	0.32519	0.563929
8.41	0.182958	0.32519	0.563971
8.42	0.182958	0.325191	0.564013
8.43	0.182958	0.325191	0.564055
8.44	0.182958	0.325191	0.564097
8.45	0.182958	0.325192	0.56414
8.46	0.182958	0.325192	0.564182
8.47	0.182958	0.325192	0.564224
8.48	0.182958	0.325193	0.564266
8.49	0.182958	0.325193	0.564308
8.5	0.182958	0.325194	0.56435
8.51	0.182958	0.325196	0.564099
8.52	0.182958	0.325199	0.563848
8.53	0.182958	0.325202	0.563597
8.54	0.182958	0.325205	0.563345
8.55	0.182959	0.325208	0.563094
8.56	0.182959	0.32521	0.562843
8.57	0.182959	0.325213	0.562591
8.58	0.182959	0.325216	0.56234
8.59	0.182959	0.325219	0.562089
8.6	0.182959	0.325222	0.561838
8.61	0.182959	0.325224	0.561586
8.62	0.182959	0.325227	0.561335
8.63	0.182959	0.32523	0.561084
8.64	0.182959	0.325233	0.560832
8.65	0.182959	0.325236	0.560581
8.66	0.182959	0.325238	0.56033
8.67	0.182959	0.325241	0.560078
8.68	0.182959	0.325244	0.559827
8.69	0.182959	0.325247	0.559576
8.7	0.182959	0.32525	0.559325
8.71	0.182959	0.325252	0.559073
8.72	0.182959	0.325255	0.558822
8.73	0.182959	0.325258	0.558571
8.74	0.182959	0.325261	0.558319

## Sheet: 5-FOLFOX4 and Bevacizumab in 
time	Folfox	BV	Both
0	1	1	1
0.01	1	1	1
0.02	1	1	1
0.03	1	1	1
0.04	1	1	1
0.05	1	1	1
0.06	1	1	1
0.07	1	1	1
0.08	1	1	1
0.09	1	1	1
0.1	1	1	1
0.11	0.995746	1	0.995746
0.12	0.995527	1	0.995527
0.13	0.995308	0.993836	0.995308
0.14	0.995089	0.993649	0.995089
0.15	0.99487	0.993462	0.99487
0.16	0.994651	0.993274	0.994651
0.17	0.994433	0.993087	0.994433
0.18	0.994214	0.9929	0.994214
0.19	0.993995	0.992713	0.993995
0.2	0.993776	0.992525	0.993776
0.21	0.993557	0.992338	0.993557
0.22	0.993338	0.992151	0.993338
0.23	0.993119	0.991964	0.993119
0.24	0.9929	0.991776	0.9929
0.25	0.992681	0.991589	0.992681
0.26	0.992462	0.991402	0.992462
0.27	0.992243	0.991215	0.992243
0.28	0.992024	0.991027	0.992024
0.29	0.991805	0.99084	0.991805
0.3	0.991586	0.990653	0.991586
0.31	0.991367	0.990466	0.991367
0.32	0.991148	0.990279	0.991148
0.33	0.99093	0.990091	0.99093
0.34	0.990711	0.989904	0.990711
0.35	0.990492	0.989717	0.990492
0.36	0.990273	0.98953	0.990273
0.37	0.990054	0.989342	0.990054
0.38	0.989835	0.989155	0.989835
0.39	0.989616	0.988968	0.989616
0.4	0.989397	0.988781	0.989397
0.41	0.989178	0.988593	0.989178
0.42	0.988959	0.988406	0.988959
0.43	0.98874	0.988219	0.98874
0.44	0.988521	0.988032	0.988521
0.45	0.988302	0.987845	0.988302
0.46	0.988083	0.987657	0.988083
0.47	0.987864	0.98747	0.987864
0.48	0.987646	0.987283	0.987646
0.49	0.987427	0.987096	0.987427
0.5	0.987208	0.986908	0.987208
0.51	0.986869	0.986417	0.98695
0.52	0.98653	0.985927	0.986691
0.53	0.986191	0.985436	0.986433
0.54	0.985852	0.984945	0.986175
0.55	0.985514	0.984454	0.985917
0.56	0.985175	0.983963	0.985659
0.57	0.984836	0.983472	0.985401
0.58	0.984497	0.982981	0.985143
0.59	0.984158	0.98249	0.984885
0.6	0.983819	0.981999	0.984626
0.61	0.983481	0.981508	0.984368
0.62	0.983142	0.981017	0.98411
0.63	0.982803	0.980526	0.983852
0.64	0.982464	0.980036	0.983594
0.65	0.982125	0.979545	0.983336
0.66	0.981786	0.979054	0.983078
0.67	0.981448	0.978563	0.98282
0.68	0.981109	0.978072	0.982561
0.69	0.98077	0.977581	0.982303
0.7	0.980431	0.97709	0.982045
0.71	0.980092	0.976599	0.981787
0.72	0.979753	0.976108	0.981529
0.73	0.979415	0.975617	0.981271
0.74	0.979076	0.975062	0.981013
0.75	0.978737	0.974504	0.980755
0.76	0.978398	0.973947	0.980496
0.77	0.978059	0.973389	0.980238
0.78	0.97772	0.972831	0.97998
0.79	0.977382	0.972274	0.979722
0.8	0.977043	0.971716	0.979464
0.81	0.976704	0.971158	0.979206
0.82	0.976365	0.970601	0.978948
0.83	0.976026	0.970043	0.97869
0.84	0.975687	0.969485	0.978431
0.85	0.975349	0.968928	0.978173
0.86	0.97501	0.96837	0.977915
0.87	0.974671	0.967812	0.977657
0.88	0.974332	0.967255	0.977399
0.89	0.973993	0.966697	0.977141
0.9	0.973654	0.966139	0.976883
0.91	0.973316	0.965582	0.976625
0.92	0.972977	0.965024	0.976366
0.93	0.972638	0.964466	0.976108
0.94	0.972299	0.963909	0.97585
0.95	0.97196	0.963351	0.975592
0.96	0.971622	0.962793	0.975334
0.97	0.971283	0.962236	0.975076
0.98	0.970944	0.961678	0.974818
0.99	0.970605	0.96112	0.97456
1	0.970266	0.960563	0.974301
1.01	0.969899	0.959725	0.973857
1.02	0.969532	0.958886	0.973409
1.03	0.969164	0.958048	0.972961
1.04	0.968797	0.95721	0.972513
1.05	0.96843	0.956372	0.972065
1.06	0.968063	0.955534	0.971617
1.07	0.967695	0.954696	0.971169
1.08	0.967328	0.953858	0.970721
1.09	0.966961	0.953019	0.970273
1.1	0.966594	0.952181	0.969825
1.11	0.966227	0.951343	0.969377
1.12	0.965859	0.950505	0.968929
1.13	0.965492	0.949667	0.968481
1.14	0.965125	0.948829	0.968033
1.15	0.964758	0.94799	0.967585
1.16	0.96439	0.947152	0.967137
1.17	0.964023	0.946314	0.966689
1.18	0.963656	0.945476	0.966241
1.19	0.963289	0.944638	0.965793
1.2	0.962921	0.9438	0.965345
1.21	0.962554	0.942961	0.964897
1.22	0.962187	0.942123	0.964448
1.23	0.96182	0.941285	0.964
1.24	0.961452	0.940022	0.963552
1.25	0.961085	0.938581	0.963104
1.26	0.960718	0.93714	0.962656
1.27	0.960351	0.935699	0.962208
1.28	0.959983	0.934258	0.96176
1.29	0.959616	0.932817	0.961312
1.3	0.959249	0.931376	0.960864
1.31	0.958882	0.929935	0.960416
1.32	0.958514	0.928494	0.959968
1.33	0.958147	0.927053	0.95952
1.34	0.95778	0.925612	0.959072
1.35	0.957413	0.924171	0.958624
1.36	0.957045	0.92273	0.958176
1.37	0.956678	0.921289	0.957728
1.38	0.956311	0.919848	0.95728
1.39	0.955944	0.918407	0.956832
1.4	0.955576	0.916966	0.956384
1.41	0.955209	0.915525	0.955936
1.42	0.954842	0.914084	0.955488
1.43	0.954475	0.912643	0.95504
1.44	0.954107	0.911202	0.954592
1.45	0.95374	0.909761	0.954144
1.46	0.953373	0.907595	0.953696
1.47	0.953006	0.900549	0.953248
1.48	0.952638	0.893502	0.9528
1.49	0.952271	0.886456	0.952352
1.5	0.951904	0.879409	0.951904
1.51	0.950917	0.877171	0.950488
1.52	0.949929	0.874932	0.949073
1.53	0.948942	0.872694	0.947657
1.54	0.947955	0.870456	0.946242
1.55	0.946968	0.868217	0.944826
1.56	0.945981	0.865979	0.943411
1.57	0.944993	0.863741	0.941995
1.58	0.944006	0.861502	0.94058
1.59	0.943019	0.859264	0.939165
1.6	0.942032	0.857025	0.937749
1.61	0.941044	0.854787	0.936334
1.62	0.940057	0.852549	0.934918
1.63	0.93907	0.85031	0.933503
1.64	0.938083	0.847402	0.932087
1.65	0.937095	0.844145	0.930672
1.66	0.936108	0.840887	0.929256
1.67	0.935121	0.83763	0.927841
1.68	0.934134	0.834373	0.926425
1.69	0.933146	0.831115	0.92501
1.7	0.932159	0.827858	0.923594
1.71	0.931172	0.8246	0.922179
1.72	0.930185	0.821343	0.920763
1.73	0.929197	0.818086	0.919348
1.74	0.92821	0.814828	0.917932
1.75	0.927223	0.811571	0.916517
1.76	0.926236	0.808314	0.915101
1.77	0.925248	0.805056	0.913686
1.78	0.924261	0.801799	0.91227
1.79	0.923274	0.798541	0.910855
1.8	0.922287	0.795284	0.909439
1.81	0.921299	0.790745	0.908024
1.82	0.920312	0.780382	0.906608
1.83	0.919325	0.770018	0.905193
1.84	0.917805	0.759655	0.903777
1.85	0.915245	0.749291	0.902362
1.86	0.912685	0.737381	0.900946
1.87	0.910125	0.721407	0.899531
1.88	0.907565	0.705433	0.898115
1.89	0.905005	0.699042	0.8967
1.9	0.902445	0.694246	0.895284
1.91	0.899885	0.68945	0.893869
1.92	0.897325	0.684654	0.892453
1.93	0.894765	0.679859	0.891038
1.94	0.892205	0.675063	0.889622
1.95	0.889645	0.670267	0.888207
1.96	0.887085	0.665471	0.886791
1.97	0.884525	0.660675	0.885376
1.98	0.881965	0.655879	0.88396
1.99	0.879406	0.651083	0.882545
2	0.876846	0.646287	0.881129
2.01	0.873302	0.643937	0.880072
2.02	0.869758	0.641586	0.879014
2.03	0.866214	0.639235	0.877957
2.04	0.86267	0.636885	0.8769
2.05	0.859126	0.634534	0.875842
2.06	0.855582	0.632184	0.874785
2.07	0.852038	0.629833	0.873728
2.08	0.848494	0.627482	0.87267
2.09	0.84495	0.625132	0.871613
2.1	0.841406	0.622781	0.870556
2.11	0.837862	0.620431	0.869498
2.12	0.836098	0.61808	0.868441
2.13	0.834639	0.615729	0.867384
2.14	0.83318	0.613379	0.866326
2.15	0.831721	0.611028	0.865269
2.16	0.830262	0.608444	0.864211
2.17	0.828803	0.605515	0.863154
2.18	0.827344	0.602586	0.862097
2.19	0.825885	0.599657	0.861039
2.2	0.824426	0.596727	0.859982
2.21	0.822967	0.593798	0.858925
2.22	0.821507	0.590869	0.857867
2.23	0.820048	0.58794	0.85681
2.24	0.818589	0.585011	0.855753
2.25	0.81713	0.582081	0.854695
2.26	0.815671	0.579152	0.853638
2.27	0.814212	0.576223	0.852581
2.28	0.812753	0.573294	0.851523
2.29	0.811294	0.571584	0.850466
2.3	0.809835	0.569995	0.849408
2.31	0.808375	0.568406	0.848351
2.32	0.806916	0.566817	0.847294
2.33	0.805457	0.565228	0.846236
2.34	0.803998	0.563639	0.845179
2.35	0.802539	0.56205	0.844122
2.36	0.80108	0.560461	0.843064
2.37	0.799546	0.558872	0.842007
2.38	0.797991	0.557283	0.84095
2.39	0.796435	0.555694	0.839892
2.4	0.794879	0.554105	0.838835
2.41	0.793323	0.552516	0.837778
2.42	0.791768	0.550927	0.83672
2.43	0.790212	0.549338	0.835663
2.44	0.788656	0.547749	0.834606
2.45	0.787101	0.54616	0.833548
2.46	0.785545	0.544571	0.832491
2.47	0.783989	0.542982	0.831433
2.48	0.782433	0.541393	0.830376
2.49	0.780878	0.539804	0.829319
2.5	0.779322	0.538215	0.828261
2.51	0.778684	0.537215	0.827835
2.52	0.778047	0.536215	0.827408
2.53	0.777409	0.535216	0.826981
2.54	0.776772	0.534216	0.826554
2.55	0.776134	0.533216	0.826128
2.56	0.775497	0.532216	0.825701
2.57	0.774859	0.531216	0.825274
2.58	0.774221	0.530216	0.824847
2.59	0.773584	0.529217	0.824421
2.6	0.772946	0.528217	0.823994
2.61	0.772309	0.527217	0.823567
2.62	0.771671	0.526217	0.82314
2.63	0.771034	0.525217	0.822714
2.64	0.770396	0.524217	0.822287
2.65	0.769758	0.523218	0.82186
2.66	0.769121	0.522218	0.821433
2.67	0.768483	0.521218	0.821007
2.68	0.767846	0.520218	0.82058
2.69	0.767208	0.519218	0.820153
2.7	0.766571	0.518218	0.819726
2.71	0.765933	0.517219	0.8193
2.72	0.765295	0.516219	0.818873
2.73	0.764658	0.515219	0.818446
2.74	0.76402	0.514219	0.818019
2.75	0.763383	0.513219	0.817593
2.76	0.762745	0.512219	0.817166
2.77	0.762107	0.51122	0.816739
2.78	0.76147	0.51022	0.816312
2.79	0.760832	0.50922	0.815885
2.8	0.760195	0.50822	0.815459
2.81	0.759557	0.50722	0.815032
2.82	0.75892	0.50622	0.814605
2.83	0.758282	0.505221	0.814178
2.84	0.757644	0.504221	0.813752
2.85	0.757007	0.503221	0.813325
2.86	0.756369	0.502221	0.812898
2.87	0.755732	0.501221	0.812471
2.88	0.755094	0.500222	0.812045
2.89	0.754457	0.499222	0.811618
2.9	0.753819	0.498222	0.811191
2.91	0.753181	0.497222	0.810764
2.92	0.752544	0.496222	0.810338
2.93	0.751906	0.495222	0.809911
2.94	0.751269	0.494223	0.809484
2.95	0.750631	0.493223	0.809057
2.96	0.749994	0.492223	0.808631
2.97	0.749356	0.491223	0.808204
2.98	0.748718	0.490223	0.807777
2.99	0.748081	0.489223	0.80735
3	0.747443	0.488224	0.806924
3.01	0.746851	0.487255	0.806558
3.02	0.746258	0.486286	0.806192
3.03	0.745666	0.485317	0.805826
3.04	0.745073	0.484349	0.80546
3.05	0.744481	0.48338	0.805094
3.06	0.743888	0.482411	0.804728
3.07	0.743296	0.481442	0.804362
3.08	0.742703	0.480474	0.803996
3.09	0.742111	0.479505	0.80363
3.1	0.741518	0.478536	0.803265
3.11	0.740926	0.477568	0.802899
3.12	0.740334	0.476599	0.802533
3.13	0.739741	0.47563	0.802167
3.14	0.739149	0.474661	0.801801
3.15	0.738556	0.473693	0.801435
3.16	0.737964	0.472724	0.801069
3.17	0.737371	0.471755	0.800703
3.18	0.736779	0.470787	0.800337
3.19	0.736186	0.469818	0.799971
3.2	0.735594	0.468849	0.799605
3.21	0.735001	0.46788	0.79924
3.22	0.734409	0.466912	0.798874
3.23	0.733816	0.465943	0.798508
3.24	0.733224	0.464974	0.798142
3.25	0.732631	0.464005	0.797776
3.26	0.732039	0.463037	0.79741
3.27	0.731446	0.462068	0.797044
3.28	0.730854	0.461099	0.796678
3.29	0.730261	0.460131	0.796312
3.3	0.729669	0.459162	0.795946
3.31	0.729076	0.458193	0.795581
3.32	0.728484	0.457224	0.795215
3.33	0.727891	0.456256	0.794849
3.34	0.727299	0.455287	0.794483
3.35	0.726707	0.454318	0.794117
3.36	0.726114	0.453349	0.793751
3.37	0.725522	0.452381	0.793385
3.38	0.724929	0.451412	0.793019
3.39	0.724337	0.450443	0.792653
3.4	0.723744	0.449475	0.792287
3.41	0.723152	0.448506	0.791921
3.42	0.722559	0.447537	0.791556
3.43	0.721967	0.446568	0.79119
3.44	0.721374	0.4456	0.790824
3.45	0.720782	0.444631	0.790458
3.46	0.720189	0.443662	0.790092
3.47	0.719597	0.442693	0.789726
3.48	0.719004	0.441725	0.78936
3.49	0.718412	0.440756	0.788994
3.5	0.717819	0.439787	0.788628
3.51	0.716431	0.438263	0.788141
3.52	0.715043	0.436739	0.787654
3.53	0.713655	0.435216	0.787167
3.54	0.712267	0.433692	0.78668
3.55	0.710879	0.432168	0.786193
3.56	0.709491	0.430644	0.785706
3.57	0.708103	0.42912	0.785219
3.58	0.706715	0.427596	0.784732
3.59	0.705327	0.426072	0.784245
3.6	0.703939	0.424548	0.783758
3.61	0.702551	0.423024	0.783271
3.62	0.701164	0.4215	0.782784
3.63	0.699776	0.419977	0.782297
3.64	0.698388	0.418453	0.78181
3.65	0.697	0.416929	0.781323
3.66	0.695612	0.415405	0.780836
3.67	0.694224	0.413881	0.780349
3.68	0.692836	0.412357	0.779862
3.69	0.691448	0.410833	0.779375
3.7	0.69006	0.409309	0.778888
3.71	0.688672	0.407785	0.778401
3.72	0.687284	0.406261	0.777913
3.73	0.685896	0.404738	0.777426
3.74	0.684508	0.403214	0.776939
3.75	0.68312	0.40169	0.776452
3.76	0.681732	0.400166	0.775965
3.77	0.680344	0.398642	0.775478
3.78	0.678956	0.397118	0.774991
3.79	0.677568	0.395594	0.774504
3.8	0.67618	0.39407	0.774017
3.81	0.674792	0.392546	0.77353
3.82	0.673404	0.391022	0.773043
3.83	0.672016	0.389499	0.772556
3.84	0.670628	0.387975	0.772069
3.85	0.66924	0.386451	0.771582
3.86	0.667852	0.384927	0.771095
3.87	0.666464	0.383403	0.770608
3.88	0.665076	0.381879	0.770121
3.89	0.663688	0.380355	0.769634
3.9	0.6623	0.378831	0.769147
3.91	0.660912	0.377307	0.76866
3.92	0.659524	0.375783	0.768173
3.93	0.658136	0.37426	0.767686
3.94	0.656748	0.372736	0.767199
3.95	0.65536	0.371212	0.766712
3.96	0.653972	0.369688	0.766225
3.97	0.652584	0.368164	0.765738
3.98	0.651196	0.36664	0.765251
3.99	0.649808	0.365116	0.764764
4	0.64842	0.363592	0.764276
4.01	0.64666	0.36273	0.763686
4.02	0.6449	0.361868	0.763095
4.03	0.64314	0.361006	0.762505
4.04	0.64138	0.360144	0.761914
4.05	0.63962	0.359283	0.761323
4.06	0.63786	0.358421	0.760733
4.07	0.6361	0.357559	0.760142
4.08	0.63434	0.356697	0.759551
4.09	0.63258	0.355835	0.758961
4.1	0.63082	0.354973	0.75837
4.11	0.62906	0.354111	0.75778
4.12	0.6273	0.353249	0.757189
4.13	0.62554	0.352387	0.756598
4.14	0.62378	0.351525	0.756008
4.15	0.62202	0.350663	0.755417
4.16	0.62026	0.349801	0.754826
4.17	0.6185	0.348939	0.754236
4.18	0.61674	0.348077	0.753645
4.19	0.61498	0.347215	0.753055
4.2	0.61322	0.346353	0.752464
4.21	0.611459	0.345491	0.751873
4.22	0.609699	0.344629	0.751283
4.23	0.607894	0.343767	0.750692
4.24	0.606087	0.342905	0.750101
4.25	0.60428	0.342043	0.749511
4.26	0.602473	0.341181	0.74892
4.27	0.600666	0.34032	0.74833
4.28	0.598859	0.339458	0.747739
4.29	0.597051	0.338596	0.747148
4.3	0.595244	0.337734	0.746558
4.31	0.593437	0.336872	0.745967
4.32	0.59163	0.33601	0.745376
4.33	0.589823	0.335148	0.744786
4.34	0.588016	0.334286	0.744195
4.35	0.586209	0.333424	0.743605
4.36	0.584401	0.332562	0.743014
4.37	0.582594	0.3317	0.742423
4.38	0.580787	0.330838	0.741833
4.39	0.57898	0.329976	0.741242
4.4	0.577173	0.329114	0.740651
4.41	0.575366	0.328252	0.740061
4.42	0.573559	0.32739	0.73947
4.43	0.571752	0.326528	0.73888
4.44	0.569944	0.325666	0.738289
4.45	0.568137	0.324804	0.737698
4.46	0.56633	0.323942	0.737108
4.47	0.564523	0.32308	0.736517
4.48	0.562716	0.322218	0.735926
4.49	0.560909	0.321357	0.735336
4.5	0.559102	0.320495	0.734745
4.51	0.557714	0.319899	0.734182
4.52	0.556327	0.319304	0.733618
4.53	0.55494	0.318708	0.733055
4.54	0.553553	0.318113	0.732491
4.55	0.552166	0.317517	0.731927
4.56	0.550779	0.316922	0.731364
4.57	0.549391	0.316326	0.7308
4.58	0.548004	0.315731	0.730237
4.59	0.546617	0.315136	0.729673
4.6	0.54523	0.31454	0.72911
4.61	0.543843	0.313945	0.728546
4.62	0.542455	0.313349	0.727983
4.63	0.541068	0.312754	0.727419
4.64	0.539681	0.312158	0.726856
4.65	0.538294	0.311563	0.726292
4.66	0.536907	0.310968	0.725729
4.67	0.53552	0.310372	0.725165
4.68	0.534132	0.309777	0.724602
4.69	0.532745	0.309181	0.724038
4.7	0.531358	0.308586	0.723474
4.71	0.529971	0.30799	0.722911
4.72	0.528584	0.307395	0.722347
4.73	0.527197	0.306799	0.721784
4.74	0.525809	0.306204	0.72122
4.75	0.524422	0.305609	0.720657
4.76	0.523035	0.305013	0.720093
4.77	0.521648	0.304418	0.71953
4.78	0.520261	0.303822	0.718966
4.79	0.518873	0.303227	0.718403
4.8	0.517486	0.302631	0.717839
4.81	0.516099	0.302036	0.717276
4.82	0.514712	0.30144	0.716712
4.83	0.513325	0.300845	0.716149
4.84	0.511938	0.30025	0.715585
4.85	0.51055	0.299654	0.715021
4.86	0.509163	0.299059	0.714458
4.87	0.507776	0.298463	0.713894
4.88	0.506389	0.297868	0.713331
4.89	0.505002	0.297272	0.712767
4.9	0.503615	0.296677	0.712204
4.91	0.502227	0.296081	0.71164
4.92	0.50084	0.295486	0.711077
4.93	0.499453	0.294891	0.710513
4.94	0.498066	0.294295	0.70995
4.95	0.496679	0.2937	0.709386
4.96	0.495291	0.293104	0.708823
4.97	0.493904	0.292509	0.708259
4.98	0.492517	0.291913	0.707696
4.99	0.49113	0.291318	0.707132
5	0.489743	0.290723	0.706568
5.01	0.48911	0.290532	0.706014
5.02	0.488477	0.290342	0.705459
5.03	0.487844	0.290152	0.704905
5.04	0.487211	0.289961	0.70435
5.05	0.486578	0.289771	0.703795
5.06	0.485945	0.289581	0.703241
5.07	0.485312	0.289391	0.702686
5.08	0.484679	0.2892	0.702131
5.09	0.484046	0.28901	0.701577
5.1	0.483413	0.28882	0.701022
5.11	0.48278	0.28863	0.700467
5.12	0.482147	0.288439	0.699913
5.13	0.481514	0.288249	0.699358
5.14	0.480881	0.288059	0.698803
5.15	0.480248	0.287869	0.698249
5.16	0.479615	0.287678	0.697694
5.17	0.478981	0.287488	0.697139
5.18	0.478348	0.287298	0.696585
5.19	0.477715	0.287107	0.69603
5.2	0.477082	0.286917	0.695475
5.21	0.476449	0.286727	0.694921
5.22	0.475816	0.286537	0.694366
5.23	0.475183	0.286346	0.693811
5.24	0.47455	0.286156	0.693257
5.25	0.473917	0.285966	0.692702
5.26	0.473284	0.285776	0.692147
5.27	0.472651	0.285585	0.691593
5.28	0.472018	0.285395	0.691038
5.29	0.471385	0.285205	0.690483
5.3	0.470752	0.285014	0.689929
5.31	0.470119	0.284824	0.689374
5.32	0.469486	0.284634	0.688819
5.33	0.468853	0.284444	0.688265
5.34	0.46822	0.284253	0.68771
5.35	0.467587	0.284063	0.687155
5.36	0.466954	0.283873	0.686601
5.37	0.466321	0.283683	0.686046
5.38	0.465688	0.283492	0.685491
5.39	0.465055	0.283302	0.684937
5.4	0.464422	0.283112	0.684382
5.41	0.463789	0.282922	0.683827
5.42	0.463156	0.282731	0.683273
5.43	0.462523	0.282541	0.682718
5.44	0.46189	0.282351	0.682163
5.45	0.461257	0.28216	0.681609
5.46	0.460624	0.28197	0.681054
5.47	0.459991	0.28178	0.680499
5.48	0.459358	0.28159	0.679945
5.49	0.458725	0.281399	0.67939
5.5	0.458092	0.281209	0.678835
5.51	0.456938	0.280355	0.678022
5.52	0.455784	0.2795	0.677209
5.53	0.45463	0.278645	0.676395
5.54	0.453476	0.277791	0.675582
5.55	0.452323	0.276936	0.674769
5.56	0.451169	0.276081	0.673956
5.57	0.450015	0.275227	0.673142
5.58	0.448861	0.274372	0.672329
5.59	0.447707	0.273517	0.671516
5.6	0.446553	0.272663	0.670702
5.61	0.445399	0.271808	0.669889
5.62	0.444245	0.270954	0.669076
5.63	0.443091	0.270099	0.668262
5.64	0.441938	0.269244	0.667449
5.65	0.440784	0.26839	0.666636
5.66	0.43963	0.267535	0.665823
5.67	0.438476	0.26668	0.665009
5.68	0.437322	0.265826	0.664196
5.69	0.436168	0.264971	0.663383
5.7	0.435014	0.264116	0.662569
5.71	0.43386	0.263262	0.661756
5.72	0.432706	0.262407	0.660943
5.73	0.431552	0.261553	0.660129
5.74	0.430399	0.260698	0.659316
5.75	0.429245	0.259843	0.658503
5.76	0.428091	0.258989	0.65769
5.77	0.426937	0.258134	0.656876
5.78	0.425783	0.257279	0.656063
5.79	0.424629	0.256425	0.65525
5.8	0.423475	0.25557	0.654436
5.81	0.422321	0.254715	0.653623
5.82	0.421167	0.253861	0.65281
5.83	0.420014	0.253006	0.651996
5.84	0.41886	0.252152	0.651183
5.85	0.417706	0.251297	0.65037
5.86	0.416552	0.250442	0.649557
5.87	0.415398	0.249588	0.648743
5.88	0.414244	0.248733	0.64793
5.89	0.41309	0.247878	0.647117
5.9	0.411936	0.247024	0.646303
5.91	0.410782	0.246169	0.64549
5.92	0.409629	0.245314	0.644677
5.93	0.408475	0.24446	0.643863
5.94	0.407321	0.243605	0.64305
5.95	0.406167	0.242751	0.642237
5.96	0.405013	0.241896	0.641424
5.97	0.403859	0.241041	0.64061
5.98	0.402705	0.240187	0.639797
5.99	0.401551	0.239332	0.638984
6	0.400397	0.238477	0.63817
6.01	0.399609	0.238035	0.637155
6.02	0.398821	0.237592	0.63614
6.03	0.398033	0.237149	0.635125
6.04	0.397245	0.236706	0.63411
6.05	0.396457	0.236263	0.633095
6.06	0.395669	0.23582	0.63208
6.07	0.394881	0.235378	0.631065
6.08	0.394093	0.234935	0.63005
6.09	0.393305	0.234492	0.629035
6.1	0.392517	0.234049	0.62802
6.11	0.391729	0.233606	0.627005
6.12	0.390941	0.233163	0.625989
6.13	0.390153	0.232721	0.624974
6.14	0.389365	0.232278	0.623959
6.15	0.388577	0.231835	0.622944
6.16	0.387789	0.231392	0.621929
6.17	0.387	0.230949	0.620914
6.18	0.386212	0.230506	0.619899
6.19	0.385424	0.230064	0.618884
6.2	0.384636	0.229621	0.617869
6.21	0.383848	0.229178	0.616854
6.22	0.38306	0.228735	0.615839
6.23	0.382272	0.228292	0.614824
6.24	0.381484	0.227849	0.613809
6.25	0.380696	0.227407	0.612793
6.26	0.379908	0.226964	0.611778
6.27	0.37912	0.226521	0.610763
6.28	0.378332	0.226078	0.609748
6.29	0.377544	0.225635	0.608733
6.3	0.376756	0.225192	0.607718
6.31	0.375968	0.224749	0.606703
6.32	0.37518	0.224307	0.605688
6.33	0.374392	0.223864	0.604673
6.34	0.373603	0.223421	0.603658
6.35	0.372815	0.222978	0.602643
6.36	0.372027	0.222535	0.601628
6.37	0.371239	0.222092	0.600613
6.38	0.370451	0.22165	0.599597
6.39	0.369663	0.221207	0.598582
6.4	0.368875	0.220764	0.597567
6.41	0.368087	0.220321	0.596552
6.42	0.367299	0.219878	0.595537
6.43	0.366511	0.219435	0.594522
6.44	0.365723	0.218993	0.593507
6.45	0.364935	0.21855	0.592492
6.46	0.364147	0.218107	0.591477
6.47	0.363359	0.217664	0.590462
6.48	0.362571	0.217221	0.589447
6.49	0.361783	0.216778	0.588432
6.5	0.360995	0.216336	0.587417
6.51	0.360373	0.216072	0.586822
6.52	0.359751	0.215808	0.586227
6.53	0.35913	0.215545	0.585633
6.54	0.358508	0.215281	0.585038
6.55	0.357886	0.215017	0.584443
6.56	0.357265	0.214754	0.583849
6.57	0.356643	0.21449	0.583254
6.58	0.356021	0.214226	0.582659
6.59	0.3554	0.213963	0.582065
6.6	0.354778	0.213699	0.58147
6.61	0.354156	0.213435	0.580876
6.62	0.353535	0.213172	0.580281
6.63	0.352913	0.212908	0.579686
6.64	0.352291	0.212644	0.579092
6.65	0.35167	0.212381	0.578497
6.66	0.351048	0.212117	0.577902
6.67	0.350426	0.211853	0.577308
6.68	0.349805	0.21159	0.576713
6.69	0.349183	0.211326	0.576119
6.7	0.348561	0.211062	0.575524
6.71	0.34794	0.210799	0.574929
6.72	0.347318	0.210535	0.574335
6.73	0.346696	0.210271	0.57374
6.74	0.346075	0.210007	0.573145
6.75	0.345453	0.209744	0.572551
6.76	0.344831	0.20948	0.571956
6.77	0.34421	0.209216	0.571361
6.78	0.343588	0.208953	0.570767
6.79	0.342967	0.208689	0.570172
6.8	0.342345	0.208425	0.569578
6.81	0.341723	0.208162	0.568983
6.82	0.341102	0.207898	0.568388
6.83	0.34048	0.207634	0.567794
6.84	0.339858	0.207371	0.567199
6.85	0.339237	0.207107	0.566604
6.86	0.338615	0.206843	0.56601
6.87	0.337993	0.20658	0.565415
6.88	0.337372	0.206316	0.564821
6.89	0.33675	0.206052	0.564226
6.9	0.336128	0.205789	0.563631
6.91	0.335507	0.205525	0.563037
6.92	0.334885	0.205261	0.562442
6.93	0.334263	0.204998	0.561847
6.94	0.333642	0.204734	0.561253
6.95	0.33302	0.20447	0.560658
6.96	0.332398	0.204207	0.560063
6.97	0.331777	0.203943	0.559469
6.98	0.331155	0.203679	0.558874
6.99	0.330533	0.203416	0.55828
7	0.329912	0.203152	0.557685
7.01	0.329248	0.202918	0.556992
7.02	0.328584	0.202685	0.556299
7.03	0.32792	0.202451	0.555606
7.04	0.327256	0.202218	0.554914
7.05	0.326592	0.201984	0.554221
7.06	0.325929	0.201751	0.553528
7.07	0.325265	0.201517	0.552835
7.08	0.324601	0.201284	0.552142
7.09	0.323937	0.20105	0.551449
7.1	0.323273	0.200817	0.550757
7.11	0.322609	0.200583	0.550064
7.12	0.321945	0.20035	0.549371
7.13	0.321281	0.200116	0.548678
7.14	0.320618	0.199883	0.547985
7.15	0.319954	0.199649	0.547293
7.16	0.31929	0.199416	0.5466
7.17	0.318626	0.199182	0.545907
7.18	0.317962	0.198949	0.545214
7.19	0.317298	0.198715	0.544521
7.2	0.316634	0.198482	0.543828
7.21	0.31597	0.198248	0.543136
7.22	0.315307	0.198015	0.542443
7.23	0.314643	0.197781	0.54175
7.24	0.313979	0.197548	0.541057
7.25	0.313315	0.197314	0.540364
7.26	0.312651	0.197081	0.539671
7.27	0.311987	0.196847	0.538979
7.28	0.311323	0.196614	0.538286
7.29	0.310659	0.19638	0.537593
7.3	0.309996	0.196147	0.5369
7.31	0.309332	0.195913	0.536207
7.32	0.308668	0.19568	0.535514
7.33	0.308004	0.195446	0.534822
7.34	0.30734	0.195213	0.534129
7.35	0.306676	0.194979	0.533436
7.36	0.306012	0.194746	0.532743
7.37	0.305348	0.194512	0.53205
7.38	0.304685	0.194279	0.531358
7.39	0.304021	0.194045	0.530665
7.4	0.303357	0.193812	0.529972
7.41	0.302693	0.193578	0.529279
7.42	0.302029	0.193345	0.528586
7.43	0.301365	0.193111	0.527893
7.44	0.300701	0.192878	0.527201
7.45	0.300038	0.192644	0.526508
7.46	0.299374	0.192411	0.525815
7.47	0.29871	0.192177	0.525122
7.48	0.298046	0.191944	0.524429
7.49	0.297382	0.19171	0.523736
7.5	0.296718	0.191477	0.523044
7.51	0.296079	0.191211	0.52204
7.52	0.295439	0.190945	0.521036
7.53	0.2948	0.19068	0.520033
7.54	0.294161	0.190414	0.519029
7.55	0.293521	0.190148	0.518025
7.56	0.292882	0.189883	0.517022
7.57	0.292242	0.189617	0.516018
7.58	0.291603	0.189351	0.515015
7.59	0.290964	0.189085	0.514011
7.6	0.290324	0.18882	0.513007
7.61	0.289685	0.188554	0.512004
7.62	0.289045	0.188288	0.511
7.63	0.288406	0.188023	0.509996
7.64	0.287767	0.187757	0.508993
7.65	0.287127	0.187491	0.507989
7.66	0.286488	0.187225	0.506986
7.67	0.285848	0.18696	0.505982
7.68	0.285209	0.186694	0.504978
7.69	0.28457	0.186428	0.503975
7.7	0.28393	0.186163	0.502971
7.71	0.283291	0.185897	0.501967
7.72	0.282651	0.185631	0.500964
7.73	0.282012	0.185366	0.49996
7.74	0.281373	0.1851	0.498957
7.75	0.280733	0.184834	0.497953
7.76	0.280094	0.184568	0.496949
7.77	0.279454	0.184303	0.495946
7.78	0.278815	0.184037	0.494942
7.79	0.278176	0.183771	0.493938
7.8	0.277536	0.183506	0.492935
7.81	0.276897	0.18324	0.491931
7.82	0.276257	0.182974	0.490927
7.83	0.275618	0.182708	0.489924
7.84	0.274979	0.182443	0.48892
7.85	0.274339	0.182177	0.487917
7.86	0.2737	0.181911	0.486913
7.87	0.27306	0.181646	0.485909
7.88	0.272421	0.18138	0.484906
7.89	0.271782	0.181114	0.483902
7.9	0.271142	0.180848	0.482898
7.91	0.270503	0.180583	0.481895
7.92	0.269863	0.180317	0.480891
7.93	0.269224	0.180051	0.479888
7.94	0.268585	0.179786	0.478884
7.95	0.267945	0.17952	0.47788
7.96	0.267306	0.179254	0.476877
7.97	0.266666	0.178989	0.475873
7.98	0.266027	0.178723	0.474869
7.99	0.265388	0.178457	0.473866
8	0.264748	0.178191	0.472862
8.01	0.263797	0.177907	0.472091
8.02	0.262847	0.177622	0.47132
8.03	0.261896	0.177337	0.470549
8.04	0.260945	0.177052	0.469778
8.05	0.259994	0.176767	0.469008
8.06	0.259044	0.176483	0.468237
8.07	0.258093	0.176198	0.467466
8.08	0.257142	0.175913	0.466695
8.09	0.256191	0.175628	0.465924
8.1	0.255241	0.175343	0.465153
8.11	0.25429	0.175059	0.464382
8.12	0.253339	0.174774	0.463611
8.13	0.252388	0.174489	0.46284
8.14	0.251438	0.174204	0.462069
8.15	0.250487	0.173919	0.461298
8.16	0.249536	0.173635	0.460527
8.17	0.248585	0.17335	0.459756
8.18	0.247635	0.173065	0.458985
8.19	0.246684	0.17278	0.458215
8.2	0.245733	0.172495	0.457444
8.21	0.244782	0.172211	0.456673
8.22	0.243832	0.171926	0.455902
8.23	0.242881	0.171641	0.455131
8.24	0.24193	0.171356	0.45436
8.25	0.240979	0.171071	0.453589
8.26	0.240029	0.170787	0.452818
8.27	0.239078	0.170502	0.452047
8.28	0.238127	0.170217	0.451276
8.29	0.237176	0.169932	0.450505
8.3	0.236226	0.169647	0.449734
8.31	0.235275	0.169363	0.448963
8.32	0.234324	0.169078	0.448192
8.33	0.233373	0.168793	0.447421
8.34	0.232423	0.168508	0.446651
8.35	0.231472	0.168224	0.44588
8.36	0.230521	0.167939	0.445109
8.37	0.22957	0.167654	0.444338
8.38	0.228619	0.167369	0.443567
8.39	0.227669	0.167084	0.442796
8.4	0.226718	0.1668	0.442025
8.41	0.225767	0.166515	0.441254
8.42	0.224816	0.16623	0.440483
8.43	0.223866	0.165945	0.439712
8.44	0.222915	0.16566	0.438941
8.45	0.221964	0.165376	0.43817
8.46	0.221013	0.165091	0.437399
8.47	0.220063	0.164806	0.436628
8.48	0.219112	0.164521	0.435858
8.49	0.218161	0.164236	0.435087
8.5	0.21721	0.163952	0.434316
8.51	0.216509	0.16365	0.433489
8.52	0.215808	0.163349	0.432663
8.53	0.215106	0.163048	0.431837
8.54	0.214405	0.162746	0.431011
8.55	0.213704	0.162445	0.430185
8.56	0.213002	0.162144	0.429358
8.57	0.212301	0.161842	0.428532
8.58	0.2116	0.161541	0.427706
8.59	0.210898	0.16124	0.42688
8.6	0.210197	0.160938	0.426054
8.61	0.209496	0.160637	0.425227
8.62	0.208794	0.160336	0.424401
8.63	0.208093	0.160035	0.423575
8.64	0.207392	0.159733	0.422749
8.65	0.20669	0.159432	0.421922
8.66	0.205989	0.159131	0.421096
8.67	0.205288	0.158829	0.42027
8.68	0.204586	0.158528	0.419444
8.69	0.203885	0.158227	0.418618
8.7	0.203184	0.157925	0.417791
8.71	0.202482	0.157624	0.416965
8.72	0.201781	0.157323	0.416139
8.73	0.20108	0.157021	0.415313
8.74	0.200378	0.15672	0.414486
8.75	0.199677	0.156419	0.41366
8.76	0.198976	0.156117	0.412834
8.77	0.198274	0.155816	0.412008
8.78	0.197573	0.155515	0.411182
8.79	0.196872	0.155214	0.410355
8.8	0.19617	0.154912	0.409529
8.81	0.195469	0.154611	0.408703
8.82	0.194768	0.15431	0.407877
8.83	0.194066	0.154008	0.407051
8.84	0.193365	0.153707	0.406224
8.85	0.192664	0.153406	0.405398
8.86	0.191962	0.153104	0.404572
8.87	0.191261	0.152803	0.403746
8.88	0.19056	0.152502	0.402919
8.89	0.189858	0.1522	0.402093
8.9	0.189157	0.151899	0.401267
8.91	0.188456	0.151598	0.400441
8.92	0.187754	0.151297	0.399615
8.93	0.187053	0.150995	0.398788
8.94	0.186352	0.150694	0.397962
8.95	0.18565	0.150393	0.397136
8.96	0.184949	0.150091	0.39631
8.97	0.184248	0.14979	0.395483
8.98	0.183546	0.149489	0.394657
8.99	0.182845	0.149187	0.393831
9	0.182144	0.148886	0.393005
9.01	0.181683	0.148504	0.392234
9.02	0.181222	0.148122	0.391463
9.03	0.180761	0.14774	0.390691
9.04	0.1803	0.147358	0.38992
9.05	0.179839	0.146977	0.389149
9.06	0.179378	0.146595	0.388378
9.07	0.178917	0.146213	0.387607
9.08	0.178456	0.145831	0.386836
9.09	0.177995	0.145449	0.386065
9.1	0.177534	0.145067	0.385293
9.11	0.177073	0.144685	0.384522
9.12	0.176612	0.144303	0.383751
9.13	0.176151	0.143921	0.38298
9.14	0.17569	0.14354	0.382209
9.15	0.175229	0.143158	0.381438
9.16	0.174768	0.142776	0.380666
9.17	0.174307	0.142394	0.379895
9.18	0.173846	0.142012	0.379124
9.19	0.173385	0.14163	0.378353
9.2	0.172924	0.141248	0.377582
9.21	0.172463	0.140866	0.376811
9.22	0.172002	0.140484	0.37604
9.23	0.171541	0.140103	0.375268
9.24	0.17108	0.139721	0.374497
9.25	0.170619	0.139339	0.373726
9.26	0.170158	0.138957	0.372955
9.27	0.169697	0.138575	0.372184
9.28	0.169236	0.138193	0.371413
9.29	0.168775	0.137811	0.370642
9.3	0.168314	0.137429	0.36987
9.31	0.167853	0.137047	0.369099
9.32	0.167392	0.136666	0.368328
9.33	0.166931	0.136284	0.367557
9.34	0.16647	0.135902	0.366786
9.35	0.166009	0.13552	0.366015
9.36	0.165548	0.135138	0.365244
9.37	0.165087	0.134756	0.364472
9.38	0.164626	0.134374	0.363701
9.39	0.164165	0.133992	0.36293
9.4	0.163704	0.13361	0.362159
9.41	0.163243	0.133229	0.361388
9.42	0.162782	0.132847	0.360617
9.43	0.162321	0.132465	0.359845
9.44	0.16186	0.132083	0.359074
9.45	0.161399	0.131701	0.358303
9.46	0.160938	0.131319	0.357532
9.47	0.160477	0.130937	0.356761
9.48	0.160016	0.130555	0.35599
9.49	0.159555	0.130173	0.355219
9.5	0.159094	0.129792	0.354447
9.51	0.158788	0.129375	0.35364
9.52	0.158482	0.128958	0.352832
9.53	0.158176	0.128541	0.352024
9.54	0.15787	0.128125	0.351216
9.55	0.157564	0.127708	0.350408
9.56	0.157258	0.127291	0.349601
9.57	0.156952	0.126874	0.348793
9.58	0.156646	0.126457	0.347985
9.59	0.156339	0.126041	0.347177
9.6	0.156033	0.125624	0.346369
9.61	0.155727	0.125207	0.345561
9.62	0.155421	0.12479	0.344754
9.63	0.155115	0.124374	0.343946
9.64	0.154809	0.123957	0.343138
9.65	0.154503	0.12354	0.34233
9.66	0.154197	0.123123	0.341522
9.67	0.153891	0.122707	0.340715
9.68	0.153584	0.12229	0.339907
9.69	0.153278	0.121873	0.339099
9.7	0.152972	0.121456	0.338291
9.71	0.152666	0.12104	0.337483
9.72	0.15236	0.120623	0.336676
9.73	0.152054	0.120206	0.335868
9.74	0.151748	0.119789	0.33506
9.75	0.151442	0.119373	0.334252
9.76	0.151136	0.118956	0.333444
9.77	0.15083	0.118539	0.332636
9.78	0.150523	0.118122	0.331829
9.79	0.150217	0.117706	0.331021
9.8	0.149911	0.117289	0.330213
9.81	0.149605	0.116872	0.329405
9.82	0.149299	0.116455	0.328597
9.83	0.148993	0.116038	0.32779
9.84	0.148687	0.115622	0.326982
9.85	0.148381	0.115205	0.326174
9.86	0.148075	0.114788	0.325366
9.87	0.147768	0.114371	0.324558
9.88	0.147462	0.113955	0.32375
9.89	0.147156	0.113538	0.322943
9.9	0.14685	0.113121	0.322135
9.91	0.146544	0.112704	0.321327
9.92	0.146238	0.112288	0.320519
9.93	0.145932	0.111871	0.319711
9.94	0.145626	0.111454	0.318904
9.95	0.14532	0.111037	0.318096
9.96	0.145013	0.110621	0.317288
9.97	0.144707	0.110204	0.31648
9.98	0.144401	0.109787	0.315672
9.99	0.144095	0.10937	0.314865
10	0.143789	0.108954	0.314057
10.01	0.143341	0.108607	0.313249
10.02	0.142893	0.108261	0.312441
10.03	0.142445	0.107915	0.311634
10.04	0.141998	0.107568	0.310826
10.05	0.14155	0.107222	0.310019
10.06	0.141102	0.106876	0.309211
10.07	0.140654	0.10653	0.308403
10.08	0.140206	0.106183	0.307596
10.09	0.139758	0.105837	0.306788
10.1	0.13931	0.105491	0.305981
10.11	0.138862	0.105145	0.305173
10.12	0.138415	0.104798	0.304365
10.13	0.137967	0.104452	0.303558
10.14	0.137519	0.104106	0.30275
10.15	0.137071	0.103759	0.301943
10.16	0.136623	0.103413	0.301135
10.17	0.136175	0.103067	0.300327
10.18	0.135727	0.102721	0.29952
10.19	0.135279	0.102374	0.298712
10.2	0.134832	0.102028	0.297905
10.21	0.134384	0.101682	0.297097
10.22	0.133936	0.101336	0.296289
10.23	0.133488	0.100989	0.295482
10.24	0.13304	0.100643	0.294674
10.25	0.132592	0.100297	0.293866
10.26	0.132144	0.0999505	0.293059
10.27	0.131696	0.0996043	0.292251
10.28	0.131249	0.099258	0.291444
10.29	0.130801	0.0989117	0.290636
10.3	0.130353	0.0985655	0.289828
10.31	0.129905	0.0982192	0.289021
10.32	0.129457	0.0978729	0.288213
10.33	0.129009	0.0975266	0.287406
10.34	0.128561	0.0971804	0.286598
10.35	0.128113	0.0968341	0.28579
10.36	0.127666	0.0964878	0.284983
10.37	0.127218	0.0961416	0.284175
10.38	0.12677	0.0957953	0.283368
10.39	0.126322	0.095449	0.28256
10.4	0.125874	0.0951028	0.281752
10.41	0.125426	0.0947565	0.280945
10.42	0.124978	0.0944102	0.280137
10.43	0.12453	0.0940639	0.27933
10.44	0.124083	0.0937177	0.278522
10.45	0.123635	0.0933714	0.277714
10.46	0.123187	0.0930251	0.276907
10.47	0.122739	0.0926789	0.276099
10.48	0.122291	0.0923326	0.275291
10.49	0.121843	0.0919863	0.274484
10.5	0.121395	0.0916401	0.273676
10.51	0.121041	0.091452	0.273148
10.52	0.120686	0.091264	0.272619
10.53	0.120332	0.0910759	0.27209
10.54	0.119977	0.0908879	0.271562
10.55	0.119623	0.0906998	0.271033
10.56	0.119268	0.0905118	0.270504
10.57	0.118913	0.0903238	0.269976
10.58	0.118559	0.0901357	0.269447
10.59	0.118204	0.0899477	0.268918
10.6	0.11785	0.0897596	0.26839
10.61	0.117495	0.0895716	0.267861
10.62	0.117141	0.0893835	0.267332
10.63	0.116786	0.0891955	0.266804
10.64	0.116432	0.0890074	0.266275
10.65	0.116077	0.0888194	0.265746
10.66	0.115723	0.0886314	0.265218
10.67	0.115368	0.0884433	0.264689
10.68	0.115013	0.0882553	0.26416
10.69	0.114659	0.0880672	0.263632
10.7	0.114304	0.0878792	0.263103
10.71	0.11395	0.0876911	0.262574
10.72	0.113595	0.0875031	0.262046
10.73	0.113241	0.0873151	0.261517
10.74	0.112886	0.087127	0.260988
10.75	0.112532	0.086939	0.26046
10.76	0.112177	0.0867509	0.259931
10.77	0.111822	0.0865629	0.259402
10.78	0.111468	0.0863748	0.258874
10.79	0.111113	0.0861868	0.258345
10.8	0.110759	0.0859988	0.257816
10.81	0.110404	0.0858107	0.257288
10.82	0.11005	0.0856227	0.256759
10.83	0.109695	0.0854346	0.25623
10.84	0.109341	0.0852466	0.255702
10.85	0.108986	0.0850585	0.255173
10.86	0.108631	0.0848705	0.254644
10.87	0.108277	0.0846824	0.254116
10.88	0.107922	0.0844944	0.253587
10.89	0.107568	0.0843064	0.253058
10.9	0.107213	0.0841183	0.25253
10.91	0.106859	0.0839303	0.252001
10.92	0.106504	0.0837422	0.251472
10.93	0.10615	0.0835542	0.250944
10.94	0.105795	0.0833661	0.250415
10.95	0.105441	0.0831781	0.249886
10.96	0.105086	0.0829901	0.249358
10.97	0.104731	0.082802	0.248829
10.98	0.104377	0.082614	0.2483
10.99	0.104022	0.0824259	0.247772
11	0.103668	0.0822379	0.247243
11.01	0.103321	0.0821683	0.246537
11.02	0.102975	0.0820987	0.245832
11.03	0.102628	0.0820291	0.245126
11.04	0.102282	0.0819595	0.244421
11.05	0.101936	0.0818899	0.243716
11.06	0.101589	0.0818203	0.24301
11.07	0.101243	0.0817507	0.242305
11.08	0.100896	0.0816811	0.241599
11.09	0.10055	0.0816115	0.240894
11.1	0.100203	0.0815419	0.240188
11.11	0.0998569	0.0814723	0.239483
11.12	0.0995105	0.0814027	0.238777
11.13	0.099164	0.0813331	0.238072
11.14	0.0988176	0.0812635	0.237366
11.15	0.0984711	0.0811939	0.236661
11.16	0.0981247	0.0811243	0.235955
11.17	0.0977782	0.0810547	0.23525
11.18	0.0974318	0.0809851	0.234544
11.19	0.0970854	0.0809155	0.233839
11.2	0.0967389	0.0808459	0.233133
11.21	0.0963925	0.0807763	0.232428
11.22	0.096046	0.0807067	0.231723
11.23	0.0956996	0.0806371	0.231017
11.24	0.0953532	0.0805674	0.230312
11.25	0.0950067	0.0804978	0.229606
11.26	0.0946603	0.0804282	0.228901
11.27	0.0943138	0.0803586	0.228195
11.28	0.0939674	0.080289	0.22749
11.29	0.093621	0.0802194	0.226784
11.3	0.0932745	0.0801498	0.226079
11.31	0.0929281	0.0800802	0.225373
11.32	0.0925816	0.0800106	0.224668
11.33	0.0922352	0.079941	0.223962
11.34	0.0918888	0.0798714	0.223257
11.35	0.0915423	0.0798018	0.222551
11.36	0.0911959	0.0797322	0.221846
11.37	0.0908494	0.0796626	0.22114
11.38	0.090503	0.079593	0.220435
11.39	0.0901565	0.0795234	0.219729
11.4	0.0898101	0.0794538	0.219024
11.41	0.0894637	0.0793842	0.218319
11.42	0.0891172	0.0793146	0.217613
11.43	0.0887708	0.079245	0.216908
11.44	0.0884243	0.0791754	0.216202
11.45	0.0880779	0.0791058	0.215497
11.46	0.0877315	0.0790362	0.214791
11.47	0.087385	0.0789666	0.214086
11.48	0.0870386	0.078897	0.21338
11.49	0.0866921	0.0788274	0.212675
11.5	0.0863457	0.0787578	0.211969
11.51	0.0861304	0.078701	0.211721
11.52	0.0859151	0.0786443	0.211472
11.53	0.0856998	0.0785875	0.211223
11.54	0.0854844	0.0785307	0.210975
11.55	0.0852691	0.078474	0.210726
11.56	0.0850538	0.0784172	0.210477
11.57	0.0848385	0.0783604	0.210229
11.58	0.0846232	0.0783037	0.20998
11.59	0.0844079	0.0782469	0.209731
11.6	0.0841926	0.0781901	0.209483
11.61	0.0839773	0.0781333	0.209234
11.62	0.083762	0.0780766	0.208985
11.63	0.0835466	0.0780198	0.208737
11.64	0.0833313	0.077963	0.208488
11.65	0.083116	0.0779063	0.208239
11.66	0.0829007	0.0778495	0.207991
11.67	0.0826854	0.0777927	0.207742
11.68	0.0824701	0.077736	0.207493
11.69	0.0822548	0.0776792	0.207245
11.7	0.0820395	0.0776224	0.206996
11.71	0.0818242	0.0775656	0.206747
11.72	0.0816088	0.0775089	0.206499
11.73	0.0813935	0.0774521	0.20625
11.74	0.0811782	0.0773953	0.206001
11.75	0.0809629	0.0773386	0.205753
11.76	0.0807476	0.0772818	0.205504
11.77	0.0805323	0.077225	0.205255
11.78	0.080317	0.0771683	0.205007
11.79	0.0801017	0.0771115	0.204758
11.8	0.0798863	0.0770547	0.204509
11.81	0.079671	0.0769979	0.204261
11.82	0.0794557	0.0769412	0.204012
11.83	0.0792404	0.0768844	0.203763
11.84	0.0790251	0.0768276	0.203515
11.85	0.0788098	0.0767709	0.203266
11.86	0.0785945	0.0767141	0.203017
11.87	0.0783792	0.0766573	0.202769
11.88	0.0781639	0.0766006	0.20252
11.89	0.0779485	0.0765438	0.202271
11.9	0.0777332	0.076487	0.202023
11.91	0.0775179	0.0764302	0.201774
11.92	0.0773026	0.0763735	0.201525
11.93	0.0770873	0.0763167	0.201277
11.94	0.076872	0.0762599	0.201028
11.95	0.0766567	0.0762032	0.200779
11.96	0.0764414	0.0761464	0.200531
11.97	0.076226	0.0760896	0.200282
11.98	0.0760107	0.0760329	0.200033
11.99	0.0757954	0.0759761	0.199785
12	0.0755801	0.0759193	0.199536
12.01	0.0755009	0.0758335	0.199172
12.02	0.0754217	0.0757477	0.198808
12.03	0.0753426	0.0756619	0.198444
12.04	0.0752634	0.0755761	0.19808
12.05	0.0751842	0.0754903	0.197716
12.06	0.075105	0.0754045	0.197352
12.07	0.0750258	0.0753187	0.196988
12.08	0.0749467	0.0752329	0.196624
12.09	0.0748675	0.0751471	0.19626
12.1	0.0747883	0.0750613	0.195896
12.11	0.0747091	0.0749755	0.195532
12.12	0.0746299	0.0748897	0.195168
12.13	0.0745507	0.0748039	0.194804
12.14	0.0744716	0.0747181	0.194439
12.15	0.0743924	0.0746323	0.194075
12.16	0.0743132	0.0745465	0.193711
12.17	0.074234	0.0744607	0.193347
12.18	0.0741548	0.0743749	0.192983
12.19	0.0740756	0.0742891	0.192619
12.2	0.0739965	0.0742033	0.192255
12.21	0.0739173	0.0741175	0.191891
12.22	0.0738381	0.0740317	0.191527
12.23	0.0737589	0.073946	0.191163
12.24	0.0736797	0.0738602	0.190799
12.25	0.0736006	0.0737744	0.190435
12.26	0.0735214	0.0736886	0.190071
12.27	0.0734422	0.0736028	0.189707
12.28	0.073363	0.073517	0.189343
12.29	0.0732838	0.0734312	0.188979
12.3	0.0732046	0.0733454	0.188615
12.31	0.0731255	0.0732596	0.188251
12.32	0.0730463	0.0731738	0.187887
12.33	0.0729671	0.073088	0.187523
12.34	0.0728879	0.0730022	0.187159
12.35	0.0728087	0.0729164	0.186795
12.36	0.0727295	0.0728306	0.186431
12.37	0.0726504	0.0727448	0.186066
12.38	0.0725712	0.072659	0.185702
12.39	0.072492	0.0725732	0.185338
12.4	0.0724128	0.0724874	0.184974
12.41	0.0723336	0.0724016	0.18461
12.42	0.0722544	0.0723158	0.184246
12.43	0.0721753	0.07223	0.183882
12.44	0.0720961	0.0721442	0.183518
12.45	0.0720169	0.0720584	0.183154
12.46	0.0719377	0.0719726	0.18279
12.47	0.0718585	0.0718868	0.182426
12.48	0.0717794	0.071801	0.182062
12.49	0.0717002	0.0717152	0.181698
12.5	0.071621	0.0716294	0.181334
12.51	0.0715378	0.0715496	0.180938
12.52	0.0714545	0.0714697	0.180543
12.53	0.0713713	0.0713899	0.180148
12.54	0.0712881	0.0713101	0.179752
12.55	0.0712049	0.0712303	0.179357
12.56	0.0711216	0.0711504	0.178961
12.57	0.0710384	0.0710706	0.178566
12.58	0.0709552	0.0709908	0.17817
12.59	0.070872	0.070911	0.177775
12.6	0.0707887	0.0708311	0.177379
12.61	0.0707055	0.0707513	0.176984
12.62	0.0706223	0.0706715	0.176589
12.63	0.0705391	0.0705917	0.176193
12.64	0.0704558	0.0705118	0.175798
12.65	0.0703726	0.070432	0.175402
12.66	0.0702894	0.0703522	0.175007
12.67	0.0702062	0.0702724	0.174611
12.68	0.0701229	0.0701925	0.174216
12.69	0.0700397	0.0701127	0.17382
12.7	0.0699565	0.0700329	0.173425
12.71	0.0698733	0.0699531	0.17303
12.72	0.0697901	0.0698732	0.172634
12.73	0.0697068	0.0697934	0.172239
12.74	0.0696236	0.0697136	0.171843
12.75	0.0695404	0.0696338	0.171448
12.76	0.0694572	0.0695539	0.171052
12.77	0.0693739	0.0694741	0.170657
12.78	0.0692907	0.0693943	0.170261
12.79	0.0692075	0.0693145	0.169866
12.8	0.0691243	0.0692346	0.16947
12.81	0.069041	0.0691548	0.169075
12.82	0.0689578	0.069075	0.16868
12.83	0.0688746	0.0689952	0.168284
12.84	0.0687914	0.0689153	0.167889
12.85	0.0687081	0.0688355	0.167493
12.86	0.0686249	0.0687557	0.167098
12.87	0.0685417	0.0686759	0.166702
12.88	0.0684585	0.068596	0.166307
12.89	0.0683752	0.0685162	0.165911
12.9	0.068292	0.0684364	0.165516
12.91	0.0682088	0.0683566	0.165121
12.92	0.0681256	0.0682767	0.164725
12.93	0.0680423	0.0681969	0.16433
12.94	0.0679591	0.0681171	0.163934
12.95	0.0678759	0.0680373	0.163539
12.96	0.0677927	0.0679574	0.163143
12.97	0.0677094	0.0678776	0.162748
12.98	0.0676262	0.0677978	0.162352
12.99	0.067543	0.0677179	0.161957
13	0.0674598	0.0676381	0.161562
13.01	0.0673832	0.0675767	0.161274
13.02	0.0673067	0.0675153	0.160987
13.03	0.0672301	0.0674539	0.1607
13.04	0.0671536	0.0673925	0.160412
13.05	0.0670771	0.0673311	0.160125
13.06	0.0670005	0.0672697	0.159838
13.07	0.066924	0.0672083	0.15955
13.08	0.0668474	0.0671469	0.159263
13.09	0.0667709	0.0670855	0.158976
13.1	0.0666943	0.0670242	0.158688
13.11	0.0666178	0.0669628	0.158401
13.12	0.0665412	0.0669014	0.158114
13.13	0.0664647	0.06684	0.157826
13.14	0.0663882	0.0667786	0.157539
13.15	0.0663116	0.0667172	0.157252
13.16	0.0662351	0.0666558	0.156965
13.17	0.0661585	0.0665944	0.156677
13.18	0.066082	0.066533	0.15639
13.19	0.0660054	0.0664716	0.156103
13.2	0.0659289	0.0664102	0.155815
13.21	0.0658523	0.0663488	0.155528
13.22	0.0657758	0.0662874	0.155241
13.23	0.0656993	0.066226	0.154953
13.24	0.0656227	0.0661646	0.154666
13.25	0.0655462	0.0661032	0.154379
13.26	0.0654696	0.0660418	0.154091
13.27	0.0653931	0.0659804	0.153804
13.28	0.0653165	0.065919	0.153517
13.29	0.06524	0.0658576	0.153229
13.3	0.0651634	0.0657962	0.152942
13.31	0.0650869	0.0657348	0.152655
13.32	0.0650104	0.0656734	0.152368
13.33	0.0649338	0.065612	0.15208
13.34	0.0648573	0.0655506	0.151793
13.35	0.0647807	0.0654892	0.151506
13.36	0.0647042	0.0654278	0.151218
13.37	0.0646276	0.0653664	0.150931
13.38	0.0645511	0.065305	0.150644
13.39	0.0644745	0.0652436	0.150356
13.4	0.064398	0.0651822	0.150069
13.41	0.0643215	0.0651208	0.149782
13.42	0.0642449	0.0650594	0.149494
13.43	0.0641684	0.064998	0.149207
13.44	0.0640918	0.0649367	0.14892
13.45	0.0640153	0.0648753	0.148632
13.46	0.0639387	0.0648139	0.148345
13.47	0.0638622	0.0647525	0.148058
13.48	0.0637857	0.0646911	0.14777
13.49	0.0637091	0.0646297	0.147483
13.5	0.0636326	0.0645683	0.147196
13.51	0.0635619	0.064486	0.146954
13.52	0.0634912	0.0644037	0.146712
13.53	0.0634205	0.0643214	0.14647
13.54	0.0633498	0.0642391	0.146228
13.55	0.0632791	0.0641568	0.145986
13.56	0.0632084	0.0640745	0.145744
13.57	0.0631377	0.0639922	0.145502
13.58	0.063067	0.0639099	0.14526
13.59	0.0629963	0.0638276	0.145018
13.6	0.0629256	0.0637453	0.144777
13.61	0.0628549	0.063663	0.144535
13.62	0.0627843	0.0635807	0.144293
13.63	0.0627136	0.0634984	0.144051
13.64	0.0626429	0.0634161	0.143809
13.65	0.0625722	0.0633338	0.143567
13.66	0.0625015	0.0632515	0.143325
13.67	0.0624308	0.0631692	0.143083
13.68	0.0623601	0.0630869	0.142841
13.69	0.0622894	0.0630046	0.142599
13.7	0.0622187	0.0629223	0.142357
13.71	0.062148	0.06284	0.142115
13.72	0.0620773	0.0627577	0.141873
13.73	0.0620066	0.0626754	0.141631
13.74	0.0619359	0.0625931	0.14139
13.75	0.0618652	0.0625108	0.141148
13.76	0.0617946	0.0624285	0.140906
13.77	0.0617239	0.0623462	0.140664
13.78	0.0616532	0.0622639	0.140422
13.79	0.0615825	0.0621816	0.14018
13.8	0.0615118	0.0620993	0.139938
13.81	0.0614411	0.062017	0.139696
13.82	0.0613704	0.0619347	0.139454
13.83	0.0612997	0.0618524	0.139212
13.84	0.061229	0.0617701	0.13897
13.85	0.0611583	0.0616878	0.138728
13.86	0.0610876	0.0616055	0.138486
13.87	0.0610169	0.0615232	0.138244
13.88	0.0609462	0.0614409	0.138003
13.89	0.0608756	0.0613586	0.137761
13.9	0.0608049	0.0612763	0.137519
13.91	0.0607342	0.061194	0.137277
13.92	0.0606635	0.0611117	0.137035
13.93	0.0605928	0.0610294	0.136793
13.94	0.0605221	0.0609471	0.136551
13.95	0.0604514	0.0608648	0.136309
13.96	0.0603807	0.0607825	0.136067
13.97	0.06031	0.0607002	0.135825
13.98	0.0602393	0.0606179	0.135583
13.99	0.0601686	0.0605356	0.135341
14	0.0600979	0.0604533	0.135099
14.01	0.0600277	0.0603749	0.134879
14.02	0.0599574	0.0602966	0.13466
14.03	0.0598872	0.0602183	0.13444
14.04	0.0598169	0.06014	0.13422
14.05	0.0597466	0.0600616	0.134
14.06	0.0596764	0.0599833	0.13378
14.07	0.0596061	0.059905	0.13356
14.08	0.0595358	0.0598266	0.13334
14.09	0.0594656	0.0597483	0.13312
14.1	0.0593953	0.05967	0.1329
14.11	0.0593251	0.0595916	0.13268
14.12	0.0592548	0.0595133	0.13246
14.13	0.0591845	0.059435	0.132241
14.14	0.0591143	0.0593567	0.132021
14.15	0.059044	0.0592783	0.131801
14.16	0.0589738	0.0592	0.131581
14.17	0.0589035	0.0591217	0.131361
14.18	0.0588332	0.0590433	0.131141
14.19	0.058763	0.058965	0.130921
14.2	0.0586927	0.0588867	0.130701
14.21	0.0586225	0.0588084	0.130481
14.22	0.0585522	0.05873	0.130261
14.23	0.0584819	0.0586517	0.130041
14.24	0.0584117	0.0585734	0.129822
14.25	0.0583414	0.058495	0.129602
14.26	0.0582711	0.0584167	0.129382
14.27	0.0582009	0.0583384	0.129162
14.28	0.0581306	0.05826	0.128942
14.29	0.0580604	0.0581817	0.128722
14.3	0.0579901	0.0581034	0.128502
14.31	0.0579198	0.0580251	0.128282
14.32	0.0578496	0.0579467	0.128062
14.33	0.0577793	0.0578684	0.127842
14.34	0.0577091	0.0577901	0.127622
14.35	0.0576388	0.0577117	0.127403
14.36	0.0575685	0.0576334	0.127183
14.37	0.0574983	0.0575551	0.126963
14.38	0.057428	0.0574768	0.126743
14.39	0.0573578	0.0573984	0.126523
14.4	0.0572875	0.0573201	0.126303
14.41	0.0572172	0.0572418	0.126083
14.42	0.057147	0.0571634	0.125863
14.43	0.0570767	0.0570851	0.125643
14.44	0.0570064	0.0570068	0.125423
14.45	0.0569362	0.0569284	0.125203
14.46	0.0568659	0.0568501	0.124983
14.47	0.0567957	0.0567718	0.124764
14.48	0.0567254	0.0566935	0.124544
14.49	0.0566551	0.0566151	0.124324
14.5	0.0565849	0.0565368	0.124104
14.51	0.0564228	0.0563568	0.123868
14.52	0.0562607	0.0561769	0.123632
14.53	0.0560986	0.0559969	0.123397
14.54	0.0559365	0.0558169	0.123161
14.55	0.0557744	0.055637	0.122925
14.56	0.0556123	0.055457	0.12269
14.57	0.0554502	0.055277	0.122454
14.58	0.0552881	0.055097	0.122218
14.59	0.055126	0.0549171	0.121982
14.6	0.0549639	0.0547371	0.121747
14.61	0.0548018	0.0545571	0.121511
14.62	0.0546397	0.0543772	0.121275
14.63	0.0544776	0.0541972	0.121039
14.64	0.0543155	0.0540172	0.120804
14.65	0.0541534	0.0538373	0.120568
14.66	0.0539913	0.0536573	0.120332
14.67	0.0538292	0.0534773	0.120097
14.68	0.0536672	0.0532973	0.119861
14.69	0.0535051	0.0531174	0.119625
14.7	0.053343	0.0529374	0.119389
14.71	0.0531809	0.0527574	0.119154
14.72	0.0530188	0.0525775	0.118918
14.73	0.0528567	0.0523975	0.118682
14.74	0.0526946	0.0522175	0.118447
14.75	0.0525325	0.0520376	0.118211
14.76	0.0523704	0.0518576	0.117975
14.77	0.0522083	0.0516776	0.117739
14.78	0.0520462	0.0514976	0.117504
14.79	0.0518841	0.0513177	0.117268
14.8	0.051722	0.0511377	0.117032
14.81	0.0515599	0.0509577	0.116796
14.82	0.0513978	0.0507778	0.116561
14.83	0.0512357	0.0505978	0.116325
14.84	0.0510736	0.0504178	0.116089
14.85	0.0509115	0.0502379	0.115854
14.86	0.0507494	0.0500579	0.115618
14.87	0.0505873	0.0498779	0.115382
14.88	0.0504252	0.0496979	0.115146
14.89	0.0502631	0.049518	0.114911
14.9	0.050101	0.049338	0.114675
14.91	0.0499389	0.049158	0.114439
14.92	0.0497768	0.0489781	0.114204
14.93	0.0496147	0.0487981	0.113968
14.94	0.0494526	0.0486181	0.113732
14.95	0.0492906	0.0484382	0.113496
14.96	0.0491285	0.0482582	0.113261
14.97	0.0489664	0.0480782	0.113025
14.98	0.0488043	0.0478982	0.112789
14.99	0.0486422	0.0477183	0.112554
15	0.0484801	0.0475383	0.112318
15.01	0.0484168	0.0473355	0.111995
15.02	0.0483536	0.0471327	0.111673
15.03	0.0482904	0.0469299	0.11135
15.04	0.0482271	0.0467272	0.111028
15.05	0.0481639	0.0465244	0.110705
15.06	0.0481007	0.0463216	0.110382
15.07	0.0480374	0.0461188	0.11006
15.08	0.0479742	0.045916	0.109737
15.09	0.047911	0.0457132	0.109415
15.1	0.0478477	0.0455104	0.109092
15.11	0.0477845	0.0453076	0.108769
15.12	0.0477213	0.0451048	0.108447
15.13	0.047658	0.0449021	0.108124
15.14	0.0475948	0.0446993	0.107802
15.15	0.0475316	0.0444965	0.107479
15.16	0.0474683	0.0442937	0.107157
15.17	0.0474051	0.0440909	0.106834
15.18	0.0473419	0.0438881	0.106511
15.19	0.0472786	0.0436853	0.106189
15.2	0.0472154	0.0434825	0.105866
15.21	0.0471522	0.0432798	0.105544
15.22	0.0470889	0.043077	0.105221
15.23	0.0470257	0.0428742	0.104899
15.24	0.0469625	0.0426714	0.104576
15.25	0.0468992	0.0424686	0.104253
15.26	0.046836	0.0422658	0.103931
15.27	0.0467728	0.042063	0.103608
15.28	0.0467095	0.0418602	0.103286
15.29	0.0466463	0.0416575	0.102963
15.3	0.0465831	0.0414547	0.102641
15.31	0.0465198	0.0412519	0.102318
15.32	0.0464566	0.0410491	0.101995
15.33	0.0463934	0.0408463	0.101673
15.34	0.0463301	0.0406435	0.10135
15.35	0.0462669	0.0404407	0.101028
15.36	0.0462037	0.0402379	0.100705
15.37	0.0461404	0.0400351	0.100383
15.38	0.0460772	0.0398324	0.10006
15.39	0.046014	0.0396296	0.0997375
15.4	0.0459507	0.0394268	0.0994149
15.41	0.0458875	0.039224	0.0990923
15.42	0.0458243	0.0390212	0.0987698
15.43	0.045761	0.0388184	0.0984472
15.44	0.0456978	0.0386156	0.0981246
15.45	0.0456346	0.0384128	0.0978021
15.46	0.0455713	0.0382101	0.0974795
15.47	0.0455081	0.0380073	0.0971569
15.48	0.0454449	0.0378045	0.0968343
15.49	0.0453816	0.0376017	0.0965118
15.5	0.0453184	0.0373989	0.0961892
15.51	0.0453194	0.0372955	0.0959018
15.52	0.0453212	0.0371922	0.0956144
15.53	0.045323	0.0370888	0.095327
15.54	0.0453247	0.0369855	0.0950396
15.55	0.0453265	0.0368821	0.0947522
15.56	0.0453283	0.0367788	0.0944648
15.57	0.0453301	0.0366754	0.0941775
15.58	0.0453319	0.036572	0.0938901
15.59	0.0453337	0.0364687	0.0936027
15.6	0.0453355	0.0363653	0.0933153
15.61	0.0453373	0.036262	0.0930279
15.62	0.0453391	0.0361586	0.0927405
15.63	0.0453409	0.0360552	0.0924531
15.64	0.0453427	0.0359519	0.0921657
15.65	0.0453445	0.0358485	0.0918783
15.66	0.0453463	0.0357452	0.0915909
15.67	0.0453481	0.0356418	0.0913035
15.68	0.0453499	0.0355385	0.0910162
15.69	0.0453517	0.0354351	0.0907288
15.7	0.0453535	0.0353317	0.0904414
15.71	0.0453553	0.0352284	0.090154
15.72	0.0453571	0.035125	0.0898666
15.73	0.0453589	0.0350217	0.0895792
15.74	0.0453607	0.0349183	0.0892918
15.75	0.0453625	0.0348149	0.0890044
15.76	0.0453643	0.0347116	0.088717
15.77	0.0453661	0.0346082	0.0884296
15.78	0.0453679	0.0345049	0.0881422
15.79	0.0453697	0.0344015	0.0878548
15.8	0.0453715	0.0342981	0.0875675
15.81	0.0453733	0.0341948	0.0872801
15.82	0.0453751	0.0340914	0.0869927
15.83	0.0453769	0.0339881	0.0867053
15.84	0.0453787	0.0338847	0.0864179
15.85	0.0453805	0.0337814	0.0861305
15.86	0.0453823	0.033678	0.0858431
15.87	0.0453841	0.0335746	0.0855557
15.88	0.0453859	0.0334713	0.0852683
15.89	0.0453877	0.0333679	0.0849809
15.9	0.0453895	0.0332646	0.0846935
15.91	0.0453912	0.0331612	0.0844061
15.92	0.045393	0.0330578	0.0841188
15.93	0.0453948	0.0329545	0.0838314
15.94	0.0453966	0.0328511	0.083544
15.95	0.0453984	0.0327478	0.0832566
15.96	0.0454002	0.0326444	0.0829692
15.97	0.045402	0.0325411	0.0826818
15.98	0.0454038	0.0324377	0.0823944
15.99	0.0454056	0.0323343	0.082107
16	0.0454074	0.032231	0.0818196
16.01	0.0453169	0.0321989	0.0817037
16.02	0.0452247	0.0321669	0.0815877
16.03	0.0451325	0.0321349	0.0814717
16.04	0.0450403	0.0321028	0.0813558
16.05	0.0449481	0.0320708	0.0812398
16.06	0.0448559	0.0320387	0.0811238
16.07	0.0447637	0.0320067	0.0810079
16.08	0.0446715	0.0319747	0.0808919
16.09	0.0445793	0.0319426	0.0807759
16.1	0.0444871	0.0319106	0.08066
16.11	0.0443949	0.0318786	0.080544
16.12	0.0443027	0.0318465	0.080428
16.13	0.0442105	0.0318145	0.0803121
16.14	0.0441183	0.0317825	0.0801961
16.15	0.0440261	0.0317504	0.0800801
16.16	0.0439339	0.0317184	0.0799642
16.17	0.0438417	0.0316863	0.0798482
16.18	0.0437495	0.0316543	0.0797323
16.19	0.0436573	0.0316223	0.0796163
16.2	0.0435651	0.0315902	0.0795003
16.21	0.0434729	0.0315582	0.0793844
16.22	0.0433807	0.0315262	0.0792684
16.23	0.0432885	0.0314941	0.0791524
16.24	0.0431963	0.0314621	0.0790365
16.25	0.043104	0.03143	0.0789205
16.26	0.0430118	0.031398	0.0788045
16.27	0.0429196	0.031366	0.0786886
16.28	0.0428274	0.0313339	0.0785726
16.29	0.0427352	0.0313019	0.0784566
16.3	0.042643	0.0312699	0.0783407
16.31	0.0425508	0.0312378	0.0782247
16.32	0.0424586	0.0312058	0.0781087
16.33	0.0423664	0.0311737	0.0779928
16.34	0.0422742	0.0311417	0.0778768
16.35	0.042182	0.0311097	0.0777609
16.36	0.0420898	0.0310776	0.0776449
16.37	0.0419976	0.0310456	0.0775289
16.38	0.0419054	0.0310136	0.077413
16.39	0.0418132	0.0309815	0.077297
16.4	0.041721	0.0309495	0.077181
16.41	0.0416288	0.0309174	0.0770651
16.42	0.0415366	0.0308854	0.0769491
16.43	0.0414444	0.0308534	0.0768331
16.44	0.0413522	0.0308213	0.0767172
16.45	0.04126	0.0307893	0.0766012
16.46	0.0411678	0.0307573	0.0764852
16.47	0.0410756	0.0307252	0.0763693
16.48	0.0409834	0.0306932	0.0762533
16.49	0.0408912	0.0306611	0.0761373
16.5	0.040799	0.0306291	0.0760214
16.51	0.0407444	0.0306412	0.0759772
16.52	0.0406903	0.0306533	0.0759331
16.53	0.0406363	0.0306654	0.075889
16.54	0.0405822	0.0306775	0.0758448
16.55	0.0405282	0.0306896	0.0758007
16.56	0.0404741	0.0307016	0.0757566
16.57	0.0404201	0.0307137	0.0757124
16.58	0.040366	0.0307258	0.0756683
16.59	0.040312	0.0307379	0.0756242
16.6	0.0402579	0.03075	0.0755801
16.61	0.0402039	0.0307621	0.0755359
16.62	0.0401498	0.0307742	0.0754918
16.63	0.0400958	0.0307863	0.0754477
16.64	0.0400417	0.0307984	0.0754035
16.65	0.0399877	0.0308105	0.0753594
16.66	0.0399336	0.0308226	0.0753153
16.67	0.0398796	0.0308346	0.0752711
16.68	0.0398255	0.0308467	0.075227
16.69	0.0397714	0.0308588	0.0751829
16.7	0.0397174	0.0308709	0.0751387
16.71	0.0396633	0.030883	0.0750946
16.72	0.0396093	0.0308951	0.0750505
16.73	0.0395552	0.0309072	0.0750063
16.74	0.0395012	0.0309193	0.0749622
16.75	0.0394471	0.0309314	0.0749181
16.76	0.0393931	0.0309435	0.0748739
16.77	0.039339	0.0309556	0.0748298
16.78	0.039285	0.0309676	0.0747857
16.79	0.0392309	0.0309797	0.0747415
16.8	0.0391769	0.0309918	0.0746974
16.81	0.0391228	0.0310039	0.0746533
16.82	0.0390688	0.031016	0.0746091
16.83	0.0390147	0.0310281	0.074565
16.84	0.0389607	0.0310402	0.0745209
16.85	0.0389066	0.0310523	0.0744767
16.86	0.0388525	0.0310644	0.0744326
16.87	0.0387985	0.0310765	0.0743885
16.88	0.0387444	0.0310886	0.0743443
16.89	0.0386904	0.0311006	0.0743002
16.9	0.0386363	0.0311127	0.0742561
16.91	0.0385823	0.0311248	0.0742119
16.92	0.0385282	0.0311369	0.0741678
16.93	0.0384742	0.031149	0.0741237
16.94	0.0384201	0.0311611	0.0740795
16.95	0.0383661	0.0311732	0.0740354
16.96	0.038312	0.0311853	0.0739913
16.97	0.038258	0.0311974	0.0739471
16.98	0.0382039	0.0312095	0.073903
16.99	0.0381499	0.0312215	0.0738589
17	0.0380958	0.0312336	0.0738147
17.01	0.0379595	0.0311978	0.0737179
17.02	0.0378221	0.0311619	0.0736211
17.03	0.0376847	0.031126	0.0735243
17.04	0.0375473	0.0310901	0.0734274
17.05	0.0374099	0.0310542	0.0733306
17.06	0.0372725	0.0310183	0.0732338
17.07	0.0371351	0.0309824	0.0731369
17.08	0.0369977	0.0309465	0.0730401
17.09	0.0368603	0.0309106	0.0729433
17.1	0.0367229	0.0308747	0.0728465
17.11	0.0365855	0.0308389	0.0727496
17.12	0.0364481	0.030803	0.0726528
17.13	0.0363107	0.0307671	0.072556
17.14	0.0361734	0.0307312	0.0724592
17.15	0.036036	0.0306953	0.0723623
17.16	0.0358986	0.0306594	0.0722655
17.17	0.0357612	0.0306235	0.0721687
17.18	0.0356238	0.0305876	0.0720718
17.19	0.0354864	0.0305517	0.071975
17.2	0.035349	0.0305159	0.0718782
17.21	0.0352116	0.03048	0.0717814
17.22	0.0350742	0.0304441	0.0716845
17.23	0.0349368	0.0304082	0.0715877
17.24	0.0347994	0.0303723	0.0714909
17.25	0.034662	0.0303364	0.0713941
17.26	0.0345246	0.0303005	0.0712972
17.27	0.0343872	0.0302646	0.0712004
17.28	0.0342498	0.0302287	0.0711036
17.29	0.0341124	0.0301928	0.0710067
17.3	0.033975	0.030157	0.0709099
17.31	0.0338376	0.0301211	0.0708131
17.32	0.0337002	0.0300852	0.0707163
17.33	0.0335628	0.0300493	0.0706194
17.34	0.0334254	0.0300134	0.0705226
17.35	0.033288	0.0299775	0.0704258
17.36	0.0331506	0.0299416	0.0703289
17.37	0.0330132	0.0299057	0.0702321
17.38	0.0328759	0.0298698	0.0701353
17.39	0.0327385	0.029834	0.0700385
17.4	0.0326011	0.0297981	0.0699416
17.41	0.0324637	0.0297622	0.0698448
17.42	0.0323263	0.0297263	0.069748
17.43	0.0321889	0.0296904	0.0696512
17.44	0.0320515	0.0296545	0.0695543
17.45	0.0319141	0.0296186	0.0694575
17.46	0.0317767	0.0295827	0.0693607
17.47	0.0316393	0.0295468	0.0692638
17.48	0.0315019	0.0295109	0.069167
17.49	0.0313645	0.0294751	0.0690702
17.5	0.0312271	0.0294392	0.0689734
17.51	0.0310988	0.0294568	0.0688222
17.52	0.0309704	0.0294745	0.0686711
17.53	0.0308421	0.0294922	0.06852
17.54	0.0307138	0.0295099	0.0683689
17.55	0.0305854	0.0295276	0.0682177
17.56	0.0304571	0.0295452	0.0680666
17.57	0.0303288	0.0295629	0.0679155
17.58	0.0302004	0.0295806	0.0677644
17.59	0.0300721	0.0295983	0.0676133
17.6	0.0299438	0.0296159	0.0674621
17.61	0.0298154	0.0296336	0.067311
17.62	0.0296871	0.0296513	0.0671599
17.63	0.0295588	0.029669	0.0670088
17.64	0.0294304	0.0296866	0.0668576
17.65	0.0293021	0.0297043	0.0667065
17.66	0.0291738	0.029722	0.0665554
17.67	0.0290454	0.0297397	0.0664043
17.68	0.0289171	0.0297574	0.0662532
17.69	0.0287888	0.029775	0.066102
17.7	0.0286604	0.0297927	0.0659509
17.71	0.0285321	0.0298104	0.0657998
17.72	0.0284038	0.0298281	0.0656487
17.73	0.0282754	0.0298457	0.0654975
17.74	0.0281471	0.0298634	0.0653464
17.75	0.0280188	0.0298811	0.0651953
17.76	0.0278904	0.0298988	0.0650442
17.77	0.0277621	0.0299164	0.064893
17.78	0.0276338	0.0299341	0.0647419
17.79	0.0275054	0.0299518	0.0645908
17.8	0.0273771	0.0299695	0.0644397
17.81	0.0272488	0.0299872	0.0642886
17.82	0.0271204	0.0300048	0.0641374
17.83	0.0269921	0.0300225	0.0639863
17.84	0.0268638	0.0300402	0.0638352
17.85	0.0267354	0.0300579	0.0636841
17.86	0.0266071	0.0300755	0.0635329
17.87	0.0264788	0.0300932	0.0633818
17.88	0.0263504	0.0301109	0.0632307
17.89	0.0262221	0.0301286	0.0630796
17.9	0.0260938	0.0301463	0.0629284
17.91	0.0259654	0.0301639	0.0627773
17.92	0.0258371	0.0301816	0.0626262
17.93	0.0257088	0.0301993	0.0624751
17.94	0.0255805	0.030217	0.062324
17.95	0.0254521	0.0302346	0.0621728
17.96	0.0253238	0.0302523	0.0620217
17.97	0.0251955	0.03027	0.0618706
17.98	0.0250671	0.0302877	0.0617195
17.99	0.0249388	0.0303053	0.0615683
18	0.0248123	0.030323	0.0614172
18.01	0.0248263	0.0302878	0.0613995
18.02	0.0248404	0.0302526	0.0613817
18.03	0.0248544	0.0302174	0.061364
18.04	0.0248684	0.0301822	0.0613462
18.05	0.0248824	0.030147	0.0613285
18.06	0.0248965	0.0301118	0.0613108
18.07	0.0249105	0.0300766	0.061293
18.08	0.0249245	0.0300414	0.0612753
18.09	0.0249385	0.0300062	0.0612575
18.1	0.0249525	0.029971	0.0612398
18.11	0.0249666	0.0299358	0.061222
18.12	0.0249806	0.0299007	0.0612043
18.13	0.0249946	0.0298655	0.0611865
18.14	0.0250086	0.0298303	0.0611688
18.15	0.0250227	0.0297951	0.0611511
18.16	0.0250367	0.0297599	0.0611333
18.17	0.0250507	0.0297247	0.0611156
18.18	0.0250647	0.0296895	0.0610978
18.19	0.0250788	0.0296543	0.0610801
18.2	0.0250928	0.0296191	0.0610623
18.21	0.0251068	0.0295839	0.0610446
18.22	0.0251208	0.0295487	0.0610268
18.23	0.0251348	0.0295135	0.0610091
18.24	0.0251489	0.0294783	0.0609913
18.25	0.0251629	0.0294431	0.0609736
18.26	0.0251769	0.0294079	0.0609559
18.27	0.0251909	0.0293727	0.0609381
18.28	0.025205	0.0293375	0.0609204
18.29	0.025219	0.0293023	0.0609026
18.3	0.025233	0.0292671	0.0608849
18.31	0.025247	0.0292319	0.0608671
18.32	0.0252611	0.0291967	0.0608494
18.33	0.0252751	0.0291615	0.0608316
18.34	0.0252891	0.0291263	0.0608139
18.35	0.0253031	0.0290911	0.0607962
18.36	0.0253172	0.0290559	0.0607784
18.37	0.0253312	0.0290207	0.0607607
18.38	0.0253452	0.0289855	0.0607429
18.39	0.0253592	0.0289503	0.0607252
18.4	0.0253732	0.0289151	0.0607074
18.41	0.0253873	0.0288799	0.0606897
18.42	0.0254013	0.0288447	0.0606719
18.43	0.0254153	0.0288095	0.0606542
18.44	0.0254293	0.0287743	0.0606365
18.45	0.0254434	0.0287391	0.0606187
18.46	0.0254574	0.0287039	0.060601
18.47	0.0254714	0.0286687	0.0605832
18.48	0.0254854	0.0286335	0.0605655
18.49	0.0254995	0.0285983	0.0605477
18.5	0.0255129	0.0285631	0.06053
18.51	0.0254545	0.0285454	0.06053
18.52	0.0253961	0.0285276	0.06053
18.53	0.0253376	0.0285099	0.06053
18.54	0.0252792	0.0284921	0.06053
18.55	0.0252208	0.0284743	0.06053
18.56	0.0251623	0.0284566	0.06053
18.57	0.0251039	0.0284388	0.06053
18.58	0.0250455	0.0284211	0.06053
18.59	0.024987	0.0284033	0.06053
18.6	0.0249286	0.0283855	0.06053
18.61	0.0248702	0.0283678	0.06053
18.62	0.0248118	0.02835	0.06053
18.63	0.0247533	0.0283323	0.06053
18.64	0.0246949	0.0283145	0.06053
18.65	0.0246365	0.0282968	0.06053
18.66	0.024578	0.028279	0.06053
18.67	0.0245196	0.0282612	0.06053
18.68	0.0244612	0.0282435	0.06053
18.69	0.0244027	0.0282257	0.06053
18.7	0.0243443	0.028208	0.06053
18.71	0.0242859	0.0281902	0.06053
18.72	0.0242275	0.0281724	0.06053
18.73	0.024169	0.0281547	0.06053
18.74	0.0241106	0.0281369	0.06053
18.75	0.0240522	0.0281192	0.06053
18.76	0.0239937	0.0281014	0.06053
18.77	0.0239353	0.0280836	0.06053
18.78	0.0238769	0.0280659	0.06053
18.79	0.0238184	0.0280481	0.06053
18.8	0.02376	0.0280304	0.06053
18.81	0.0237016	0.0280126	0.06053
18.82	0.0236432	0.0279948	0.06053
18.83	0.0235847	0.0279771	0.06053
18.84	0.0235263	0.0279593	0.06053
18.85	0.0234679	0.0279416	0.06053
18.86	0.0234094	0.0279238	0.06053
18.87	0.023351	0.027906	0.06053
18.88	0.0232926	0.0278883	0.06053
18.89	0.0232342	0.0278705	0.06053
18.9	0.0231757	0.0278528	0.06053
18.91	0.0231173	0.027835	0.06053
18.92	0.0230589	0.0278172	0.06053
18.93	0.0230004	0.0277995	0.06053
18.94	0.022942	0.0277817	0.06053
18.95	0.0228836	0.027764	0.06053
18.96	0.0228251	0.0277462	0.06053
18.97	0.0227667	0.0277285	0.06053
18.98	0.0227083	0.0277107	0.06053
18.99	0.0226499	0.0276929	0.06053
19	0.0225917	0.0276752	0.06053
19.01	0.0225536	0.0276574	0.0605113
19.02	0.0225155	0.0276397	0.0604926
19.03	0.0224774	0.0276219	0.060474
19.04	0.0224393	0.0276041	0.0604553
19.05	0.0224012	0.0275864	0.0604366
19.06	0.0223631	0.0275686	0.0604179
19.07	0.022325	0.0275509	0.0603993
19.08	0.0222869	0.0275331	0.0603806
19.09	0.0222488	0.0275153	0.0603619
19.1	0.0222107	0.0274976	0.0603432
19.11	0.0221727	0.0274798	0.0603245
19.12	0.0221346	0.0274621	0.0603059
19.13	0.0220965	0.0274443	0.0602872
19.14	0.0220584	0.0274265	0.0602685
19.15	0.0220203	0.0274088	0.0602498
19.16	0.0219822	0.027391	0.0602312
19.17	0.0219441	0.0273733	0.0602125
19.18	0.021906	0.0273555	0.0601938
19.19	0.0218679	0.0273377	0.0601751
19.2	0.0218298	0.02732	0.0601565
19.21	0.0217917	0.0273022	0.0601378
19.22	0.0217536	0.0272845	0.0601191
19.23	0.0217155	0.0272667	0.0601004
19.24	0.0216774	0.027249	0.0600818
19.25	0.0216393	0.0272312	0.0600631
19.26	0.0216012	0.0272134	0.0600444
19.27	0.0215631	0.0271957	0.0600257
19.28	0.021525	0.0271779	0.060007
19.29	0.0214869	0.0271602	0.0599884
19.3	0.0214489	0.0271424	0.0599697
19.31	0.0214108	0.0271246	0.059951
19.32	0.0213727	0.0271069	0.0599323
19.33	0.0213346	0.0270891	0.0599137
19.34	0.0212965	0.0270714	0.059895
19.35	0.0212584	0.0270536	0.0598763
19.36	0.0212203	0.0270358	0.0598576
19.37	0.0211822	0.0270181	0.059839
19.38	0.0211441	0.0270003	0.0598203
19.39	0.021106	0.0269826	0.0598016
19.4	0.0210679	0.0269648	0.0597829
19.41	0.0210298	0.026947	0.0597643
19.42	0.0209917	0.0269293	0.0597456
19.43	0.0209536	0.0269115	0.0597269
19.44	0.0209155	0.0268938	0.0597082
19.45	0.0208774	0.026876	0.0596896
19.46	0.0208393	0.0268582	0.0596709
19.47	0.0208012	0.0268405	0.0596522
19.48	0.0207632	0.0268227	0.0596335
19.49	0.0207251	0.026805	0.0596148
19.5	0.0206881	0.0267872	0.0595962
19.51	0.0207228	0.0267695	0.0595616
19.52	0.0207575	0.0267517	0.059527
19.53	0.0207921	0.0267339	0.0594924
19.54	0.0208268	0.0267162	0.0594578
19.55	0.0208615	0.0266984	0.0594233
19.56	0.0208962	0.0266807	0.0593887
19.57	0.0209308	0.0266629	0.0593541
19.58	0.0209655	0.0266451	0.0593195
19.59	0.0210002	0.0266274	0.0592849
19.6	0.0210349	0.0266096	0.0592503
19.61	0.0210695	0.0265919	0.0592158
19.62	0.0211042	0.0265741	0.0591812
19.63	0.0211389	0.0265564	0.0591466
19.64	0.0211736	0.0265386	0.059112
19.65	0.0212083	0.0265208	0.0590774
19.66	0.0212429	0.0265031	0.0590428
19.67	0.0212776	0.0264853	0.0590083
19.68	0.0213123	0.0264676	0.0589737
19.69	0.021347	0.0264498	0.0589391
19.7	0.0213816	0.0264321	0.0589045
19.71	0.0214163	0.0264143	0.0588699
19.72	0.021451	0.0263965	0.0588354
19.73	0.0214857	0.0263788	0.0588008
19.74	0.0215203	0.026361	0.0587662
19.75	0.021555	0.0263433	0.0587316
19.76	0.0215897	0.0263255	0.058697
19.77	0.0216244	0.0263077	0.0586624
19.78	0.021659	0.02629	0.0586279
19.79	0.0216937	0.0262722	0.0585933
19.8	0.0217284	0.0262545	0.0585587
19.81	0.0217631	0.0262367	0.0585241
19.82	0.0217977	0.026219	0.0584895
19.83	0.0218324	0.0262012	0.0584549
19.84	0.0218671	0.0261834	0.0584204
19.85	0.0219018	0.0261657	0.0583858
19.86	0.0219365	0.0261479	0.0583512
19.87	0.0219711	0.0261302	0.0583166
19.88	0.0220058	0.0261124	0.058282
19.89	0.0220405	0.0260946	0.0582475
19.9	0.0220752	0.0260769	0.0582129
19.91	0.0221098	0.0260591	0.0581783
19.92	0.0221445	0.0260414	0.0581437
19.93	0.0221792	0.0260236	0.0581091
19.94	0.0222139	0.0260059	0.0580745
19.95	0.0222485	0.0259881	0.05804
19.96	0.0222832	0.0259703	0.0580054
19.97	0.0223179	0.0259526	0.0579708
19.98	0.0223526	0.0259348	0.0579362
[truncated: 300 more rows]

## Sheet: 6-Trastuzumab and Chemotherap
time	Herceptin	Chemo	Both
0	1	1	0.984156
0.01	1	1	0.984063
0.02	1	1	0.983971
0.03	1	1	0.983879
0.04	1	1	0.983787
0.05	1	1	0.983695
0.06	1	0.981444	0.983603
0.07	1	0.981377	0.98351
0.08	1	0.98131	0.983418
0.09	1	0.981243	0.983326
0.1	1	0.981177	0.983234
0.11	1	0.98111	0.983142
0.12	1	0.981043	0.983049
0.13	1	0.980976	0.982957
0.14	1	0.980909	0.982865
0.15	1	0.980842	0.982773
0.16	1	0.980775	0.982681
0.17	1	0.980708	0.982588
0.18	1	0.980642	0.982496
0.19	1	0.980575	0.982404
0.2	1	0.980508	0.982312
0.21	1	0.980441	0.98222
0.22	1	0.980374	0.982127
0.23	1	0.980307	0.982035
0.24	1	0.98024	0.981943
0.25	0.991932	0.980173	0.981851
0.26	0.991919	0.979837	0.981652
0.27	0.991906	0.979501	0.981454
0.28	0.991893	0.979164	0.981256
0.29	0.99188	0.978828	0.981057
0.3	0.991867	0.978492	0.980859
0.31	0.991854	0.978155	0.980661
0.32	0.991841	0.977819	0.980462
0.33	0.991828	0.977482	0.980264
0.34	0.991815	0.977146	0.980066
0.35	0.991802	0.97681	0.979867
0.36	0.991789	0.976473	0.979669
0.37	0.991776	0.976137	0.97947
0.38	0.991763	0.975801	0.979272
0.39	0.99175	0.975464	0.979074
0.4	0.991737	0.975128	0.978875
0.41	0.991724	0.974791	0.978677
0.42	0.991711	0.974455	0.978479
0.43	0.991698	0.974119	0.97828
0.44	0.991685	0.973782	0.978082
0.45	0.991672	0.973446	0.977884
0.46	0.991659	0.97311	0.977685
0.47	0.991646	0.972773	0.977487
0.48	0.991633	0.972437	0.977288
0.49	0.99162	0.9721	0.97709
0.5	0.991607	0.971764	0.976892
0.51	0.991368	0.971001	0.976495
0.52	0.991122	0.970238	0.976099
0.53	0.990876	0.969475	0.975703
0.54	0.990629	0.968712	0.975307
0.55	0.990383	0.96795	0.974911
0.56	0.990137	0.967187	0.974514
0.57	0.98989	0.966424	0.974118
0.58	0.989644	0.965661	0.973722
0.59	0.989398	0.964898	0.973326
0.6	0.989151	0.964135	0.972929
0.61	0.988905	0.963372	0.972533
0.62	0.988659	0.962609	0.972137
0.63	0.988412	0.961846	0.971741
0.64	0.988166	0.961083	0.971344
0.65	0.98792	0.960321	0.970948
0.66	0.987674	0.959558	0.970552
0.67	0.987427	0.958795	0.970156
0.68	0.987181	0.958032	0.969759
0.69	0.986935	0.957269	0.969363
0.7	0.986688	0.956506	0.968967
0.71	0.986442	0.955743	0.968571
0.72	0.986196	0.95498	0.968174
0.73	0.985949	0.954217	0.967778
0.74	0.985703	0.953455	0.967382
0.75	0.985457	0.952692	0.966986
0.76	0.983828	0.952166	0.966821
0.77	0.982199	0.951641	0.966657
0.78	0.98057	0.951116	0.966492
0.79	0.978941	0.950591	0.966328
0.8	0.977312	0.950065	0.966164
0.81	0.975683	0.94954	0.965999
0.82	0.974054	0.949015	0.965835
0.83	0.972425	0.94849	0.96567
0.84	0.970796	0.947964	0.965506
0.85	0.969167	0.947439	0.965341
0.86	0.967539	0.946914	0.965177
0.87	0.966302	0.946388	0.965012
0.88	0.965065	0.945863	0.964848
0.89	0.963828	0.945338	0.964684
0.9	0.962592	0.944813	0.964519
0.91	0.961355	0.944287	0.964355
0.92	0.960118	0.943762	0.96419
0.93	0.958882	0.943237	0.964026
0.94	0.957645	0.942712	0.963861
0.95	0.956408	0.942186	0.963697
0.96	0.955171	0.941661	0.963532
0.97	0.953935	0.941136	0.963368
0.98	0.9508	0.940611	0.963204
0.99	0.942603	0.940085	0.963039
1	0.934405	0.93956	0.962875
1.01	0.933459	0.939059	0.962548
1.02	0.932512	0.938558	0.962221
1.03	0.931565	0.938057	0.961894
1.04	0.930618	0.937556	0.961567
1.05	0.929671	0.937055	0.96124
1.06	0.928724	0.936554	0.960913
1.07	0.927778	0.936053	0.960586
1.08	0.926831	0.935552	0.960259
1.09	0.925884	0.935051	0.959932
1.1	0.924937	0.93455	0.959605
1.11	0.92399	0.934049	0.959278
1.12	0.923043	0.933548	0.958951
1.13	0.922097	0.933047	0.958624
1.14	0.92115	0.932545	0.958297
1.15	0.920203	0.932044	0.95797
1.16	0.916992	0.931543	0.957643
1.17	0.910681	0.931042	0.957316
1.18	0.90437	0.930541	0.95699
1.19	0.898059	0.93004	0.956663
1.2	0.891748	0.929539	0.956336
1.21	0.885437	0.929038	0.956009
1.22	0.879126	0.928537	0.955682
1.23	0.872815	0.928036	0.955355
1.24	0.866504	0.927535	0.955028
1.25	0.860193	0.927034	0.954701
1.26	0.876267	0.92411	0.953961
1.27	0.892341	0.921185	0.953221
1.28	0.87716	0.918261	0.952481
1.29	0.87238	0.915336	0.951741
1.3	0.8676	0.912412	0.951001
1.31	0.86282	0.909487	0.950261
1.32	0.85804	0.906563	0.949521
1.33	0.85326	0.903638	0.948781
1.34	0.84848	0.900714	0.948041
1.35	0.846355	0.897789	0.947301
1.36	0.845361	0.894865	0.946562
1.37	0.844366	0.891941	0.945822
1.38	0.843372	0.889016	0.945082
1.39	0.842377	0.886092	0.944342
1.4	0.841383	0.883167	0.943602
1.41	0.840388	0.880243	0.942862
1.42	0.839394	0.877318	0.942122
1.43	0.838399	0.874394	0.941382
1.44	0.837405	0.871469	0.940642
1.45	0.83641	0.868545	0.939902
1.46	0.835416	0.86562	0.939162
1.47	0.834421	0.862696	0.938422
1.48	0.833427	0.859771	0.937682
1.49	0.827084	0.856847	0.936942
1.5	0.816733	0.853923	0.936202
1.51	0.81343	0.851918	0.934464
1.52	0.810127	0.849914	0.932726
1.53	0.805915	0.84791	0.930988
1.54	0.801406	0.845906	0.92925
1.55	0.796898	0.843901	0.927512
1.56	0.791477	0.841897	0.925773
1.57	0.783895	0.839893	0.924035
1.58	0.776312	0.837889	0.922297
1.59	0.761941	0.835885	0.920559
1.6	0.716855	0.83388	0.918821
1.61	0.715482	0.831876	0.917082
1.62	0.721227	0.829872	0.915344
1.63	0.726762	0.827868	0.913606
1.64	0.731868	0.825864	0.911868
1.65	0.736974	0.823859	0.91013
1.66	0.74208	0.821855	0.908391
1.67	0.747186	0.819851	0.906653
1.68	0.749177	0.817847	0.904915
1.69	0.739261	0.815843	0.903177
1.7	0.733973	0.813838	0.901439
1.71	0.730639	0.811834	0.8997
1.72	0.727305	0.80983	0.897962
1.73	0.723971	0.807826	0.896224
1.74	0.720637	0.805822	0.894486
1.75	0.717303	0.803817	0.892748
1.76	0.713969	0.800991	0.890692
1.77	0.710635	0.798165	0.888636
1.78	0.707301	0.795338	0.886581
1.79	0.703967	0.792512	0.884525
1.8	0.700633	0.789685	0.88247
1.81	0.697299	0.786859	0.880414
1.82	0.693965	0.784033	0.878359
1.83	0.690631	0.781206	0.876303
1.84	0.687297	0.77838	0.874248
1.85	0.683963	0.775553	0.872192
1.86	0.680629	0.772727	0.870136
1.87	0.677295	0.769901	0.868081
1.88	0.673961	0.767074	0.866025
1.89	0.670627	0.764248	0.86397
1.9	0.667293	0.761421	0.861914
1.91	0.663959	0.758595	0.859859
1.92	0.660625	0.755769	0.857803
1.93	0.657291	0.752942	0.855748
1.94	0.653957	0.750116	0.853692
1.95	0.650623	0.747289	0.851637
1.96	0.655176	0.744463	0.849581
1.97	0.682729	0.741637	0.847525
1.98	0.681649	0.73881	0.84547
1.99	0.67558	0.735984	0.843414
2	0.66951	0.733157	0.841359
2.01	0.663441	0.731727	0.840845
2.02	0.661767	0.730296	0.840331
2.03	0.660724	0.728865	0.839817
2.04	0.659682	0.727434	0.839303
2.05	0.658639	0.726003	0.838789
2.06	0.657597	0.724572	0.838275
2.07	0.656554	0.723141	0.837761
2.08	0.655512	0.72171	0.837248
2.09	0.654469	0.720279	0.836734
2.1	0.653427	0.718848	0.83622
2.11	0.652384	0.717417	0.835706
2.12	0.651342	0.715986	0.835192
2.13	0.650299	0.714555	0.834678
2.14	0.649257	0.713124	0.834164
2.15	0.648214	0.711693	0.83365
2.16	0.647172	0.710262	0.833136
2.17	0.64613	0.708831	0.832622
2.18	0.645087	0.7074	0.832109
2.19	0.644045	0.705969	0.831595
2.2	0.643002	0.704539	0.831081
2.21	0.64196	0.703108	0.830567
2.22	0.640917	0.701677	0.830053
2.23	0.639875	0.700246	0.829539
2.24	0.638832	0.698815	0.829025
2.25	0.63779	0.697384	0.828511
2.26	0.637102	0.696558	0.828188
2.27	0.636414	0.695733	0.827865
2.28	0.635727	0.694907	0.827542
2.29	0.635039	0.694082	0.827219
2.3	0.634352	0.693256	0.826895
2.31	0.633664	0.692431	0.826572
2.32	0.632977	0.691605	0.826249
2.33	0.632289	0.69078	0.825926
2.34	0.631602	0.689954	0.825603
2.35	0.630914	0.689129	0.82528
2.36	0.630227	0.688303	0.824957
2.37	0.629539	0.687478	0.824633
2.38	0.628852	0.686652	0.82431
2.39	0.628164	0.685827	0.823987
2.4	0.627476	0.685001	0.823664
2.41	0.626789	0.684176	0.823341
2.42	0.626101	0.68335	0.823018
2.43	0.625414	0.682525	0.822694
2.44	0.624726	0.681699	0.822371
2.45	0.624039	0.680874	0.822048
2.46	0.623351	0.680048	0.821725
2.47	0.622664	0.679223	0.821402
2.48	0.621976	0.678397	0.821079
2.49	0.621289	0.677571	0.820756
2.5	0.620601	0.676746	0.820432
2.51	0.619993	0.676219	0.820035
2.52	0.619711	0.675693	0.819637
2.53	0.61943	0.675166	0.81924
2.54	0.619148	0.67464	0.818842
2.55	0.618867	0.674113	0.818444
2.56	0.618586	0.673586	0.818047
2.57	0.618304	0.67306	0.817649
2.58	0.618023	0.672533	0.817252
2.59	0.617742	0.672007	0.816854
2.6	0.61746	0.67148	0.816456
2.61	0.617179	0.670953	0.816059
2.62	0.616897	0.670427	0.815661
2.63	0.616616	0.6699	0.815264
2.64	0.616335	0.669374	0.814866
2.65	0.616053	0.668847	0.814468
2.66	0.615772	0.668321	0.814071
2.67	0.615491	0.667794	0.813673
2.68	0.615209	0.667267	0.813276
2.69	0.614928	0.666741	0.812878
2.7	0.614646	0.666214	0.81248
2.71	0.614365	0.665688	0.812083
2.72	0.614084	0.665161	0.811685
2.73	0.613802	0.664634	0.811288
2.74	0.613521	0.664108	0.81089
2.75	0.61324	0.663581	0.810492
2.76	0.612914	0.663029	0.810184
2.77	0.612177	0.662477	0.809876
2.78	0.61144	0.661925	0.809568
2.79	0.610703	0.661373	0.80926
2.8	0.609966	0.660821	0.808952
2.81	0.609229	0.660269	0.808644
2.82	0.608492	0.659717	0.808335
2.83	0.607755	0.659165	0.808027
2.84	0.607018	0.658613	0.807719
2.85	0.606281	0.658061	0.807411
2.86	0.605544	0.657509	0.807103
2.87	0.604807	0.656957	0.806795
2.88	0.60407	0.656405	0.806487
2.89	0.603333	0.655853	0.806179
2.9	0.602596	0.655301	0.80587
2.91	0.601859	0.654749	0.805562
2.92	0.601122	0.654197	0.805254
2.93	0.600385	0.653645	0.804946
2.94	0.599648	0.653093	0.804638
2.95	0.598911	0.652541	0.80433
2.96	0.598174	0.651989	0.804022
2.97	0.597437	0.651437	0.803714
2.98	0.5967	0.650885	0.803406
2.99	0.595963	0.650333	0.803097
3	0.595226	0.649781	0.802789
3.01	0.594599	0.649202	0.802465
3.02	0.594537	0.648622	0.802141
3.03	0.594475	0.648043	0.801817
3.04	0.594414	0.647464	0.801493
3.05	0.594352	0.646885	0.801169
3.06	0.594291	0.646306	0.800844
3.07	0.594229	0.645726	0.80052
3.08	0.594167	0.645147	0.800196
3.09	0.594106	0.644568	0.799872
3.1	0.594044	0.643989	0.799548
3.11	0.593983	0.64341	0.799224
3.12	0.593921	0.64283	0.7989
3.13	0.593859	0.642251	0.798576
3.14	0.593798	0.641672	0.798251
3.15	0.593736	0.641093	0.797927
3.16	0.593675	0.640514	0.797603
3.17	0.593613	0.639935	0.797279
3.18	0.593551	0.639355	0.796955
3.19	0.59349	0.638776	0.796631
3.2	0.593428	0.638197	0.796307
3.21	0.593367	0.637618	0.795982
3.22	0.593305	0.637039	0.795658
3.23	0.593243	0.636459	0.795334
3.24	0.593182	0.63588	0.79501
3.25	0.59312	0.635301	0.794686
3.26	0.588975	0.634951	0.794284
3.27	0.583749	0.634602	0.793883
3.28	0.578522	0.634252	0.793481
3.29	0.561781	0.633903	0.79308
3.3	0.556798	0.633553	0.792678
3.31	0.551815	0.633204	0.792276
3.32	0.546833	0.632854	0.791875
3.33	0.54185	0.632505	0.791473
3.34	0.536868	0.632155	0.791072
3.35	0.531885	0.631806	0.79067
3.36	0.526902	0.631456	0.790268
3.37	0.52192	0.631107	0.789867
3.38	0.516937	0.630757	0.789465
3.39	0.511954	0.630408	0.789064
3.4	0.506972	0.630058	0.788662
3.41	0.501989	0.629709	0.788261
3.42	0.500754	0.629359	0.787859
3.43	0.506266	0.62901	0.787457
3.44	0.511778	0.62866	0.787056
3.45	0.517289	0.628311	0.786654
3.46	0.522801	0.627961	0.786253
3.47	0.528312	0.627612	0.785851
3.48	0.533824	0.627262	0.785449
3.49	0.539335	0.626913	0.785048
3.5	0.544847	0.626563	0.784646
3.51	0.536792	0.625925	0.784003
3.52	0.528737	0.625286	0.783359
3.53	0.523518	0.624647	0.782715
3.54	0.520807	0.624009	0.782072
3.55	0.518095	0.62337	0.781428
3.56	0.515384	0.622732	0.780785
3.57	0.512673	0.622093	0.780141
3.58	0.509962	0.621454	0.779497
3.59	0.50725	0.620816	0.778854
3.6	0.504539	0.620177	0.77821
3.61	0.501828	0.619538	0.777566
3.62	0.499116	0.6189	0.776923
3.63	0.496405	0.618261	0.776279
3.64	0.493694	0.617623	0.775636
3.65	0.490982	0.616984	0.774992
3.66	0.488271	0.616345	0.774348
3.67	0.48556	0.615707	0.773705
3.68	0.482849	0.615068	0.773061
3.69	0.480137	0.614429	0.772418
3.7	0.477426	0.613791	0.771774
3.71	0.460913	0.613152	0.77113
3.72	0.456953	0.612513	0.770487
3.73	0.45421	0.611875	0.769843
3.74	0.451466	0.611236	0.769199
3.75	0.448723	0.610598	0.768556
3.76	0.448552	0.610041	0.767949
3.77	0.448381	0.609484	0.767343
3.78	0.448211	0.608928	0.766736
3.79	0.44804	0.608371	0.76613
3.8	0.447869	0.607814	0.765523
3.81	0.447698	0.607258	0.764917
3.82	0.447528	0.606701	0.76431
3.83	0.447357	0.606145	0.763704
3.84	0.447186	0.605588	0.763097
3.85	0.447015	0.605031	0.762491
3.86	0.446845	0.604475	0.761884
3.87	0.446674	0.603918	0.761277
3.88	0.446503	0.603361	0.760671
3.89	0.446332	0.602805	0.760064
3.9	0.446162	0.602248	0.759458
3.91	0.445991	0.601691	0.758851
3.92	0.44582	0.601135	0.758245
3.93	0.445649	0.600578	0.757638
3.94	0.445479	0.600022	0.757032
3.95	0.445308	0.599465	0.756425
3.96	0.445137	0.598908	0.755819
3.97	0.444966	0.598352	0.755212
3.98	0.444796	0.597795	0.754606
3.99	0.444625	0.597238	0.753999
4	0.444454	0.596682	0.753393
4.01	0.444363	0.595951	0.752906
4.02	0.444272	0.59522	0.75242
4.03	0.444181	0.594489	0.751933
4.04	0.44409	0.593758	0.751447
4.05	0.444	0.593027	0.75096
4.06	0.443909	0.592295	0.750474
4.07	0.443818	0.591564	0.749987
4.08	0.443727	0.590833	0.749501
4.09	0.443636	0.590102	0.749015
4.1	0.443545	0.589371	0.748528
4.11	0.443454	0.58864	0.748042
4.12	0.443363	0.587909	0.747555
4.13	0.443272	0.587178	0.747069
4.14	0.443181	0.586447	0.746582
4.15	0.44309	0.585716	0.746096
4.16	0.442999	0.584985	0.74561
4.17	0.442908	0.584254	0.745123
4.18	0.442818	0.583523	0.744637
4.19	0.442727	0.582792	0.74415
4.2	0.442636	0.582061	0.743664
4.21	0.442545	0.58133	0.743177
4.22	0.442454	0.580599	0.742691
4.23	0.442363	0.579868	0.742204
4.24	0.442272	0.579137	0.741718
4.25	0.442181	0.578406	0.741232
4.26	0.441724	0.576735	0.740439
4.27	0.441267	0.575065	0.739646
4.28	0.440811	0.573395	0.738853
4.29	0.440354	0.571725	0.738061
4.3	0.439897	0.570055	0.737268
4.31	0.43944	0.568384	0.736475
4.32	0.438983	0.566714	0.735683
4.33	0.438526	0.565044	0.73489
4.34	0.438069	0.563374	0.734097
4.35	0.437613	0.561704	0.733305
4.36	0.437156	0.560033	0.732512
4.37	0.436699	0.558363	0.731719
4.38	0.436242	0.556693	0.730927
4.39	0.435785	0.555023	0.730134
4.4	0.435328	0.553353	0.729341
4.41	0.434872	0.551682	0.728549
4.42	0.434415	0.550012	0.727756
4.43	0.433958	0.548342	0.726963
4.44	0.433501	0.546672	0.72617
4.45	0.433044	0.545002	0.725378
4.46	0.432587	0.543331	0.724585
4.47	0.432131	0.541661	0.723792
4.48	0.431674	0.539991	0.723
4.49	0.431217	0.538321	0.722207
4.5	0.43076	0.536651	0.721414
4.51	0.430194	0.534411	0.720593
4.52	0.429627	0.532171	0.719771
4.53	0.429061	0.529932	0.718949
4.54	0.428494	0.527692	0.718128
4.55	0.427928	0.525452	0.717306
4.56	0.427361	0.523212	0.716485
4.57	0.426795	0.520973	0.715663
4.58	0.426228	0.518733	0.714841
4.59	0.425662	0.516493	0.71402
4.6	0.425095	0.514254	0.713198
4.61	0.424529	0.512014	0.712376
4.62	0.423962	0.509774	0.711555
4.63	0.423396	0.507535	0.710733
4.64	0.42283	0.505295	0.709911
4.65	0.422263	0.503055	0.70909
4.66	0.421697	0.500816	0.708268
4.67	0.42113	0.498576	0.707446
4.68	0.420564	0.496336	0.706625
4.69	0.419997	0.494097	0.705803
4.7	0.419431	0.491857	0.704982
4.71	0.418864	0.489617	0.70416
4.72	0.418298	0.487377	0.703338
4.73	0.417731	0.485138	0.702517
4.74	0.417165	0.482898	0.701695
4.75	0.416599	0.480658	0.700873
4.76	0.415953	0.479776	0.70051
4.77	0.415308	0.478893	0.700148
4.78	0.414663	0.47801	0.699785
4.79	0.414017	0.477127	0.699422
4.8	0.413372	0.476244	0.699059
4.81	0.412727	0.475362	0.698696
4.82	0.412081	0.474479	0.698333
4.83	0.411436	0.473596	0.69797
4.84	0.410791	0.472713	0.697607
4.85	0.410146	0.47183	0.697244
4.86	0.4095	0.470948	0.696882
4.87	0.408855	0.470065	0.696519
4.88	0.40821	0.469182	0.696156
4.89	0.407564	0.468299	0.695793
4.9	0.406919	0.467416	0.69543
4.91	0.406274	0.466534	0.695067
4.92	0.405628	0.465651	0.694704
4.93	0.404983	0.464768	0.694341
4.94	0.404338	0.463885	0.693978
4.95	0.403693	0.463002	0.693616
4.96	0.403047	0.46212	0.693253
4.97	0.402402	0.461237	0.69289
4.98	0.401757	0.460354	0.692527
4.99	0.401111	0.459471	0.692164
5	0.400466	0.458588	0.691801
5.01	0.39917	0.457816	0.691237
5.02	0.397873	0.457044	0.690674
5.03	0.396577	0.456272	0.69011
5.04	0.39528	0.4555	0.689546
5.05	0.393984	0.454728	0.688983
5.06	0.392687	0.453956	0.688419
5.07	0.391391	0.453185	0.687855
5.08	0.390094	0.452413	0.687292
5.09	0.388798	0.451641	0.686728
5.1	0.387502	0.450869	0.686164
5.11	0.386205	0.450097	0.6856
5.12	0.384909	0.449325	0.685037
5.13	0.383612	0.448553	0.684473
5.14	0.382316	0.447781	0.683909
5.15	0.381019	0.447009	0.683346
5.16	0.379723	0.446237	0.682782
5.17	0.378426	0.445465	0.682218
5.18	0.37713	0.444693	0.681655
5.19	0.375834	0.443921	0.681091
5.2	0.374537	0.443149	0.680527
5.21	0.373241	0.442377	0.679964
5.22	0.371944	0.441605	0.6794
5.23	0.370648	0.440833	0.678836
5.24	0.369351	0.440061	0.678272
5.25	0.368055	0.439289	0.677709
5.26	0.367428	0.43862	0.677168
5.27	0.366802	0.437951	0.676626
5.28	0.366175	0.437282	0.676085
5.29	0.365549	0.436613	0.675544
5.3	0.364922	0.435945	0.675003
5.31	0.364296	0.435276	0.674462
5.32	0.363669	0.434607	0.673921
5.33	0.363043	0.433938	0.673379
5.34	0.362416	0.433269	0.672838
5.35	0.36179	0.4326	0.672297
5.36	0.361163	0.431931	0.671756
5.37	0.360537	0.431262	0.671215
5.38	0.35991	0.430593	0.670674
5.39	0.359284	0.429924	0.670132
5.4	0.358657	0.429256	0.669591
5.41	0.358031	0.428587	0.66905
5.42	0.357404	0.427918	0.668509
5.43	0.356778	0.427249	0.667968
5.44	0.356151	0.42658	0.667427
5.45	0.355525	0.425911	0.666885
5.46	0.354898	0.425242	0.666344
5.47	0.354272	0.424573	0.665803
5.48	0.353645	0.423904	0.665262
5.49	0.353019	0.423235	0.664721
5.5	0.352392	0.422567	0.66418
5.51	0.351344	0.421513	0.663878
5.52	0.350295	0.42046	0.663576
5.53	0.349246	0.419406	0.663274
5.54	0.348197	0.418353	0.662972
5.55	0.347148	0.417299	0.662671
5.56	0.346099	0.416246	0.662369
5.57	0.345051	0.415192	0.662067
5.58	0.344002	0.414139	0.661765
5.59	0.342953	0.413085	0.661463
5.6	0.341904	0.412032	0.661162
5.61	0.340855	0.410978	0.66086
5.62	0.339807	0.409925	0.660558
5.63	0.338758	0.408872	0.660256
5.64	0.337709	0.407818	0.659954
5.65	0.33666	0.406765	0.659653
5.66	0.335611	0.405711	0.659351
5.67	0.334563	0.404658	0.659049
5.68	0.333514	0.403604	0.658747
5.69	0.332465	0.402551	0.658446
5.7	0.331416	0.401497	0.658144
5.71	0.330367	0.400444	0.657842
5.72	0.329319	0.39939	0.65754
5.73	0.32827	0.398337	0.657238
5.74	0.327221	0.397284	0.656937
5.75	0.326172	0.39623	0.656635
5.76	0.326175	0.39505	0.656352
5.77	0.326178	0.39387	0.65607
5.78	0.326181	0.39269	0.655787
5.79	0.326184	0.39151	0.655505
5.8	0.326187	0.39033	0.655223
5.81	0.32619	0.38915	0.65494
5.82	0.326193	0.387969	0.654658
5.83	0.326196	0.386789	0.654375
5.84	0.326199	0.385609	0.654093
5.85	0.326202	0.384429	0.65381
5.86	0.326205	0.383249	0.653528
5.87	0.326208	0.382069	0.653246
5.88	0.326211	0.380889	0.652963
5.89	0.326214	0.379709	0.652681
5.9	0.326217	0.378529	0.652398
5.91	0.32622	0.377349	0.652116
5.92	0.326223	0.376169	0.651833
5.93	0.326225	0.374989	0.651551
5.94	0.326228	0.373808	0.651268
5.95	0.326231	0.372628	0.650986
5.96	0.326234	0.371448	0.650704
5.97	0.326237	0.370268	0.650421
5.98	0.32624	0.369088	0.650139
5.99	0.326243	0.367908	0.649856
6	0.326246	0.366728	0.649574
6.01	0.326246	0.365988	0.64906
6.02	0.326247	0.365248	0.648546
6.03	0.326247	0.364508	0.648032
6.04	0.326247	0.363769	0.647518
6.05	0.326247	0.363029	0.647004
6.06	0.326248	0.362289	0.64649
6.07	0.326248	0.361549	0.645976
6.08	0.326248	0.360809	0.645462
6.09	0.326248	0.360069	0.644949
6.1	0.326249	0.359329	0.644435
6.11	0.326249	0.358589	0.643921
6.12	0.326249	0.35785	0.643407
6.13	0.326249	0.35711	0.642893
6.14	0.32625	0.35637	0.642379
6.15	0.32625	0.35563	0.641865
6.16	0.32625	0.35489	0.641351
6.17	0.32625	0.35415	0.640837
6.18	0.32625	0.35341	0.640323
6.19	0.326251	0.352671	0.639809
6.2	0.326251	0.351931	0.639295
6.21	0.326251	0.351191	0.638782
6.22	0.326251	0.350451	0.638268
6.23	0.326252	0.349711	0.637754
6.24	0.326252	0.348971	0.63724
6.25	0.326252	0.348231	0.636726
6.26	0.325939	0.347925	0.636025
6.27	0.325626	0.347619	0.635323
6.28	0.325313	0.347313	0.634622
6.29	0.325	0.347007	0.633921
6.3	0.324687	0.346701	0.63322
6.31	0.324374	0.346395	0.632518
6.32	0.324061	0.346088	0.631817
6.33	0.323748	0.345782	0.631116
6.34	0.323435	0.345476	0.630414
6.35	0.323122	0.34517	0.629713
6.36	0.322809	0.344864	0.629012
6.37	0.322496	0.344558	0.628311
6.38	0.322183	0.344252	0.627609
6.39	0.32187	0.343945	0.626908
6.4	0.321557	0.343639	0.626207
6.41	0.321244	0.343333	0.625506
6.42	0.320931	0.343027	0.624804
6.43	0.320618	0.342721	0.624103
6.44	0.320305	0.342415	0.623402
6.45	0.319992	0.342109	0.6227
6.46	0.319679	0.341802	0.621999
6.47	0.319366	0.341496	0.621298
6.48	0.319053	0.34119	0.620597
6.49	0.31874	0.340884	0.619895
6.5	0.318427	0.340578	0.619194
6.51	0.318428	0.339796	0.618329
6.52	0.318429	0.339013	0.617464
6.53	0.31843	0.338231	0.616599
6.54	0.318432	0.337449	0.615734
6.55	0.318433	0.336667	0.61487
6.56	0.318434	0.335884	0.614005
6.57	0.318436	0.335102	0.61314
6.58	0.318437	0.33432	0.612275
6.59	0.318438	0.333538	0.61141
6.6	0.31844	0.332756	0.610545
6.61	0.318441	0.331973	0.60968
6.62	0.318442	0.331191	0.608815
6.63	0.318444	0.330409	0.60795
6.64	0.318445	0.329627	0.607085
6.65	0.318446	0.328844	0.60622
6.66	0.318448	0.328062	0.605355
6.67	0.318449	0.32728	0.60449
6.68	0.31845	0.326498	0.603626
6.69	0.318451	0.325716	0.602761
6.7	0.318453	0.324933	0.601896
6.71	0.318454	0.324151	0.601031
6.72	0.318455	0.323369	0.600166
6.73	0.318457	0.322587	0.599301
6.74	0.318458	0.321804	0.598436
6.75	0.318459	0.321022	0.597571
6.76	0.318461	0.320051	0.596096
6.77	0.318463	0.319081	0.59462
6.78	0.318464	0.31811	0.593145
6.79	0.318466	0.317139	0.591669
6.8	0.318468	0.316168	0.590194
6.81	0.318469	0.315198	0.588718
6.82	0.318471	0.314227	0.587243
6.83	0.318473	0.313256	0.585767
6.84	0.318474	0.312285	0.584292
6.85	0.318476	0.311315	0.582816
6.86	0.318478	0.310344	0.581341
6.87	0.318479	0.309373	0.579865
6.88	0.318481	0.308402	0.57839
6.89	0.318483	0.307432	0.576914
6.9	0.318484	0.306461	0.575439
6.91	0.318486	0.30549	0.573964
6.92	0.318488	0.304519	0.572488
6.93	0.318489	0.303549	0.571013
6.94	0.318491	0.302578	0.569537
6.95	0.318493	0.301607	0.568062
6.96	0.318494	0.300636	0.566586
6.97	0.318496	0.299666	0.565111
6.98	0.318497	0.298695	0.563635
6.99	0.318499	0.297724	0.56216
7	0.318501	0.296753	0.560684
7.01	0.318021	0.295945	0.559003
7.02	0.317541	0.295136	0.557321
7.03	0.317061	0.294328	0.555639
7.04	0.316581	0.293519	0.553958
7.05	0.316101	0.292711	0.552276
7.06	0.315621	0.291902	0.550594
7.07	0.315141	0.291094	0.548913
7.08	0.314661	0.290285	0.547231
7.09	0.314181	0.289477	0.545549
7.1	0.313701	0.288668	0.543868
7.11	0.313222	0.28786	0.542186
7.12	0.312742	0.287051	0.540504
7.13	0.312262	0.286243	0.538823
7.14	0.311782	0.285434	0.537141
7.15	0.311302	0.284626	0.535459
7.16	0.310822	0.283817	0.533778
7.17	0.310342	0.283009	0.532096
7.18	0.309862	0.2822	0.530414
7.19	0.309382	0.281392	0.528733
7.2	0.308902	0.280583	0.527051
7.21	0.308422	0.279775	0.525369
7.22	0.307942	0.278966	0.523688
7.23	0.307462	0.278158	0.522006
7.24	0.306982	0.277349	0.520324
7.25	0.306503	0.276541	0.518643
7.26	0.306495	0.275426	0.517164
7.27	0.306488	0.274312	0.515685
7.28	0.306481	0.273197	0.514206
7.29	0.306474	0.272083	0.512727
7.3	0.306467	0.270968	0.511248
7.31	0.30646	0.269854	0.509769
7.32	0.306453	0.268739	0.50829
7.33	0.306446	0.267625	0.506811
7.34	0.306439	0.26651	0.505332
7.35	0.306432	0.265396	0.503853
7.36	0.306424	0.264281	0.502374
7.37	0.306417	0.263167	0.500895
7.38	0.30641	0.262052	0.499416
7.39	0.306403	0.260938	0.497937
7.4	0.306396	0.259823	0.496458
7.41	0.306389	0.258709	0.494979
7.42	0.306382	0.257594	0.4935
7.43	0.306375	0.25648	0.492021
7.44	0.306368	0.255365	0.490542
7.45	0.306361	0.254251	0.489063
7.46	0.306353	0.253136	0.487584
7.47	0.306346	0.252022	0.486105
7.48	0.306339	0.250907	0.484626
7.49	0.306332	0.249793	0.483147
7.5	0.306325	0.248678	0.481668
7.51	0.306403	0.248072	0.481076
7.52	0.30648	0.247467	0.480484
7.53	0.306558	0.246861	0.479892
7.54	0.306636	0.246255	0.4793
7.55	0.306713	0.245649	0.478708
7.56	0.306791	0.245043	0.478116
7.57	0.306868	0.244437	0.477524
7.58	0.306946	0.243831	0.476931
7.59	0.307024	0.243225	0.476339
7.6	0.307101	0.242619	0.475747
7.61	0.307179	0.242014	0.475155
7.62	0.307257	0.241408	0.474563
7.63	0.307334	0.240802	0.473971
7.64	0.307412	0.240196	0.473379
7.65	0.307489	0.23959	0.472786
7.66	0.307567	0.238984	0.472194
7.67	0.307645	0.238378	0.471602
7.68	0.307722	0.237772	0.47101
7.69	0.3078	0.237166	0.470418
7.7	0.307877	0.236561	0.469826
7.71	0.307955	0.235955	0.469234
7.72	0.308033	0.235349	0.468641
7.73	0.30811	0.234743	0.468049
7.74	0.308188	0.234137	0.467457
7.75	0.308266	0.233531	0.466865
7.76	0.307869	0.232686	0.466188
7.77	0.307473	0.23184	0.465512
7.78	0.307077	0.230995	0.464835
7.79	0.306681	0.230149	0.464159
7.8	0.306285	0.229304	0.463482
7.81	0.305888	0.228458	0.462806
7.82	0.305492	0.227613	0.462129
7.83	0.305096	0.226767	0.461453
7.84	0.3047	0.225922	0.460776
7.85	0.304304	0.225076	0.4601
7.86	0.303908	0.224231	0.459423
7.87	0.303511	0.223385	0.458747
7.88	0.303115	0.22254	0.45807
7.89	0.302719	0.221695	0.457394
7.9	0.302323	0.220849	0.456717
7.91	0.301927	0.220004	0.456041
7.92	0.30153	0.219158	0.455364
7.93	0.301134	0.218313	0.454688
7.94	0.300738	0.217467	0.454011
7.95	0.300342	0.216622	0.453335
7.96	0.299946	0.215776	0.452658
7.97	0.29955	0.214931	0.451982
7.98	0.299153	0.214085	0.451305
7.99	0.298757	0.21324	0.450629
8	0.298361	0.212394	0.449952
8.01	0.297923	0.211831	0.449742
8.02	0.297484	0.211268	0.449532
8.03	0.297046	0.210705	0.449322
8.04	0.296608	0.210142	0.449112
8.05	0.29617	0.209579	0.448902
8.06	0.295731	0.209016	0.448692
8.07	0.295293	0.208453	0.448482
8.08	0.294855	0.20789	0.448272
8.09	0.294416	0.207327	0.448062
8.1	0.293978	0.206764	0.447852
8.11	0.29354	0.206201	0.447642
8.12	0.293102	0.205638	0.447432
8.13	0.292663	0.205074	0.447222
8.14	0.292225	0.204511	0.447012
8.15	0.291787	0.203948	0.446802
8.16	0.291348	0.203385	0.446592
8.17	0.29091	0.202822	0.446382
8.18	0.290472	0.202259	0.446172
8.19	0.290034	0.201696	0.445962
8.2	0.289595	0.201133	0.445752
8.21	0.289157	0.20057	0.445542
8.22	0.288719	0.200007	0.445332
8.23	0.28828	0.199444	0.445122
8.24	0.287842	0.198881	0.444912
8.25	0.287404	0.198318	0.444702
8.26	0.286949	0.197995	0.444327
8.27	0.286495	0.197673	0.443952
8.28	0.28604	0.197351	0.443577
8.29	0.285586	0.197029	0.443202
8.3	0.285131	0.196707	0.442828
8.31	0.284677	0.196385	0.442453
8.32	0.284223	0.196063	0.442078
8.33	0.283768	0.19574	0.441703
8.34	0.283314	0.195418	0.441328
8.35	0.282859	0.195096	0.440953
8.36	0.282405	0.194774	0.440578
8.37	0.28195	0.194452	0.440203
8.38	0.281496	0.19413	0.439828
8.39	0.281041	0.193808	0.439453
8.4	0.280587	0.193486	0.439078
8.41	0.280132	0.193163	0.438703
8.42	0.279678	0.192841	0.438328
8.43	0.279224	0.192519	0.437953
8.44	0.278769	0.192197	0.437578
8.45	0.278315	0.191875	0.437203
8.46	0.27786	0.191553	0.436828
8.47	0.277406	0.191231	0.436453
8.48	0.276951	0.190908	0.436078
8.49	0.276497	0.190586	0.435703
8.5	0.276042	0.190264	0.435328
8.51	0.275573	0.190219	0.435026
8.52	0.275104	0.190174	0.434725
8.53	0.274635	0.190129	0.434424
8.54	0.274166	0.190084	0.434122
8.55	0.273697	0.190039	0.433821
8.56	0.273228	0.189993	0.43352
8.57	0.272759	0.189948	0.433218
8.58	0.27229	0.189903	0.432917
8.59	0.271821	0.189858	0.432616
8.6	0.271352	0.189813	0.432314
8.61	0.270883	0.189768	0.432013
8.62	0.270415	0.189723	0.431712
8.63	0.269946	0.189677	0.43141
8.64	0.269477	0.189632	0.431109
8.65	0.269008	0.189587	0.430808
8.66	0.268539	0.189542	0.430506
8.67	0.26807	0.189497	0.430205
8.68	0.267601	0.189452	0.429904
8.69	0.267132	0.189407	0.429602
8.7	0.266663	0.189361	0.429301
8.71	0.266194	0.189316	0.428999
8.72	0.265725	0.189271	0.428698
8.73	0.265256	0.189226	0.428397
8.74	0.264787	0.189181	0.428095
8.75	0.264318	0.189136	0.427794
8.76	0.264009	0.189117	0.427595
8.77	0.2637	0.189098	0.427396
8.78	0.263391	0.189079	0.427197
8.79	0.263083	0.18906	0.426998
8.8	0.262774	0.189041	0.426799
8.81	0.262465	0.189022	0.4266
8.82	0.262156	0.189003	0.426401
8.83	0.261848	0.188984	0.426201
8.84	0.261539	0.188965	0.426002
8.85	0.26123	0.188946	0.425803
8.86	0.260921	0.188927	0.425604
8.87	0.260613	0.188908	0.425405
8.88	0.260304	0.188889	0.425206
8.89	0.259995	0.18887	0.425007
8.9	0.259686	0.188851	0.424808
8.91	0.259378	0.188832	0.424609
8.92	0.259069	0.188813	0.42441
8.93	0.25876	0.188794	0.424211
8.94	0.258451	0.188775	0.424012
8.95	0.258143	0.188756	0.423813
8.96	0.257834	0.188737	0.423613
8.97	0.257525	0.188718	0.423414
8.98	0.257216	0.188699	0.423215
8.99	0.256908	0.18868	0.423016
9	0.256599	0.188661	0.422817
9.01	0.256634	0.188598	0.422563
9.02	0.256669	0.188534	0.42231
9.03	0.256704	0.18847	0.422056
9.04	0.25674	0.188406	0.421802
9.05	0.256775	0.188342	0.421549
9.06	0.25681	0.188278	0.421295
9.07	0.256845	0.188214	0.421041
9.08	0.25688	0.18815	0.420788
9.09	0.256916	0.188086	0.420534
9.1	0.256951	0.188022	0.42028
9.11	0.256986	0.187958	0.420026
9.12	0.257021	0.187894	0.419773
9.13	0.257056	0.187831	0.419519
9.14	0.257092	0.187767	0.419265
9.15	0.257127	0.187703	0.419012
9.16	0.257162	0.187639	0.418758
9.17	0.257197	0.187575	0.418504
9.18	0.257232	0.187511	0.418251
9.19	0.257268	0.187447	0.417997
9.2	0.257303	0.187383	0.417743
9.21	0.257338	0.187319	0.417489
9.22	0.257373	0.187255	0.417236
9.23	0.257409	0.187191	0.416982
9.24	0.257444	0.187127	0.416728
9.25	0.257479	0.187064	0.416475
9.26	0.257478	0.186821	0.415869
9.27	0.257478	0.186579	0.415264
9.28	0.257477	0.186336	0.414659
9.29	0.257477	0.186094	0.414054
9.3	0.257476	0.185851	0.413449
9.31	0.257475	0.185609	0.412843
9.32	0.257475	0.185367	0.412238
9.33	0.257474	0.185124	0.411633
9.34	0.257474	0.184882	0.411028
9.35	0.257473	0.184639	0.410423
9.36	0.257472	0.184397	0.409817
9.37	0.257472	0.184155	0.409212
9.38	0.257471	0.183912	0.408607
9.39	0.257471	0.18367	0.408002
9.4	0.25747	0.183427	0.407397
9.41	0.257469	0.183185	0.406791
9.42	0.257469	0.182943	0.406186
9.43	0.257468	0.1827	0.405581
9.44	0.257468	0.182458	0.404976
9.45	0.257467	0.182215	0.404371
9.46	0.257466	0.181973	0.403765
9.47	0.257466	0.181731	0.40316
9.48	0.257465	0.181488	0.402555
9.49	0.257465	0.181246	0.40195
9.5	0.257464	0.181003	0.401345
9.51	0.257464	0.180283	0.400969
9.52	0.257464	0.179563	0.400593
9.53	0.257464	0.178843	0.400218
9.54	0.257464	0.178123	0.399842
9.55	0.257464	0.177403	0.399467
9.56	0.257464	0.176683	0.399091
9.57	0.257464	0.175963	0.398715
9.58	0.257464	0.175243	0.39834
9.59	0.257464	0.174523	0.397964
9.6	0.257464	0.173803	0.397588
9.61	0.257463	0.173082	0.397213
9.62	0.257463	0.172362	0.396837
9.63	0.257463	0.171642	0.396462
9.64	0.257463	0.170922	0.396086
9.65	0.257463	0.170202	0.39571
9.66	0.257463	0.169482	0.395335
9.67	0.257463	0.168762	0.394959
9.68	0.257463	0.168042	0.394584
9.69	0.257463	0.167322	0.394208
9.7	0.257463	0.166602	0.393832
9.71	0.257463	0.165882	0.393457
9.72	0.257463	0.165162	0.393081
9.73	0.257463	0.164441	0.392705
9.74	0.257463	0.163721	0.39233
9.75	0.257463	0.163001	0.391954
9.76	0.257444	0.161832	0.390788
9.77	0.257425	0.160663	0.389622
9.78	0.257406	0.159494	0.388456
9.79	0.257387	0.158325	0.38729
9.8	0.257368	0.157156	0.386124
9.81	0.257349	0.155987	0.384957
9.82	0.25733	0.154818	0.383791
9.83	0.257311	0.153649	0.382625
9.84	0.257292	0.152479	0.381459
9.85	0.257273	0.15131	0.380293
9.86	0.257254	0.150141	0.379127
9.87	0.257235	0.148972	0.377961
9.88	0.257216	0.147803	0.376795
9.89	0.257197	0.146634	0.375628
9.9	0.257178	0.145465	0.374462
9.91	0.257159	0.144296	0.373296
9.92	0.25714	0.143127	0.37213
9.93	0.257121	0.141958	0.370964
9.94	0.257102	0.140788	0.369798
9.95	0.257083	0.139619	0.368632
9.96	0.257064	0.13845	0.367465
9.97	0.257045	0.137281	0.366299
9.98	0.257026	0.136112	0.365133
9.99	0.257007	0.134943	0.363967
10	0.256988	0.133774	0.362801
10.01	0.256988	0.132734	0.361336
10.02	0.256989	0.131693	0.359871
10.03	0.256989	0.130653	0.358407
10.04	0.256989	0.129613	0.356942
10.05	0.256989	0.128573	0.355477
10.06	0.25699	0.127532	0.354012
10.07	0.25699	0.126492	0.352547
10.08	0.25699	0.125452	0.351083
10.09	0.25699	0.124412	0.349618
10.1	0.256991	0.123371	0.348153
10.11	0.256991	0.122331	0.346688
10.12	0.256991	0.121291	0.345223
10.13	0.256991	0.120251	0.343759
10.14	0.256992	0.11921	0.342294
10.15	0.256992	0.11817	0.340829
10.16	0.256992	0.11713	0.339364
10.17	0.256992	0.11609	0.337899
10.18	0.256993	0.115049	0.336435
10.19	0.256993	0.114009	0.33497
10.2	0.256993	0.112969	0.333505
10.21	0.256993	0.111929	0.33204
10.22	0.256994	0.110888	0.330575
10.23	0.256994	0.109848	0.329111
10.24	0.256994	0.108808	0.327646
10.25	0.256994	0.107768	0.326181
10.26	0.256996	0.107519	0.325841
10.27	0.256997	0.10727	0.325501
10.28	0.256999	0.107022	0.325161
10.29	0.257	0.106773	0.324821
10.3	0.257002	0.106525	0.324481
10.31	0.257003	0.106276	0.324141
10.32	0.257005	0.106028	0.3238
10.33	0.257006	0.105779	0.32346
10.34	0.257008	0.105531	0.32312
10.35	0.257009	0.105282	0.32278
10.36	0.257011	0.105034	0.32244
10.37	0.257012	0.104785	0.3221
10.38	0.257013	0.104537	0.32176
10.39	0.257015	0.104288	0.32142
10.4	0.257016	0.10404	0.32108
10.41	0.257018	0.103791	0.32074
10.42	0.257019	0.103543	0.3204
10.43	0.257021	0.103294	0.320059
10.44	0.257022	0.103045	0.319719
10.45	0.257024	0.102797	0.319379
10.46	0.257025	0.102548	0.319039
10.47	0.257027	0.1023	0.318699
10.48	0.257028	0.102051	0.318359
10.49	0.25703	0.101803	0.318019
10.5	0.257031	0.101554	0.317679
10.51	0.257024	0.101514	0.317414
10.52	0.257017	0.101474	0.317148
10.53	0.25701	0.101434	0.316883
10.54	0.257003	0.101393	0.316617
10.55	0.256996	0.101353	0.316352
10.56	0.256989	0.101313	0.316087
10.57	0.256982	0.101273	0.315821
10.58	0.256975	0.101232	0.315556
10.59	0.256968	0.101192	0.315291
10.6	0.256961	0.101152	0.315025
10.61	0.256954	0.101111	0.31476
10.62	0.256947	0.101071	0.314495
10.63	0.25694	0.101031	0.314229
10.64	0.256933	0.100991	0.313964
10.65	0.256927	0.10095	0.313698
10.66	0.25692	0.10091	0.313433
10.67	0.256913	0.10087	0.313168
10.68	0.256906	0.10083	0.312902
10.69	0.256899	0.100789	0.312637
10.7	0.256892	0.100749	0.312372
10.71	0.256885	0.100709	0.312106
10.72	0.256878	0.100669	0.311841
10.73	0.256871	0.100628	0.311576
10.74	0.256864	0.100588	0.31131
10.75	0.256857	0.100548	0.311045
10.76	0.256618	0.100337	0.310651
10.77	0.256379	0.100127	0.310257
10.78	0.256139	0.0999164	0.309864
10.79	0.2559	0.0997059	0.30947
10.8	0.255661	0.0994954	0.309076
10.81	0.255422	0.0992849	0.308682
10.82	0.255183	0.0990744	0.308289
10.83	0.254944	0.0988639	0.307895
10.84	0.254705	0.0986535	0.307501
10.85	0.254466	0.098443	0.307107
10.86	0.254227	0.0982325	0.306714
10.87	0.253988	0.098022	0.30632
10.88	0.253748	0.0978115	0.305926
10.89	0.253509	0.097601	0.305532
10.9	0.25327	0.0973905	0.305139
10.91	0.253031	0.09718	0.304745
10.92	0.252792	0.0969695	0.304351
10.93	0.252553	0.096759	0.303957
10.94	0.252314	0.0965485	0.303564
10.95	0.252075	0.096338	0.30317
10.96	0.251836	0.0961275	0.302776
10.97	0.251596	0.0959171	0.302382
10.98	0.251357	0.0957066	0.301988
10.99	0.251118	0.0954961	0.301595
11	0.250879	0.0952856	0.301201
11.01	0.250779	0.0952848	0.300657
11.02	0.250679	0.095284	0.300113
11.03	0.250579	0.0952832	0.299569
11.04	0.250478	0.0952824	0.299024
11.05	0.250378	0.0952816	0.29848
11.06	0.250278	0.0952808	0.297936
11.07	0.250178	0.09528	0.297392
11.08	0.250077	0.0952793	0.296848
11.09	0.249977	0.0952785	0.296304
11.1	0.249877	0.0952777	0.295759
11.11	0.249777	0.0952769	0.295215
11.12	0.249677	0.0952761	0.294671
11.13	0.249576	0.0952753	0.294127
11.14	0.249476	0.0952745	0.293583
11.15	0.249376	0.0952737	0.293039
11.16	0.249276	0.0952729	0.292494
11.17	0.249175	0.0952721	0.29195
11.18	0.249075	0.0952714	0.291406
11.19	0.248975	0.0952706	0.290862
11.2	0.248875	0.0952698	0.290318
11.21	0.248775	0.095269	0.289774
11.22	0.248674	0.0952682	0.289229
11.23	0.248574	0.0952674	0.288685
11.24	0.248474	0.0952666	0.288141
11.25	0.248374	0.0952658	0.287597
11.26	0.248245	0.0951499	0.287236
11.27	0.248116	0.0950339	0.286876
11.28	0.247988	0.094918	0.286515
11.29	0.247859	0.094802	0.286154
11.3	0.24773	0.0946861	0.285793
11.31	0.247601	0.0945701	0.285433
11.32	0.247473	0.0944542	0.285072
11.33	0.247344	0.0943382	0.284711
11.34	0.247215	0.0942223	0.28435
11.35	0.247087	0.0941063	0.28399
11.36	0.246958	0.0939904	0.283629
11.37	0.246829	0.0938744	0.283268
11.38	0.246701	0.0937585	0.282907
11.39	0.246572	0.0936425	0.282547
11.4	0.246443	0.0935266	0.282186
11.41	0.246314	0.0934106	0.281825
11.42	0.246186	0.0932947	0.281464
11.43	0.246057	0.0931787	0.281104
11.44	0.245928	0.0930628	0.280743
11.45	0.2458	0.0929468	0.280382
11.46	0.245671	0.0928309	0.280021
11.47	0.245542	0.0927149	0.279661
11.48	0.245413	0.092599	0.2793
11.49	0.245285	0.092483	0.278939
11.5	0.245156	0.0923671	0.278578
11.51	0.245147	0.0922548	0.27857
11.52	0.245137	0.0921426	0.278561
11.53	0.245128	0.0920304	0.278553
11.54	0.245118	0.0919182	0.278544
11.55	0.245109	0.091806	0.278535
11.56	0.245099	0.0916937	0.278527
11.57	0.24509	0.0915815	0.278518
11.58	0.24508	0.0914693	0.27851
11.59	0.245071	0.0913571	0.278501
11.6	0.245061	0.0912449	0.278492
11.61	0.245052	0.0911327	0.278484
11.62	0.245042	0.0910204	0.278475
11.63	0.245033	0.0909082	0.278467
11.64	0.245023	0.090796	0.278458
11.65	0.245014	0.0906838	0.278449
11.66	0.245004	0.0905716	0.278441
11.67	0.244995	0.0904594	0.278432
11.68	0.244985	0.0903471	0.278424
11.69	0.244976	0.0902349	0.278415
11.7	0.244966	0.0901227	0.278406
11.71	0.244957	0.0900105	0.278398
11.72	0.244947	0.0898983	0.278389
11.73	0.244938	0.0897861	0.278381
11.74	0.244928	0.0896738	0.278372
11.75	0.244919	0.0895616	0.278363
11.76	0.244919	0.0895765	0.277874
11.77	0.244919	0.0895913	0.277384
11.78	0.244919	0.0896062	0.276894
11.79	0.244919	0.089621	0.276404
11.8	0.244919	0.0896358	0.275914
11.81	0.244919	0.0896507	0.275424
11.82	0.244919	0.0896655	0.274934
11.83	0.244919	0.0896804	0.274444
11.84	0.244919	0.0896952	0.273954
11.85	0.244919	0.0897101	0.273464
11.86	0.244919	0.0897249	0.272974
11.87	0.244919	0.0897397	0.272484
11.88	0.244919	0.0897546	0.271994
11.89	0.244919	0.0897694	0.271504
11.9	0.244919	0.0897843	0.271014
11.91	0.244919	0.0897991	0.270524
11.92	0.244919	0.089814	0.270034
11.93	0.244919	0.0898288	0.269544
11.94	0.244919	0.0898436	0.269054
11.95	0.244919	0.0898585	0.268564
11.96	0.244919	0.0898733	0.268074
11.97	0.244919	0.0898882	0.267584
11.98	0.244919	0.089903	0.267094
11.99	0.244919	0.0899179	0.266604
12	0.244919	0.0899327	0.266114
12.01	0.244913	0.0896032	0.265675
12.02	0.244907	0.0892737	0.265236
12.03	0.244901	0.0889442	0.264796
12.04	0.244895	0.0886148	0.264357
12.05	0.244889	0.0882853	0.263918
12.06	0.244883	0.0879558	0.263478
12.07	0.244878	0.0876263	0.263039
12.08	0.244872	0.0872968	0.2626
12.09	0.244866	0.0869673	0.26216
12.1	0.24486	0.0866378	0.261721
12.11	0.244854	0.0863084	0.261282
12.12	0.244848	0.0859789	0.260843
12.13	0.244842	0.0856494	0.260403
12.14	0.244836	0.0853199	0.259964
12.15	0.24483	0.0849904	0.259525
12.16	0.244825	0.0846609	0.259085
12.17	0.244819	0.0843314	0.258646
12.18	0.244813	0.084002	0.258207
12.19	0.244807	0.0836725	0.257767
12.2	0.244801	0.083343	0.257328
12.21	0.244795	0.0830135	0.256889
12.22	0.244789	0.082684	0.256449
12.23	0.244783	0.0823545	0.25601
12.24	0.244778	0.082025	0.255571
12.25	0.244772	0.0816956	0.255131
12.26	0.244294	0.0812553	0.254618
12.27	0.243815	0.0808151	0.254105
12.28	0.243337	0.0803748	0.253591
12.29	0.242859	0.0799346	0.253078
12.3	0.242381	0.0794944	0.252564
12.31	0.241903	0.0790541	0.252051
12.32	0.241425	0.0786139	0.251538
12.33	0.240947	0.0781736	0.251024
12.34	0.240469	0.0777334	0.250511
12.35	0.239991	0.0772932	0.249997
12.36	0.239513	0.0768529	0.249484
12.37	0.239035	0.0764127	0.248971
12.38	0.238557	0.0759725	0.248457
12.39	0.238078	0.0755322	0.247944
12.4	0.2376	0.075092	0.24743
12.41	0.237122	0.0746517	0.246917
12.42	0.236644	0.0742115	0.246404
12.43	0.236166	0.0737713	0.24589
12.44	0.235688	0.073331	0.245377
12.45	0.23521	0.0728908	0.244863
12.46	0.234732	0.0724505	0.24435
12.47	0.234254	0.0720103	0.243837
12.48	0.233776	0.0715701	0.243323
12.49	0.233298	0.0711298	0.24281
12.5	0.23282	0.0706896	0.242296
12.51	0.232819	0.0703025	0.241799
12.52	0.232818	0.0699154	0.241302
12.53	0.232818	0.0695283	0.240805
12.54	0.232817	0.0691412	0.240308
12.55	0.232817	0.0687541	0.239811
12.56	0.232816	0.068367	0.239314
12.57	0.232816	0.0679799	0.238817
12.58	0.232815	0.0675928	0.23832
12.59	0.232815	0.0672057	0.237823
12.6	0.232814	0.0668186	0.237326
12.61	0.232814	0.0664315	0.236829
12.62	0.232813	0.0660444	0.236332
12.63	0.232813	0.0656573	0.235835
12.64	0.232812	0.0652702	0.235338
12.65	0.232811	0.0648831	0.234841
12.66	0.232811	0.064496	0.234344
12.67	0.23281	0.0641089	0.233847
12.68	0.23281	0.0637218	0.23335
12.69	0.232809	0.0633347	0.232853
12.7	0.232809	0.0629476	0.232355
12.71	0.232808	0.0625605	0.231858
12.72	0.232808	0.0621734	0.231361
12.73	0.232807	0.0617863	0.230864
12.74	0.232807	0.0613992	0.230367
12.75	0.232806	0.0610122	0.22987
12.76	0.232804	0.06092	0.229614
12.77	0.232802	0.0608279	0.229358
12.78	0.2328	0.0607358	0.229103
12.79	0.232798	0.0606437	0.228847
12.8	0.232797	0.0605516	0.228591
12.81	0.232795	0.0604594	0.228335
12.82	0.232793	0.0603673	0.228079
12.83	0.232791	0.0602752	0.227823
12.84	0.232789	0.0601831	0.227567
12.85	0.232787	0.060091	0.227311
12.86	0.232785	0.0599988	0.227055
12.87	0.232783	0.0599067	0.2268
12.88	0.232781	0.0598146	0.226544
12.89	0.232779	0.0597225	0.226288
12.9	0.232777	0.0596304	0.226032
12.91	0.232775	0.0595382	0.225776
12.92	0.232774	0.0594461	0.22552
12.93	0.232772	0.059354	0.225264
12.94	0.23277	0.0592619	0.225008
12.95	0.232768	0.0591698	0.224752
12.96	0.232766	0.0590776	0.224497
12.97	0.232764	0.0589855	0.224241
12.98	0.232762	0.0588934	0.223985
12.99	0.23276	0.0588013	0.223729
13	0.232758	0.0587092	0.223473
13.01	0.232326	0.0587792	0.223244
13.02	0.231894	0.0588492	0.223016
13.03	0.231463	0.0589192	0.222787
13.04	0.231031	0.0589892	0.222559
13.05	0.230599	0.0590593	0.22233
13.06	0.230167	0.0591293	0.222101
13.07	0.229735	0.0591993	0.221873
13.08	0.229303	0.0592693	0.221644
13.09	0.228871	0.0593394	0.221416
13.1	0.228439	0.0594094	0.221187
13.11	0.228007	0.0594794	0.220959
13.12	0.227575	0.0595494	0.22073
13.13	0.227144	0.0596194	0.220501
13.14	0.226712	0.0596895	0.220273
13.15	0.22628	0.0597595	0.220044
13.16	0.225848	0.0598295	0.219816
13.17	0.225416	0.0598995	0.219587
13.18	0.224984	0.0599695	0.219358
13.19	0.224552	0.0600396	0.21913
13.2	0.22412	0.0601096	0.218901
13.21	0.223688	0.0601796	0.218673
13.22	0.223256	0.0602496	0.218444
13.23	0.222824	0.0603197	0.218216
13.24	0.222393	0.0603897	0.217987
13.25	0.221961	0.0604597	0.217758
13.26	0.221481	0.0603654	0.217784
13.27	0.221002	0.0602711	0.21781
13.28	0.220523	0.0601768	0.217835
13.29	0.220044	0.0600825	0.217861
13.3	0.219565	0.0599882	0.217887
13.31	0.219085	0.0598939	0.217912
13.32	0.218606	0.0597996	0.217938
13.33	0.218127	0.0597053	0.217964
13.34	0.217648	0.059611	0.217989
13.35	0.217169	0.0595167	0.218015
13.36	0.216689	0.0594224	0.21804
13.37	0.21621	0.0593281	0.218066
13.38	0.215731	0.0592338	0.218092
13.39	0.215252	0.0591395	0.218117
13.4	0.214773	0.0590452	0.218143
13.41	0.214294	0.0589509	0.218169
13.42	0.213814	0.0588566	0.218194
13.43	0.213335	0.0587623	0.21822
13.44	0.212856	0.058668	0.218246
13.45	0.212377	0.0585737	0.218271
13.46	0.211898	0.0584794	0.218297
13.47	0.211418	0.0583851	0.218323
13.48	0.210939	0.0582908	0.218348
13.49	0.21046	0.0581965	0.218374
13.5	0.209981	0.0581022	0.218399
13.51	0.209575	0.0581012	0.218013
13.52	0.209169	0.0581003	0.217626
13.53	0.208763	0.0580993	0.217239
13.54	0.208357	0.0580984	0.216853
13.55	0.207951	0.0580974	0.216466
13.56	0.207545	0.0580964	0.216079
13.57	0.207139	0.0580955	0.215693
13.58	0.206733	0.0580945	0.215306
13.59	0.206328	0.0580936	0.214919
13.6	0.205922	0.0580926	0.214533
13.61	0.205516	0.0580916	0.214146
13.62	0.20511	0.0580907	0.213759
13.63	0.204704	0.0580897	0.213373
13.64	0.204298	0.0580888	0.212986
13.65	0.203892	0.0580878	0.212599
13.66	0.203486	0.0580868	0.212213
13.67	0.20308	0.0580859	0.211826
13.68	0.202674	0.0580849	0.211439
13.69	0.202269	0.058084	0.211053
13.7	0.201863	0.058083	0.210666
13.71	0.201457	0.058082	0.210279
13.72	0.201051	0.0580811	0.209893
13.73	0.200645	0.0580801	0.209506
13.74	0.200239	0.0580791	0.209119
13.75	0.199833	0.0580782	0.208733
13.76	0.199837	0.0580782	0.208087
13.77	0.199841	0.0580782	0.207441
13.78	0.199844	0.0580782	0.206795
13.79	0.199848	0.0580782	0.206149
13.8	0.199852	0.0580782	0.205503
13.81	0.199856	0.0580782	0.204857
13.82	0.19986	0.0580782	0.204211
13.83	0.199863	0.0580782	0.203565
13.84	0.199867	0.0580782	0.202919
13.85	0.199871	0.0580782	0.202273
13.86	0.199875	0.0580782	0.201627
13.87	0.199878	0.0580782	0.200981
13.88	0.199882	0.0580782	0.200335
13.89	0.199886	0.0580782	0.199689
13.9	0.19989	0.0580782	0.199043
13.91	0.199894	0.0580782	0.198397
13.92	0.199897	0.0580782	0.197751
13.93	0.199901	0.0580782	0.197105
13.94	0.199905	0.0580782	0.196459
13.95	0.199909	0.0580782	0.195813
13.96	0.199912	0.0580782	0.195167
13.97	0.199916	0.0580782	0.194521
13.98	0.19992	0.0580782	0.193875
13.99	0.199924	0.0580782	0.193229
14	0.199928	0.0580782	0.192583
14.01	0.19991	0.0580782	0.192263
14.02	0.199893	0.0580782	0.191944
14.03	0.199876	0.0580782	0.191624
14.04	0.199859	0.0580782	0.191304
14.05	0.199841	0.0580782	0.190984
14.06	0.199824	0.0580782	0.190664
14.07	0.199807	0.0580782	0.190344
14.08	0.199789	0.0580782	0.190024
14.09	0.199772	0.0580782	0.189705
14.1	0.199755	0.0580782	0.189385
14.11	0.199738	0.0580782	0.189065
14.12	0.19972	0.0580782	0.188745
14.13	0.199703	0.0580782	0.188425
14.14	0.199686	0.0580782	0.188105
14.15	0.199669	0.0580782	0.187785
14.16	0.199651	0.0580782	0.187466
14.17	0.199634	0.0580782	0.187146
14.18	0.199617	0.0580782	0.186826
14.19	0.199599	0.0580782	0.186506
14.2	0.199582	0.0580782	0.186186
14.21	0.199565	0.0580782	0.185866
14.22	0.199548	0.0580782	0.185547
14.23	0.19953	0.0580782	0.185227
14.24	0.199513	0.0580782	0.184907
14.25	0.199496	0.0580782	0.184587
14.26	0.199513	0.0580782	0.18457
14.27	0.199531	0.0580782	0.184553
14.28	0.199548	0.0580782	0.184536
14.29	0.199565	0.0580782	0.184519
14.3	0.199583	0.0580782	0.184502
14.31	0.1996	0.0580782	0.184485
14.32	0.199617	0.0580782	0.184468
14.33	0.199635	0.0580783	0.184451
14.34	0.199652	0.0580783	0.184434
14.35	0.199669	0.0580783	0.184417
14.36	0.199687	0.0580783	0.1844
14.37	0.199704	0.0580783	0.184383
14.38	0.199721	0.0580783	0.184366
14.39	0.199739	0.0580783	0.184349
14.4	0.199756	0.0580783	0.184332
14.41	0.199773	0.0580783	0.184315
14.42	0.199791	0.0580783	0.184298
14.43	0.199808	0.0580783	0.184281
14.44	0.199825	0.0580784	0.184264
14.45	0.199843	0.0580784	0.184247
14.46	0.19986	0.0580784	0.18423
14.47	0.199878	0.0580784	0.184213
14.48	0.199895	0.0580784	0.184196
14.49	0.199912	0.0580784	0.184179
14.5	0.19993	0.0580784	0.184162
14.51	0.199914	0.0577144	0.184155
14.52	0.199898	0.0573505	0.184148
14.53	0.199882	0.0569865	0.184141
14.54	0.199866	0.0566225	0.184134
14.55	0.19985	0.0562585	0.184127
14.56	0.199835	0.0558946	0.18412
14.57	0.199819	0.0555306	0.184113
14.58	0.199803	0.0551666	0.184106
14.59	0.199787	0.0548026	0.184098
14.6	0.199771	0.0544387	0.184091
14.61	0.199755	0.0540747	0.184084
14.62	0.199739	0.0537107	0.184077
14.63	0.199724	0.0533467	0.18407
14.64	0.199708	0.0529828	0.184063
14.65	0.199692	0.0526188	0.184056
14.66	0.199676	0.0522548	0.184049
14.67	0.19966	0.0518908	0.184042
14.68	0.199644	0.0515269	0.184034
14.69	0.199629	0.0511629	0.184027
14.7	0.199613	0.0507989	0.18402
14.71	0.199597	0.050435	0.184013
14.72	0.199581	0.050071	0.184006
14.73	0.199565	0.049707	0.183999
14.74	0.199549	0.049343	0.183992
14.75	0.199534	0.0489791	0.183985
14.76	0.199244	0.0490257	0.184014
14.77	0.198954	0.0490723	0.184044
14.78	0.198665	0.0491188	0.184073
14.79	0.198375	0.0491654	0.184103
14.8	0.198085	0.049212	0.184132
14.81	0.197796	0.0492586	0.184161
14.82	0.197506	0.0493052	0.184191
14.83	0.197216	0.0493518	0.18422
14.84	0.196927	0.0493984	0.18425
14.85	0.196637	0.049445	0.184279
14.86	0.196347	0.0494916	0.184309
14.87	0.196058	0.0495382	0.184338
14.88	0.195768	0.0495848	0.184368
14.89	0.195478	0.0496314	0.184397
14.9	0.195189	0.049678	0.184427
14.91	0.194899	0.0497246	0.184456
14.92	0.194609	0.0497712	0.184486
14.93	0.19432	0.0498178	0.184515
14.94	0.19403	0.0498644	0.184545
14.95	0.19374	0.049911	0.184574
14.96	0.193451	0.0499576	0.184603
14.97	0.193161	0.0500042	0.184633
14.98	0.192871	0.0500508	0.184662
14.99	0.192582	0.0500974	0.184692
15	0.192292	0.050144	0.184721
15.01	0.19194	0.0500596	0.184419
15.02	0.191588	0.0499751	0.184116
15.03	0.191236	0.0498907	0.183814
15.04	0.190884	0.0498063	0.183512
15.05	0.190532	0.0497219	0.183209
15.06	0.19018	0.0496374	0.182907
15.07	0.189827	0.049553	0.182604
15.08	0.189475	0.0494686	0.182302
15.09	0.189123	0.0493841	0.181999
15.1	0.188771	0.0492997	0.181697
15.11	0.188419	0.0492153	0.181395
15.12	0.188067	0.0491309	0.181092
15.13	0.187715	0.0490464	0.18079
15.14	0.187363	0.048962	0.180487
15.15	0.187011	0.0488776	0.180185
15.16	0.186659	0.0487931	0.179882
15.17	0.186307	0.0487087	0.17958
15.18	0.185955	0.0486243	0.179277
15.19	0.185603	0.0485399	0.178975
15.2	0.18525	0.0484554	0.178673
15.21	0.184898	0.048371	0.17837
15.22	0.184546	0.0482866	0.178068
15.23	0.184194	0.0482021	0.177765
15.24	0.183842	0.0481177	0.177463
15.25	0.18349	0.0480333	0.17716
15.26	0.18349	0.0481144	0.176929
15.27	0.18349	0.0481956	0.176698
15.28	0.18349	0.0482768	0.176466
15.29	0.18349	0.0483579	0.176235
15.3	0.18349	0.0484391	0.176003
15.31	0.18349	0.0485202	0.175772
15.32	0.18349	0.0486014	0.17554
15.33	0.18349	0.0486826	0.175309
15.34	0.18349	0.0487637	0.175078
15.35	0.18349	0.0488449	0.174846
15.36	0.18349	0.048926	0.174615
15.37	0.18349	0.0490072	0.174383
15.38	0.18349	0.0490884	0.174152
15.39	0.18349	0.0491695	0.173921
15.4	0.18349	0.0492507	0.173689
15.41	0.18349	0.0493318	0.173458
15.42	0.18349	0.049413	0.173226
15.43	0.183491	0.0494942	0.172995
15.44	0.183491	0.0495753	0.172764
15.45	0.183491	0.0496565	0.172532
15.46	0.183491	0.0497376	0.172301
15.47	0.183491	0.0498188	0.172069
15.48	0.183491	0.0499	0.171838
15.49	0.183491	0.0499811	0.171606
15.5	0.183491	0.0500623	0.171375
15.51	0.183275	0.0500395	0.171379
15.52	0.183059	0.0500167	0.171382
15.53	0.182844	0.0499939	0.171386
15.54	0.182628	0.0499712	0.17139
15.55	0.182413	0.0499484	0.171393
15.56	0.182197	0.0499256	0.171397
15.57	0.181982	0.0499028	0.171401
15.58	0.181766	0.04988	0.171404
15.59	0.18155	0.0498573	0.171408
15.6	0.181335	0.0498345	0.171412
15.61	0.181119	0.0498117	0.171415
15.62	0.180904	0.0497889	0.171419
15.63	0.180688	0.0497661	0.171423
15.64	0.180472	0.0497434	0.171427
15.65	0.180257	0.0497206	0.17143
15.66	0.180041	0.0496978	0.171434
15.67	0.179826	0.049675	0.171438
15.68	0.17961	0.0496523	0.171441
15.69	0.179395	0.0496295	0.171445
15.7	0.179179	0.0496067	0.171449
15.71	0.178963	0.0495839	0.171452
15.72	0.178748	0.0495611	0.171456
15.73	0.178532	0.0495384	0.17146
15.74	0.178317	0.0495156	0.171463
15.75	0.178101	0.0494928	0.171467
15.76	0.177697	0.0494928	0.171438
15.77	0.177293	0.0494928	0.171409
15.78	0.176888	0.0494928	0.17138
15.79	0.176484	0.0494928	0.171351
15.8	0.17608	0.0494928	0.171322
15.81	0.175676	0.0494928	0.171293
15.82	0.175271	0.0494928	0.171264
15.83	0.174867	0.0494928	0.171235
15.84	0.174463	0.0494928	0.171206
15.85	0.174059	0.0494928	0.171177
15.86	0.173654	0.0494928	0.171148
15.87	0.17325	0.0494928	0.171119
15.88	0.172846	0.0494928	0.171089
15.89	0.172442	0.0494928	0.17106
15.9	0.172037	0.0494928	0.171031
15.91	0.171633	0.0494928	0.171002
15.92	0.171229	0.0494928	0.170973
15.93	0.170825	0.0494928	0.170944
15.94	0.170421	0.0494928	0.170915
15.95	0.170016	0.0494928	0.170886
15.96	0.169612	0.0494928	0.170857
15.97	0.169208	0.0494928	0.170828
15.98	0.168804	0.0494928	0.170799
15.99	0.168399	0.0494928	0.17077
16	0.167995	0.0494928	0.170741
16.01	0.167103	0.0494928	0.170745
16.02	0.16621	0.0494928	0.170748
16.03	0.165318	0.0494928	0.170752
16.04	0.164426	0.0494928	0.170756
16.05	0.163533	0.0494928	0.170759
16.06	0.162641	0.0494928	0.170763
16.07	0.161748	0.0494928	0.170767
16.08	0.160856	0.0494928	0.17077
16.09	0.159964	0.0494928	0.170774
16.1	0.159071	0.0494928	0.170778
16.11	0.158179	0.0494928	0.170781
16.12	0.157286	0.0494928	0.170785
16.13	0.156394	0.0494928	0.170789
16.14	0.155502	0.0494928	0.170793
16.15	0.154609	0.0494928	0.170796
16.16	0.153717	0.0494928	0.1708
16.17	0.152824	0.0494928	0.170804
16.18	0.151932	0.0494928	0.170807
16.19	0.15104	0.0494928	0.170811
16.2	0.150147	0.0494928	0.170815
16.21	0.149255	0.0494928	0.170818
16.22	0.148363	0.0494928	0.170822
16.23	0.14747	0.0494928	0.170826
16.24	0.146578	0.0494928	0.170829
16.25	0.145685	0.0494928	0.170833
16.26	0.145363	0.0495116	0.170061
16.27	0.145041	0.0495304	0.169289
16.28	0.144719	0.0495492	0.168516
16.29	0.144397	0.049568	0.167744
16.3	0.144075	0.0495868	0.166972
16.31	0.143753	0.0496056	0.1662
16.32	0.143431	0.0496244	0.165428
16.33	0.143109	0.0496432	0.164655
16.34	0.142787	0.049662	0.163883
16.35	0.142465	0.0496808	0.163111
16.36	0.142143	0.0496996	0.162339
16.37	0.141821	0.0497184	0.161567
16.38	0.141499	0.0497372	0.160794
16.39	0.141177	0.049756	0.160022
16.4	0.140855	0.0497748	0.15925
16.41	0.140533	0.0497936	0.158478
16.42	0.140211	0.0498124	0.157706
16.43	0.139889	0.0498312	0.156933
16.44	0.139567	0.04985	0.156161
16.45	0.139245	0.0498688	0.155389
16.46	0.138922	0.0498876	0.154617
16.47	0.1386	0.0499064	0.153845
16.48	0.138278	0.0499252	0.153072
16.49	0.137956	0.049944	0.1523
16.5	0.137634	0.0499628	0.151528
16.51	0.137634	0.0498448	0.151181
16.52	0.137634	0.0497267	0.150833
16.53	0.137634	0.0496087	0.150486
16.54	0.137634	0.0494906	0.150138
16.55	0.137635	0.0493726	0.149791
16.56	0.137635	0.0492545	0.149443
16.57	0.137635	0.0491365	0.149096
16.58	0.137635	0.0490185	0.148748
16.59	0.137635	0.0489004	0.148401
16.6	0.137635	0.0487824	0.148053
16.61	0.137635	0.0486643	0.147706
16.62	0.137635	0.0485463	0.147358
16.63	0.137635	0.0484282	0.147011
16.64	0.137635	0.0483102	0.146663
16.65	0.137635	0.0481922	0.146316
16.66	0.137635	0.0480741	0.145969
16.67	0.137635	0.0479561	0.145621
16.68	0.137635	0.047838	0.145274
16.69	0.137635	0.04772	0.144926
16.7	0.137635	0.0476019	0.144579
16.71	0.137635	0.0474839	0.144231
16.72	0.137635	0.0473659	0.143884
16.73	0.137635	0.0472478	0.143536
16.74	0.137636	0.0471298	0.143189
16.75	0.137636	0.0470117	0.142841
16.76	0.137636	0.0466788	0.142839
16.77	0.137636	0.0463459	0.142837
16.78	0.137636	0.0460129	0.142835
16.79	0.137636	0.04568	0.142833
16.8	0.137636	0.045347	0.142831
16.81	0.137636	0.0450141	0.142828
16.82	0.137636	0.0446812	0.142826
16.83	0.137636	0.0443482	0.142824
16.84	0.137636	0.0440153	0.142822
16.85	0.137636	0.0436824	0.14282
16.86	0.137636	0.0433494	0.142818
16.87	0.137636	0.0430165	0.142815
16.88	0.137636	0.0426836	0.142813
16.89	0.137636	0.0423506	0.142811
16.9	0.137636	0.0420177	0.142809
16.91	0.137636	0.0416847	0.142807
16.92	0.137636	0.0413518	0.142805
16.93	0.137636	0.0410189	0.142802
16.94	0.137636	0.0406859	0.1428
16.95	0.137636	0.040353	0.142798
16.96	0.137636	0.0400201	0.142796
16.97	0.137636	0.0396871	0.142794
16.98	0.137636	0.0393542	0.142792
16.99	0.137636	0.0390213	0.14279
17	0.137636	0.0386883	0.142787
17.01	0.137636	0.0386823	0.142787
17.02	0.137636	0.0386762	0.142787
17.03	0.137636	0.0386702	0.142787
17.04	0.137636	0.0386641	0.142787
17.05	0.137636	0.0386581	0.142787
17.06	0.137636	0.038652	0.142787
17.07	0.137636	0.038646	0.142787
17.08	0.137636	0.03864	0.142787
17.09	0.137636	0.0386339	0.142787
17.1	0.137636	0.0386279	0.142787
17.11	0.137636	0.0386218	0.142787
17.12	0.137636	0.0386158	0.142787
17.13	0.137636	0.0386097	0.142787
17.14	0.137636	0.0386037	0.142787
17.15	0.137636	0.0385976	0.142787
17.16	0.137636	0.0385916	0.142787
17.17	0.137636	0.0385856	0.142787
17.18	0.137636	0.0385795	0.142787
17.19	0.137636	0.0385735	0.142787
17.2	0.137636	0.0385674	0.142787
17.21	0.137636	0.0385614	0.142787
17.22	0.137636	0.0385553	0.142787
17.23	0.137636	0.0385493	0.142787
17.24	0.137636	0.0385432	0.142787
17.25	0.137636	0.0385372	0.142787
17.26	0.137636	0.038536	0.142787
17.27	0.137636	0.0385348	0.142787
17.28	0.137636	0.0385337	0.142787
17.29	0.137636	0.0385325	0.142787
17.3	0.137636	0.0385313	0.142787
17.31	0.137636	0.0385301	0.142787
17.32	0.137636	0.0385289	0.142787
17.33	0.137636	0.0385278	0.142787
17.34	0.137636	0.0385266	0.142787
17.35	0.137636	0.0385254	0.142787
17.36	0.137636	0.0385242	0.142787
17.37	0.137636	0.038523	0.142787
17.38	0.137636	0.0385219	0.142787
17.39	0.137636	0.0385207	0.142787
17.4	0.137636	0.0385195	0.142787
17.41	0.137636	0.0385183	0.142787
17.42	0.137636	0.0385172	0.142787
17.43	0.137636	0.038516	0.142787
17.44	0.137636	0.0385148	0.142787
17.45	0.137636	0.0385136	0.142787
17.46	0.137636	0.0385124	0.142787
17.47	0.137636	0.0385113	0.142787
17.48	0.137636	0.0385101	0.142787
17.49	0.137636	0.0385089	0.142787
17.5	0.137636	0.0385077	0.142787
17.51	0.137636	0.0385123	0.142787
17.52	0.137636	0.0385168	0.142787
17.53	0.137636	0.0385214	0.142787
17.54	0.137636	0.0385259	0.142787
17.55	0.137636	0.0385305	0.142787
17.56	0.137636	0.038535	0.142787
17.57	0.137636	0.0385396	0.142787
17.58	0.137636	0.0385441	0.142787
17.59	0.137636	0.0385487	0.142787
17.6	0.137636	0.0385532	0.142787
17.61	0.137636	0.0385578	0.142787
17.62	0.137636	0.0385623	0.142787
17.63	0.137636	0.0385669	0.142787
17.64	0.137636	0.0385714	0.142788
17.65	0.137636	0.038576	0.142788
17.66	0.137636	0.0385805	0.142788
17.67	0.137636	0.0385851	0.142788
17.68	0.137636	0.0385896	0.142788
17.69	0.137636	0.0385942	0.142788
17.7	0.137636	0.0385987	0.142788
17.71	0.137636	0.0386033	0.142788
17.72	0.137636	0.0386078	0.142788
17.73	0.137636	0.0386124	0.142788
17.74	0.137636	0.0386169	0.142788
17.75	0.137636	0.0386215	0.142788
17.76	0.137636	0.0382558	0.142788
17.77	0.137636	0.0378902	0.142788
17.78	0.137636	0.0375246	0.142788
17.79	0.137636	0.0371589	0.142788
17.8	0.137636	0.0367933	0.142788
17.81	0.137636	0.0364277	0.142788
17.82	0.137636	0.036062	0.142788
17.83	0.137636	0.0356964	0.142788
17.84	0.137636	0.0353308	0.142788
17.85	0.137636	0.0349652	0.142788
17.86	0.137636	0.0345995	0.142788
17.87	0.137636	0.0342339	0.142788
17.88	0.137636	0.0338683	0.142788
17.89	0.137636	0.0335026	0.142788
17.9	0.137636	0.033137	0.142788
17.91	0.137636	0.0327714	0.142788
17.92	0.137636	0.0324057	0.142788
17.93	0.137636	0.0320401	0.142788
17.94	0.137636	0.0316745	0.142788
17.95	0.137636	0.0313088	0.142788
17.96	0.137636	0.0309432	0.142788
17.97	0.137636	0.0305776	0.142788
17.98	0.137636	0.0302119	0.142788
17.99	0.137636	0.0298463	0.142789
18	0.137636	0.0294807	0.142789
18.01	0.137671	0.0292738	0.142766
18.02	0.137705	0.0290669	0.142743
18.03	0.13774	0.0288601	0.14272
18.04	0.137774	0.0286532	0.142697
18.05	0.137809	0.0284464	0.142674
18.06	0.137843	0.0282395	0.142651
18.07	0.137878	0.0280326	0.142628
18.08	0.137912	0.0278258	0.142605
18.09	0.137947	0.0276189	0.142582
18.1	0.137981	0.027412	0.142559
18.11	0.138016	0.0272052	0.142536
18.12	0.13805	0.0269983	0.142513
18.13	0.138085	0.0267915	0.14249
18.14	0.138119	0.0265846	0.142467
18.15	0.138154	0.0263777	0.142444
18.16	0.138188	0.0261709	0.142421
18.17	0.138223	0.025964	0.142398
18.18	0.138257	0.0257572	0.142375
18.19	0.138292	0.0255503	0.142353
18.2	0.138326	0.0253434	0.14233
18.21	0.138361	0.0251366	0.142307
18.22	0.138395	0.0249297	0.142284
18.23	0.13843	0.0247229	0.142261
18.24	0.138464	0.024516	0.142238
18.25	0.138499	0.0243091	0.142215
18.26	0.138467	0.0243549	0.142261
18.27	0.138435	0.0244007	0.142306
18.28	0.138403	0.0244465	0.142352
18.29	0.138371	0.0244923	0.142398
18.3	0.13834	0.024538	0.142444
18.31	0.138308	0.0245838	0.14249
18.32	0.138276	0.0246296	0.142535
18.33	0.138244	0.0246754	0.142581
18.34	0.138212	0.0247212	0.142627
18.35	0.13818	0.024767	0.142673
18.36	0.138148	0.0248127	0.142719
18.37	0.138116	0.0248585	0.142764
18.38	0.138084	0.0249043	0.14281
18.39	0.138053	0.0249501	0.142856
18.4	0.138021	0.0249959	0.142902
18.41	0.137989	0.0250417	0.142948
18.42	0.137957	0.0250874	0.142993
18.43	0.137925	0.0251332	0.143039
18.44	0.137893	0.025179	0.143085
18.45	0.137861	0.0252248	0.143131
18.46	0.137829	0.0252706	0.143177
18.47	0.137797	0.0253164	0.143222
18.48	0.137765	0.0253621	0.143268
18.49	0.137734	0.0254079	0.143314
18.5	0.137702	0.0254537	0.14336
18.51	0.137676	0.0254537	0.14336
18.52	0.13765	0.0254537	0.14336
18.53	0.137624	0.0254537	0.14336
18.54	0.137599	0.0254537	0.14336
18.55	0.137573	0.0254537	0.14336
18.56	0.137547	0.0254537	0.14336
18.57	0.137521	0.0254537	0.14336
18.58	0.137496	0.0254537	0.14336
18.59	0.13747	0.0254537	0.14336
18.6	0.137444	0.0254537	0.14336
18.61	0.137418	0.0254537	0.14336
18.62	0.137393	0.0254537	0.14336
18.63	0.137367	0.0254537	0.14336
18.64	0.137341	0.0254537	0.14336
18.65	0.137315	0.0254537	0.14336
18.66	0.13729	0.0254537	0.14336
18.67	0.137264	0.0254537	0.14336
18.68	0.137238	0.0254537	0.14336
18.69	0.137212	0.0254537	0.14336
18.7	0.137186	0.0254537	0.14336
18.71	0.137161	0.0254537	0.14336
18.72	0.137135	0.0254537	0.14336
18.73	0.137109	0.0254537	0.14336
18.74	0.137083	0.0254537	0.14336
18.75	0.137058	0.0254537	0.14336
18.76	0.136456	0.0254537	0.143359
18.77	0.135854	0.0254537	0.143359
18.78	0.135252	0.0254537	0.143358
18.79	0.134649	0.0254537	0.143358
18.8	0.134047	0.0254537	0.143357
18.81	0.133445	0.0254537	0.143357
18.82	0.132843	0.0254537	0.143356
18.83	0.132241	0.0254537	0.143356
18.84	0.131639	0.0254537	0.143355
18.85	0.131037	0.0254537	0.143355
18.86	0.130435	0.0254537	0.143354
18.87	0.129833	0.0254537	0.143354
18.88	0.129231	0.0254537	0.143353
18.89	0.128629	0.0254537	0.143352
18.9	0.128027	0.0254537	0.143352
18.91	0.127425	0.0254537	0.143351
18.92	0.126823	0.0254537	0.143351
18.93	0.126221	0.0254537	0.14335
18.94	0.125619	0.0254537	0.14335
18.95	0.125017	0.0254537	0.143349
18.96	0.124415	0.0254537	0.143349
18.97	0.123813	0.0254537	0.143348
18.98	0.123211	0.0254537	0.143348
18.99	0.122609	0.0254537	0.143347
19	0.122007	0.0254537	0.143347
19.01	0.121686	0.0254537	0.143342
19.02	0.121364	0.0254537	0.143338
19.03	0.121043	0.0254537	0.143333
19.04	0.120722	0.0254537	0.143329
19.05	0.120401	0.0254537	0.143324
19.06	0.12008	0.0254537	0.14332
19.07	0.119759	0.0254537	0.143316
19.08	0.119437	0.0254537	0.143311
19.09	0.119116	0.0254537	0.143307
19.1	0.118795	0.0254537	0.143302
19.11	0.118474	0.0254537	0.143298
19.12	0.118153	0.0254537	0.143293
19.13	0.117832	0.0254537	0.143289
19.14	0.11751	0.0254537	0.143284
19.15	0.117189	0.0254537	0.14328
19.16	0.116868	0.0254537	0.143275
19.17	0.116547	0.0254537	0.143271
19.18	0.116226	0.0254537	0.143267
19.19	0.115905	0.0254537	0.143262
19.2	0.115583	0.0254537	0.143258
19.21	0.115262	0.0254537	0.143253
19.22	0.114941	0.0254537	0.143249
19.23	0.11462	0.0254537	0.143244
19.24	0.114299	0.0254537	0.14324
19.25	0.113978	0.0254537	0.143235
19.26	0.113678	0.0254537	0.143217
19.27	0.113379	0.0254537	0.143199
19.28	0.113079	0.0254537	0.143182
19.29	0.112779	0.0254537	0.143164
19.3	0.11248	0.0254537	0.143146
19.31	0.11218	0.0254537	0.143128
19.32	0.111881	0.0254537	0.14311
19.33	0.111581	0.0254537	0.143092
19.34	0.111282	0.0254537	0.143074
19.35	0.110982	0.0254537	0.143056
19.36	0.110682	0.0254537	0.143038
19.37	0.110383	0.0254537	0.14302
19.38	0.110083	0.0254537	0.143002
19.39	0.109784	0.0254537	0.142984
19.4	0.109484	0.0254537	0.142967
19.41	0.109185	0.0254537	0.142949
19.42	0.108885	0.0254537	0.142931
19.43	0.108585	0.0254537	0.142913
19.44	0.108286	0.0254537	0.142895
19.45	0.107986	0.0254537	0.142877
19.46	0.107687	0.0254537	0.142859
19.47	0.107387	0.0254537	0.142841
19.48	0.107088	0.0254537	0.142823
19.49	0.106788	0.0254537	0.142805
19.5	0.106489	0.0254537	0.142787
19.51	0.106489	0.0254537	0.142787
19.52	0.106489	0.0254537	0.142787
19.53	0.106489	0.0254537	0.142788
19.54	0.106489	0.0254537	0.142788
19.55	0.106489	0.0254537	0.142788
19.56	0.106489	0.0254537	0.142788
19.57	0.106489	0.0254537	0.142788
19.58	0.106489	0.0254537	0.142788
19.59	0.106489	0.0254537	0.142788
19.6	0.106489	0.0254537	0.142788
19.61	0.106489	0.0254537	0.142788
19.62	0.106489	0.0254537	0.142788
19.63	0.106489	0.0254537	0.142788
19.64	0.106489	0.0254537	0.142788
19.65	0.106489	0.0254537	0.142788
19.66	0.106489	0.0254537	0.142788
19.67	0.106489	0.0254537	0.142788
19.68	0.106489	0.0254537	0.142788
19.69	0.106489	0.0254537	0.142788
19.7	0.106489	0.0254537	0.142788
19.71	0.106489	0.0254537	0.142788
19.72	0.106489	0.0254537	0.142788
19.73	0.106489	0.0254537	0.142788
19.74	0.106489	0.0254537	0.142788
19.75	0.106489	0.0254537	0.142788
19.76	0.106489	0.0254537	0.142788
19.77	0.106489	0.0254537	0.142788
19.78	0.106489	0.0254537	0.142788
19.79	0.106489	0.0254537	0.142788
19.8	0.106489	0.0254537	0.142788
19.81	0.106489	0.0254537	0.142788
19.82	0.106489	0.0254537	0.142788
19.83	0.106489	0.0254537	0.142788
19.84	0.106489	0.0254537	0.142788
19.85	0.106489	0.0254537	0.142788
19.86	0.106489	0.0254537	0.142788
19.87	0.106489	0.0254537	0.142788
19.88	0.106489	0.0254537	0.142788
19.89	0.106489	0.0254537	0.142788
19.9	0.106489	0.0254537	0.142788
19.91	0.106489	0.0254537	0.142788
19.92	0.106489	0.0254537	0.142788
19.93	0.106489	0.0254537	0.142788
19.94	0.106489	0.0254537	0.142788
19.95	0.106489	0.0254537	0.142788
19.96	0.106489	0.0254537	0.142788
19.97	0.106489	0.0254537	0.142788
19.98	0.106489	0.0254537	0.142787
[truncated: 501 more rows]

## Sheet: 7-Nivolumab and Ipilimumab in
time	Nivo	Ipi	Both
0	0.993301	0.993301	1
0.01	0.993247	0.993193	1
0.02	0.993193	0.993086	1
0.03	0.993139	0.992979	1
0.04	0.993085	0.992872	1
0.05	0.993031	0.992765	1
0.06	0.992977	0.992658	1
0.07	0.992923	0.992551	1
0.08	0.992869	0.992444	1
0.09	0.992815	0.992336	1
0.1	0.992761	0.992229	1
0.11	0.992707	0.992122	1
0.12	0.992653	0.992015	1
0.13	0.992599	0.991908	1
0.14	0.992545	0.991801	1
0.15	0.992491	0.991694	1
0.16	0.992437	0.991586	1
0.17	0.992383	0.991479	1
0.18	0.992329	0.991372	1
0.19	0.992275	0.991265	1
0.2	0.992221	0.991158	1
0.21	0.992167	0.991051	1
0.22	0.992113	0.990944	1
0.23	0.992059	0.990837	1
0.24	0.992005	0.990729	1
0.25	0.991951	0.990622	1
0.26	0.991581	0.990433	0.979352
0.27	0.991212	0.990244	0.978884
0.28	0.990842	0.990054	0.978417
0.29	0.990472	0.989865	0.97795
0.3	0.990103	0.989675	0.977482
0.31	0.989733	0.989486	0.977015
0.32	0.989363	0.989297	0.976547
0.33	0.988994	0.989107	0.97608
0.34	0.988624	0.988918	0.975612
0.35	0.988255	0.988729	0.975145
0.36	0.987885	0.988539	0.974677
0.37	0.987515	0.98835	0.97421
0.38	0.987146	0.98816	0.973742
0.39	0.986776	0.987971	0.973275
0.4	0.986406	0.987782	0.972807
0.41	0.986037	0.987592	0.97234
0.42	0.985667	0.987403	0.971872
0.43	0.985298	0.987214	0.971405
0.44	0.984928	0.986874	0.970937
0.45	0.984558	0.986535	0.97047
0.46	0.984189	0.986196	0.970002
0.47	0.983819	0.985856	0.969535
0.48	0.983449	0.985517	0.969067
0.49	0.98308	0.985178	0.9686
0.5	0.98271	0.984838	0.968132
0.51	0.982437	0.984499	0.967625
0.52	0.982163	0.98416	0.967115
0.53	0.981889	0.98382	0.966605
0.54	0.981615	0.983481	0.966095
0.55	0.981342	0.983141	0.965585
0.56	0.981068	0.982802	0.965075
0.57	0.980794	0.982463	0.964565
0.58	0.98052	0.982123	0.964055
0.59	0.980247	0.981784	0.963545
0.6	0.979973	0.981445	0.963035
0.61	0.979699	0.981105	0.962525
0.62	0.979425	0.980766	0.962015
0.63	0.979152	0.980427	0.961505
0.64	0.978878	0.980087	0.960995
0.65	0.978604	0.979748	0.960485
0.66	0.978331	0.979409	0.959975
0.67	0.978057	0.979069	0.959465
0.68	0.977783	0.97873	0.958955
0.69	0.977509	0.978391	0.958445
0.7	0.977236	0.978051	0.957935
0.71	0.976962	0.977712	0.957425
0.72	0.976688	0.977373	0.956915
0.73	0.976414	0.977033	0.956405
0.74	0.976141	0.976694	0.955895
0.75	0.975867	0.976366	0.955385
0.76	0.975343	0.976231	0.955067
0.77	0.974819	0.976097	0.954757
0.78	0.974295	0.975962	0.954447
0.79	0.97377	0.975828	0.954137
0.8	0.973246	0.975693	0.953827
0.81	0.972722	0.975559	0.953517
0.82	0.972198	0.975424	0.953208
0.83	0.971674	0.97529	0.952898
0.84	0.97115	0.975155	0.952588
0.85	0.970625	0.975021	0.952278
0.86	0.970101	0.974886	0.951968
0.87	0.969577	0.974752	0.951658
0.88	0.969053	0.974617	0.951348
0.89	0.968529	0.974483	0.951038
0.9	0.968005	0.974349	0.950728
0.91	0.967481	0.974214	0.950418
0.92	0.966956	0.97408	0.950108
0.93	0.966432	0.973945	0.949799
0.94	0.965908	0.973811	0.949489
0.95	0.965384	0.973676	0.949179
0.96	0.96486	0.973542	0.948869
0.97	0.964336	0.973407	0.948559
0.98	0.963812	0.973273	0.948249
0.99	0.963287	0.973082	0.947939
1	0.962763	0.97271	0.947629
1.01	0.962211	0.972337	0.947494
1.02	0.961659	0.971965	0.947368
1.03	0.961107	0.971593	0.947242
1.04	0.960555	0.971221	0.947117
1.05	0.960003	0.970848	0.946991
1.06	0.959451	0.970476	0.946865
1.07	0.958899	0.970104	0.94674
1.08	0.958347	0.969731	0.946614
1.09	0.957795	0.969359	0.946488
1.1	0.957243	0.968987	0.946363
1.11	0.956691	0.968615	0.946237
1.12	0.956139	0.968242	0.946112
1.13	0.955587	0.96787	0.945986
1.14	0.95503	0.967498	0.94586
1.15	0.954071	0.967125	0.945735
1.16	0.953111	0.966753	0.945609
1.17	0.952152	0.966381	0.945483
1.18	0.951193	0.966009	0.945358
1.19	0.950234	0.965636	0.945232
1.2	0.949274	0.965264	0.945106
1.21	0.948315	0.964892	0.944981
1.22	0.947356	0.964519	0.944855
1.23	0.946397	0.964147	0.944729
1.24	0.945437	0.963775	0.944604
1.25	0.944478	0.963403	0.944478
1.26	0.944039	0.96303	0.943509
1.27	0.943601	0.962658	0.942539
1.28	0.943162	0.962286	0.941569
1.29	0.942723	0.961913	0.9406
1.3	0.942284	0.961541	0.93963
1.31	0.941845	0.961169	0.938661
1.32	0.941407	0.960797	0.937691
1.33	0.940968	0.960424	0.936722
1.34	0.940529	0.960052	0.935752
1.35	0.94009	0.95968	0.934782
1.36	0.939652	0.959466	0.933813
1.37	0.939213	0.959334	0.932843
1.38	0.938774	0.959203	0.931874
1.39	0.938335	0.959071	0.930904
1.4	0.937896	0.95894	0.929935
1.41	0.937458	0.958808	0.928965
1.42	0.937008	0.958677	0.927995
1.43	0.935906	0.958545	0.927026
1.44	0.934803	0.958414	0.926056
1.45	0.933701	0.958282	0.925087
1.46	0.932598	0.958151	0.924117
1.47	0.931496	0.958019	0.923148
1.48	0.930394	0.957888	0.922178
1.49	0.929291	0.957756	0.921208
1.5	0.928189	0.957625	0.920239
1.51	0.927589	0.957493	0.919459
1.52	0.92699	0.957362	0.918685
1.53	0.926391	0.95723	0.917912
1.54	0.925792	0.957099	0.917138
1.55	0.925193	0.956967	0.916365
1.56	0.924594	0.95599	0.915591
1.57	0.923995	0.953055	0.914818
1.58	0.923396	0.950121	0.914044
1.59	0.922797	0.947187	0.913271
1.6	0.922198	0.944253	0.912497
1.61	0.921599	0.941318	0.911724
1.62	0.921	0.938384	0.91095
1.63	0.920401	0.93704	0.910177
1.64	0.919801	0.93575	0.909403
1.65	0.919202	0.934459	0.908629
1.66	0.91872	0.933169	0.907856
1.67	0.918298	0.931878	0.907082
1.68	0.917875	0.930588	0.906309
1.69	0.917453	0.929297	0.905535
1.7	0.91703	0.928007	0.904762
1.71	0.916608	0.926716	0.903988
1.72	0.916185	0.925426	0.903215
1.73	0.915763	0.924135	0.902441
1.74	0.91534	0.922845	0.901668
1.75	0.914918	0.921554	0.900894
1.76	0.914799	0.920264	0.900816
1.77	0.91468	0.918973	0.90077
1.78	0.914561	0.917683	0.900724
1.79	0.914442	0.916392	0.900678
1.8	0.914323	0.915561	0.900631
1.81	0.914204	0.91492	0.900585
1.82	0.914085	0.914279	0.900539
1.83	0.913966	0.913638	0.900492
1.84	0.913847	0.912997	0.900446
1.85	0.913728	0.912356	0.9004
1.86	0.913609	0.911715	0.900354
1.87	0.91349	0.911075	0.900307
1.88	0.913371	0.910434	0.900261
1.89	0.913252	0.909793	0.900215
1.9	0.913133	0.909152	0.900169
1.91	0.912916	0.908511	0.900122
1.92	0.911453	0.90787	0.900076
1.93	0.909989	0.907229	0.90003
1.94	0.908526	0.906588	0.899983
1.95	0.907062	0.905947	0.899937
1.96	0.905599	0.905306	0.899891
1.97	0.904136	0.904665	0.899845
1.98	0.902672	0.904025	0.899798
1.99	0.901209	0.903384	0.899752
2	0.899745	0.902734	0.899706
2.01	0.898785	0.901671	0.899055
2.02	0.897824	0.900609	0.898404
2.03	0.896863	0.899546	0.897752
2.04	0.895903	0.898484	0.897101
2.05	0.894942	0.897422	0.89645
2.06	0.893981	0.896359	0.895799
2.07	0.893021	0.895297	0.895148
2.08	0.89206	0.894234	0.894497
2.09	0.891099	0.893172	0.893846
2.1	0.890138	0.89211	0.893195
2.11	0.889178	0.891047	0.892544
2.12	0.888217	0.889985	0.891892
2.13	0.887256	0.888922	0.891241
2.14	0.886296	0.88786	0.89059
2.15	0.885727	0.886798	0.889939
2.16	0.885364	0.885735	0.889288
2.17	0.885001	0.884673	0.888637
2.18	0.884638	0.88361	0.887986
2.19	0.884275	0.882548	0.887335
2.2	0.883912	0.881485	0.886684
2.21	0.883549	0.880423	0.886032
2.22	0.883186	0.879361	0.885381
2.23	0.882824	0.878298	0.88473
2.24	0.882461	0.877236	0.884079
2.25	0.882098	0.876173	0.883428
2.26	0.881455	0.874519	0.883272
2.27	0.880812	0.872865	0.883115
2.28	0.880168	0.87121	0.882958
2.29	0.879525	0.869556	0.882802
2.3	0.878882	0.867902	0.882645
2.31	0.878239	0.866247	0.882489
2.32	0.877596	0.864593	0.882332
2.33	0.876953	0.862939	0.882176
2.34	0.87631	0.861284	0.882019
2.35	0.875667	0.85963	0.881863
2.36	0.875023	0.858902	0.881706
2.37	0.87438	0.858904	0.88155
2.38	0.873737	0.858906	0.881393
2.39	0.873094	0.858908	0.881237
2.4	0.872451	0.858909	0.88108
2.41	0.871808	0.858911	0.880923
2.42	0.871165	0.858913	0.880767
2.43	0.87023	0.858915	0.88061
2.44	0.869157	0.858916	0.880454
2.45	0.868084	0.858918	0.880297
2.46	0.867011	0.85892	0.880141
2.47	0.865938	0.858922	0.879481
2.48	0.864865	0.854465	0.874226
2.49	0.863792	0.849763	0.868971
2.5	0.862719	0.84506	0.863715
2.51	0.859234	0.836553	0.861356
2.52	0.855748	0.828046	0.858996
2.53	0.852263	0.819539	0.856636
2.54	0.848777	0.811032	0.854276
2.55	0.845291	0.758012	0.851917
2.56	0.841806	0.752215	0.849557
2.57	0.83832	0.746417	0.847197
2.58	0.834835	0.74062	0.844837
2.59	0.812097	0.734822	0.842477
2.6	0.773426	0.729025	0.840118
2.61	0.767828	0.723228	0.837758
2.62	0.762229	0.71743	0.835398
2.63	0.756631	0.689205	0.833038
2.64	0.751032	0.684206	0.830899
2.65	0.745433	0.680937	0.828982
2.66	0.739835	0.68008	0.827066
2.67	0.734236	0.679222	0.82515
2.68	0.728637	0.678365	0.823233
2.69	0.723001	0.677508	0.819367
2.7	0.716895	0.67665	0.814973
2.71	0.71079	0.675793	0.81058
2.72	0.704685	0.668807	0.806187
2.73	0.69858	0.652904	0.801794
2.74	0.692475	0.637	0.795275
2.75	0.686369	0.621096	0.788738
2.76	0.70173	0.626881	0.78377
2.77	0.693697	0.568906	0.778801
2.78	0.684608	0.529828	0.773833
2.79	0.675519	0.528545	0.768865
2.8	0.66643	0.527262	0.763897
2.81	0.657341	0.525979	0.761698
2.82	0.646594	0.524696	0.760453
2.83	0.635827	0.523413	0.759209
2.84	0.629607	0.52213	0.757964
2.85	0.628479	0.520848	0.756719
2.86	0.627351	0.519565	0.755475
2.87	0.626222	0.518308	0.75423
2.88	0.625094	0.517098	0.752985
2.89	0.623966	0.515889	0.751741
2.9	0.622838	0.514679	0.750496
2.91	0.62171	0.51347	0.749251
2.92	0.620582	0.51226	0.748006
2.93	0.619454	0.511051	0.746762
2.94	0.618325	0.509841	0.745517
2.95	0.617197	0.508632	0.744272
2.96	0.616069	0.507423	0.743028
2.97	0.614941	0.506213	0.741783
2.98	0.613813	0.505004	0.740538
2.99	0.612685	0.503794	0.739294
3	0.611557	0.502585	0.738049
3.01	0.611078	0.501365	0.737793
3.02	0.610599	0.500145	0.737536
3.03	0.610121	0.498926	0.73728
3.04	0.609642	0.497706	0.737023
3.05	0.609164	0.496486	0.736767
3.06	0.608685	0.495267	0.736511
3.07	0.608207	0.494047	0.736254
3.08	0.607728	0.492827	0.735998
3.09	0.60725	0.491608	0.735741
3.1	0.606771	0.490388	0.735485
3.11	0.606293	0.489168	0.735229
3.12	0.605814	0.487949	0.734972
3.13	0.605336	0.486729	0.734716
3.14	0.604857	0.485509	0.734459
3.15	0.604378	0.48429	0.734203
3.16	0.6039	0.48307	0.733947
3.17	0.603421	0.48185	0.73369
3.18	0.602943	0.480631	0.733434
3.19	0.602464	0.479411	0.733177
3.2	0.601986	0.478191	0.732921
3.21	0.601507	0.476972	0.732665
3.22	0.601029	0.475752	0.732408
3.23	0.60055	0.474532	0.732152
3.24	0.600072	0.473313	0.731896
3.25	0.599593	0.472093	0.731639
3.26	0.599422	0.471681	0.731255
3.27	0.599251	0.471269	0.73087
3.28	0.599081	0.470857	0.730486
3.29	0.59891	0.470445	0.730101
3.3	0.598739	0.470033	0.729717
3.31	0.598568	0.469621	0.729332
3.32	0.598397	0.469209	0.728948
3.33	0.598226	0.468797	0.728563
3.34	0.598055	0.468385	0.728179
3.35	0.597885	0.467973	0.727794
3.36	0.597714	0.467561	0.72741
3.37	0.597543	0.467149	0.727025
3.38	0.597372	0.466737	0.726641
3.39	0.597201	0.466325	0.726257
3.4	0.597127	0.465913	0.725872
3.41	0.597151	0.465501	0.725488
3.42	0.597175	0.465089	0.725103
3.43	0.597199	0.464677	0.724719
3.44	0.597223	0.464265	0.724334
3.45	0.597247	0.463852	0.72395
3.46	0.597271	0.46344	0.723565
3.47	0.597295	0.463028	0.723181
3.48	0.597319	0.462616	0.722796
3.49	0.597343	0.462204	0.722412
3.5	0.597367	0.461792	0.722027
3.51	0.59734	0.461802	0.721771
3.52	0.597313	0.461813	0.721515
3.53	0.597286	0.461823	0.721258
3.54	0.597259	0.461833	0.721002
3.55	0.597233	0.461843	0.720746
3.56	0.597206	0.461853	0.720489
3.57	0.597179	0.461863	0.720233
3.58	0.597152	0.461873	0.719977
3.59	0.597125	0.461884	0.71972
3.6	0.597099	0.461894	0.719464
3.61	0.597072	0.461904	0.719207
3.62	0.597045	0.461914	0.718951
3.63	0.597018	0.461924	0.718695
3.64	0.596991	0.461934	0.718438
3.65	0.596965	0.461945	0.718182
3.66	0.596938	0.461955	0.717926
3.67	0.596911	0.461965	0.717669
3.68	0.596884	0.461975	0.717413
3.69	0.596857	0.461985	0.717157
3.7	0.596831	0.461995	0.7169
3.71	0.596804	0.462005	0.716644
3.72	0.596777	0.462016	0.716388
3.73	0.59675	0.462026	0.716131
3.74	0.596723	0.462036	0.715875
3.75	0.596697	0.462046	0.715619
3.76	0.596616	0.461534	0.715497
3.77	0.596536	0.461023	0.715375
3.78	0.596456	0.460511	0.715253
3.79	0.596376	0.46	0.715131
3.8	0.596296	0.459488	0.715009
3.81	0.596216	0.458976	0.714887
3.82	0.596135	0.458465	0.714765
3.83	0.596055	0.457953	0.714643
3.84	0.595975	0.457442	0.714521
3.85	0.595895	0.45693	0.714399
3.86	0.595815	0.456419	0.714277
3.87	0.595734	0.455907	0.714155
3.88	0.595654	0.455395	0.714033
3.89	0.595574	0.454884	0.713911
3.9	0.595494	0.454372	0.713789
3.91	0.595414	0.453861	0.713667
3.92	0.595333	0.453349	0.713545
3.93	0.595253	0.452838	0.713423
3.94	0.595173	0.452326	0.713301
3.95	0.595093	0.451814	0.713179
3.96	0.595013	0.451303	0.713058
3.97	0.594933	0.450791	0.712936
3.98	0.594852	0.45028	0.712814
3.99	0.594772	0.449768	0.712692
4	0.594692	0.449256	0.71257
4.01	0.594017	0.44733	0.711852
4.02	0.593342	0.445404	0.711134
4.03	0.592668	0.443477	0.710417
4.04	0.591993	0.441551	0.709699
4.05	0.591318	0.439624	0.708981
4.06	0.590643	0.437698	0.708263
4.07	0.589969	0.435772	0.707546
4.08	0.589294	0.433845	0.706828
4.09	0.588619	0.431919	0.70611
4.1	0.587944	0.429992	0.705393
4.11	0.587269	0.428066	0.704675
4.12	0.586595	0.426139	0.703957
4.13	0.58592	0.424213	0.703239
4.14	0.585245	0.422287	0.702522
4.15	0.58457	0.42036	0.701804
4.16	0.583896	0.418434	0.701086
4.17	0.583221	0.416507	0.700368
4.18	0.582546	0.414581	0.699651
4.19	0.581871	0.412654	0.698933
4.2	0.581196	0.410728	0.698215
4.21	0.580522	0.408802	0.697498
4.22	0.579847	0.406875	0.69678
4.23	0.579172	0.404949	0.696062
4.24	0.578497	0.403022	0.695344
4.25	0.577823	0.401096	0.694627
4.26	0.577666	0.400502	0.694487
4.27	0.577509	0.399908	0.694348
4.28	0.577352	0.399314	0.694208
4.29	0.577195	0.39872	0.694068
4.3	0.577038	0.398126	0.693929
4.31	0.576881	0.397532	0.693789
4.32	0.576725	0.396939	0.693649
4.33	0.576568	0.396345	0.69351
4.34	0.576411	0.395751	0.69337
4.35	0.576254	0.395157	0.693231
4.36	0.576097	0.394563	0.693091
4.37	0.57594	0.393969	0.692951
4.38	0.575783	0.393375	0.692812
4.39	0.575627	0.392781	0.692672
4.4	0.57547	0.392187	0.692533
4.41	0.575313	0.391593	0.692393
4.42	0.575156	0.390999	0.692253
4.43	0.574999	0.390406	0.692114
4.44	0.574842	0.389812	0.691974
4.45	0.574685	0.389218	0.691835
4.46	0.574529	0.388624	0.691695
4.47	0.574372	0.38803	0.691555
4.48	0.574215	0.387436	0.691416
4.49	0.574058	0.386842	0.691276
4.5	0.573901	0.386248	0.691136
4.51	0.573893	0.385957	0.690634
4.52	0.573885	0.385665	0.690131
4.53	0.573877	0.385374	0.689629
4.54	0.573869	0.385082	0.689126
4.55	0.57386	0.38479	0.688623
4.56	0.573852	0.384499	0.688121
4.57	0.573844	0.384207	0.687618
4.58	0.573836	0.383916	0.687115
4.59	0.573828	0.383624	0.686613
4.6	0.57382	0.383333	0.68611
4.61	0.573812	0.383041	0.685607
4.62	0.573803	0.38275	0.685105
4.63	0.573795	0.382458	0.684602
4.64	0.573787	0.382167	0.6841
4.65	0.573779	0.381875	0.683597
4.66	0.573771	0.381584	0.683094
4.67	0.573763	0.381292	0.682592
4.68	0.573755	0.381001	0.682089
4.69	0.573746	0.380709	0.681586
4.7	0.573738	0.380417	0.681084
4.71	0.57373	0.380126	0.680581
4.72	0.573722	0.379834	0.680078
4.73	0.573714	0.379543	0.679576
4.74	0.573706	0.379251	0.679073
4.75	0.573698	0.37896	0.67857
4.76	0.573546	0.378751	0.678539
4.77	0.573394	0.378543	0.678507
4.78	0.573242	0.378335	0.678475
4.79	0.57309	0.378126	0.678443
4.8	0.572938	0.377918	0.678411
4.81	0.572786	0.377709	0.678379
4.82	0.572634	0.377501	0.678347
4.83	0.572482	0.377292	0.678316
4.84	0.57233	0.377084	0.678284
4.85	0.572178	0.376876	0.678252
4.86	0.572026	0.376667	0.67822
4.87	0.571874	0.376459	0.678188
4.88	0.571722	0.37625	0.678156
4.89	0.57157	0.376042	0.678124
4.9	0.571419	0.375834	0.678093
4.91	0.571267	0.375625	0.678061
4.92	0.571115	0.375417	0.678029
4.93	0.570963	0.375208	0.677997
4.94	0.570811	0.375	0.677965
4.95	0.570659	0.374791	0.677933
4.96	0.570507	0.374583	0.677901
4.97	0.570355	0.374375	0.67787
4.98	0.570203	0.374166	0.677838
4.99	0.570051	0.373958	0.677806
5	0.569899	0.373749	0.677774
5.01	0.569738	0.372966	0.677505
5.02	0.569577	0.372183	0.677237
5.03	0.569417	0.371399	0.676968
5.04	0.569256	0.370616	0.6767
5.05	0.569095	0.369833	0.676431
5.06	0.568934	0.369049	0.676163
5.07	0.568773	0.368266	0.675894
5.08	0.568613	0.367482	0.675626
5.09	0.568452	0.366699	0.675357
5.1	0.568291	0.365916	0.675088
5.11	0.56813	0.365132	0.67482
5.12	0.567969	0.364349	0.674551
5.13	0.567808	0.363566	0.674283
5.14	0.567648	0.362782	0.674014
5.15	0.567487	0.361999	0.673746
5.16	0.567326	0.361215	0.673477
5.17	0.567165	0.360432	0.673209
5.18	0.567004	0.359649	0.67294
5.19	0.566843	0.358865	0.672671
5.2	0.566683	0.358082	0.672403
5.21	0.566522	0.357299	0.672134
5.22	0.566361	0.356515	0.671866
5.23	0.5662	0.355732	0.671597
5.24	0.566039	0.354949	0.671329
5.25	0.565878	0.354165	0.67106
5.26	0.565151	0.353658	0.670577
5.27	0.564424	0.353152	0.670093
5.28	0.563696	0.352645	0.66961
5.29	0.562969	0.352138	0.669127
5.3	0.562241	0.351632	0.668643
5.31	0.561514	0.351125	0.66816
5.32	0.560786	0.350618	0.667677
5.33	0.560059	0.350112	0.667193
5.34	0.559331	0.349605	0.66671
5.35	0.558604	0.349098	0.666227
5.36	0.557877	0.348592	0.665743
5.37	0.557149	0.348085	0.66526
5.38	0.556422	0.347578	0.664776
5.39	0.555694	0.347072	0.664293
5.4	0.554967	0.346565	0.66381
5.41	0.554239	0.346058	0.663326
5.42	0.553512	0.345552	0.662843
5.43	0.552785	0.345045	0.66236
5.44	0.552057	0.344538	0.661876
5.45	0.55133	0.344031	0.661393
5.46	0.550602	0.343525	0.66091
5.47	0.549875	0.343018	0.660426
5.48	0.549147	0.342511	0.659943
5.49	0.54842	0.342005	0.65946
5.5	0.547693	0.341498	0.658976
5.51	0.547241	0.340956	0.658623
5.52	0.546789	0.340413	0.65827
5.53	0.546338	0.339871	0.657917
5.54	0.545886	0.339328	0.657565
5.55	0.545434	0.338786	0.657212
5.56	0.544983	0.338243	0.656859
5.57	0.544531	0.337701	0.656506
5.58	0.54408	0.337159	0.656153
5.59	0.543628	0.336616	0.6558
5.6	0.543176	0.336074	0.655447
5.61	0.542725	0.335531	0.655094
5.62	0.542273	0.334989	0.654741
5.63	0.541821	0.334446	0.654389
5.64	0.54137	0.333904	0.654036
5.65	0.540918	0.333361	0.653683
5.66	0.540467	0.332819	0.65333
5.67	0.540015	0.332277	0.652977
5.68	0.539563	0.331734	0.652624
5.69	0.539112	0.331192	0.652271
5.7	0.53866	0.330649	0.651918
5.71	0.538208	0.330107	0.651565
5.72	0.537757	0.329564	0.651212
5.73	0.537305	0.329022	0.65086
5.74	0.536853	0.328479	0.650507
5.75	0.536402	0.327937	0.650154
5.76	0.536402	0.32762	0.649516
5.77	0.536402	0.327303	0.648878
5.78	0.536402	0.326986	0.64824
5.79	0.536402	0.326669	0.647603
5.8	0.536402	0.326352	0.646965
5.81	0.536402	0.326035	0.646327
5.82	0.536402	0.325718	0.645689
5.83	0.536402	0.325401	0.645052
5.84	0.536402	0.325084	0.644414
5.85	0.536402	0.324767	0.643776
5.86	0.536402	0.32445	0.643138
5.87	0.536402	0.324133	0.6425
5.88	0.536402	0.323816	0.641863
5.89	0.536402	0.323499	0.641225
5.9	0.536402	0.323182	0.640587
5.91	0.536402	0.322865	0.639949
5.92	0.536402	0.322548	0.639312
5.93	0.536402	0.322231	0.638674
5.94	0.536402	0.321914	0.638036
5.95	0.536402	0.321597	0.637398
5.96	0.536402	0.32128	0.63676
5.97	0.536402	0.320963	0.636123
5.98	0.536402	0.320646	0.635485
5.99	0.536402	0.320329	0.634847
6	0.536402	0.320012	0.634209
6.01	0.536268	0.320012	0.634233
6.02	0.536134	0.320012	0.634257
6.03	0.536	0.320012	0.634281
6.04	0.535866	0.320012	0.634305
6.05	0.535732	0.320012	0.634329
6.06	0.535598	0.320012	0.634353
6.07	0.535464	0.320012	0.634377
6.08	0.53533	0.320012	0.634401
6.09	0.535196	0.320012	0.634425
6.1	0.535062	0.320012	0.634449
6.11	0.534928	0.320012	0.634473
6.12	0.534794	0.320012	0.634497
6.13	0.53466	0.320012	0.634521
6.14	0.534525	0.320012	0.634545
6.15	0.534391	0.320012	0.634569
6.16	0.534257	0.320012	0.634592
6.17	0.534123	0.320012	0.634616
6.18	0.533989	0.320012	0.63464
6.19	0.533855	0.320012	0.634664
6.2	0.533721	0.320012	0.634688
6.21	0.533587	0.320012	0.634712
6.22	0.533453	0.320012	0.634736
6.23	0.533319	0.320012	0.63476
6.24	0.533185	0.320012	0.634784
6.25	0.533051	0.320012	0.634808
6.26	0.533051	0.3198	0.634799
6.27	0.533052	0.319587	0.63479
6.28	0.533052	0.319375	0.634781
6.29	0.533052	0.319163	0.634771
6.3	0.533053	0.31895	0.634762
6.31	0.533053	0.318738	0.634753
6.32	0.533054	0.318526	0.634744
6.33	0.533054	0.318314	0.634735
6.34	0.533054	0.318101	0.634726
6.35	0.533055	0.317889	0.634717
6.36	0.533055	0.317677	0.634707
6.37	0.533055	0.317464	0.634698
6.38	0.533056	0.317252	0.634689
6.39	0.533056	0.31704	0.63468
6.4	0.533057	0.316827	0.634671
6.41	0.533057	0.316615	0.634662
6.42	0.533057	0.316403	0.634652
6.43	0.533058	0.316191	0.634643
6.44	0.533058	0.315978	0.634634
6.45	0.533059	0.315766	0.634625
6.46	0.533059	0.315554	0.634616
6.47	0.533059	0.315341	0.634607
6.48	0.53306	0.315129	0.634598
6.49	0.53306	0.314917	0.634588
6.5	0.533061	0.314704	0.634579
6.51	0.532793	0.314621	0.634301
6.52	0.532525	0.314538	0.634023
6.53	0.532257	0.314454	0.633745
6.54	0.531989	0.314371	0.633467
6.55	0.531721	0.314288	0.633188
6.56	0.531454	0.314204	0.63291
6.57	0.531186	0.314121	0.632632
6.58	0.530918	0.314038	0.632354
6.59	0.53065	0.313954	0.632076
6.6	0.530382	0.313871	0.631797
6.61	0.530114	0.313788	0.631519
6.62	0.529847	0.313704	0.631241
6.63	0.529579	0.313621	0.630963
6.64	0.529311	0.313538	0.630685
6.65	0.529043	0.313454	0.630407
6.66	0.528775	0.313371	0.630128
6.67	0.528507	0.313288	0.62985
6.68	0.52824	0.313204	0.629572
6.69	0.527972	0.313121	0.629294
6.7	0.527704	0.313038	0.629016
6.71	0.527436	0.312954	0.628738
6.72	0.527168	0.312871	0.628459
6.73	0.5269	0.312788	0.628181
6.74	0.526633	0.312704	0.627903
6.75	0.526365	0.312621	0.627625
6.76	0.525507	0.311966	0.626916
6.77	0.524649	0.31131	0.626208
6.78	0.523791	0.310655	0.625499
6.79	0.522933	0.309999	0.624791
6.8	0.522075	0.309344	0.624082
6.81	0.521217	0.308688	0.623373
6.82	0.520359	0.308033	0.622665
6.83	0.519501	0.307377	0.621956
6.84	0.518643	0.306722	0.621248
6.85	0.517785	0.306066	0.620539
6.86	0.516927	0.305411	0.619831
6.87	0.516069	0.304755	0.619122
6.88	0.515211	0.3041	0.618414
6.89	0.514353	0.303444	0.617705
6.9	0.513495	0.302789	0.616997
6.91	0.512637	0.302133	0.616288
6.92	0.51178	0.301478	0.615579
6.93	0.510922	0.300822	0.614871
6.94	0.510064	0.300167	0.614162
6.95	0.509206	0.299511	0.613454
6.96	0.508348	0.298856	0.612745
6.97	0.50749	0.2982	0.612037
6.98	0.506632	0.297545	0.611328
6.99	0.505774	0.296889	0.61062
7	0.504916	0.296234	0.609911
7.01	0.504648	0.295738	0.609759
7.02	0.50438	0.295243	0.609607
7.03	0.504112	0.294748	0.609455
7.04	0.503844	0.294253	0.609302
7.05	0.503576	0.293757	0.60915
7.06	0.503308	0.293262	0.608998
7.07	0.50304	0.292767	0.608846
7.08	0.502772	0.292272	0.608694
7.09	0.502504	0.291776	0.608541
7.1	0.502236	0.291281	0.608389
7.11	0.501968	0.290786	0.608237
7.12	0.5017	0.290291	0.608085
7.13	0.501432	0.289795	0.607933
7.14	0.501164	0.2893	0.60778
7.15	0.500896	0.288805	0.607628
7.16	0.500628	0.28831	0.607476
7.17	0.50036	0.287814	0.607324
7.18	0.500092	0.287319	0.607172
7.19	0.499824	0.286824	0.607019
7.2	0.499556	0.286329	0.606867
7.21	0.499288	0.285833	0.606715
7.22	0.49902	0.285338	0.606563
7.23	0.498752	0.284843	0.606411
7.24	0.498484	0.284348	0.606258
7.25	0.498216	0.283852	0.606106
7.26	0.498216	0.283849	0.606149
7.27	0.498216	0.283847	0.606191
7.28	0.498216	0.283844	0.606233
7.29	0.498216	0.283841	0.606275
7.3	0.498216	0.283838	0.606317
7.31	0.498216	0.283835	0.606359
7.32	0.498216	0.283833	0.606402
7.33	0.498216	0.28383	0.606444
7.34	0.498216	0.283827	0.606486
7.35	0.498216	0.283824	0.606528
7.36	0.498216	0.283821	0.60657
7.37	0.498216	0.283818	0.606613
7.38	0.498216	0.283816	0.606655
7.39	0.498216	0.283813	0.606697
7.4	0.498216	0.28381	0.606739
7.41	0.498216	0.283807	0.606781
7.42	0.498216	0.283804	0.606824
7.43	0.498216	0.283801	0.606866
7.44	0.498216	0.283799	0.606908
7.45	0.498216	0.283796	0.60695
7.46	0.498216	0.283793	0.606992
7.47	0.498216	0.28379	0.607035
7.48	0.498216	0.283787	0.607077
7.49	0.498216	0.283784	0.607119
7.5	0.498216	0.283782	0.607161
7.51	0.498216	0.283632	0.607151
7.52	0.498216	0.283482	0.60714
7.53	0.498216	0.283333	0.607129
7.54	0.498216	0.283183	0.607118
7.55	0.498216	0.283034	0.607107
7.56	0.498216	0.282884	0.607097
7.57	0.498216	0.282734	0.607086
7.58	0.498216	0.282585	0.607075
7.59	0.498216	0.282435	0.607064
7.6	0.498216	0.282286	0.607054
7.61	0.498216	0.282136	0.607043
7.62	0.498216	0.281987	0.607032
7.63	0.498216	0.281837	0.607021
7.64	0.498216	0.281687	0.607011
7.65	0.498216	0.281538	0.607
7.66	0.498216	0.281388	0.606989
7.67	0.498216	0.281239	0.606978
7.68	0.498216	0.281089	0.606968
7.69	0.498216	0.280939	0.606957
7.7	0.498216	0.28079	0.606946
7.71	0.498216	0.28064	0.606935
7.72	0.498216	0.280491	0.606925
7.73	0.498216	0.280341	0.606914
7.74	0.498216	0.280192	0.606903
7.75	0.498216	0.280042	0.606892
7.76	0.49811	0.279923	0.606744
7.77	0.498005	0.279804	0.606596
7.78	0.4979	0.279684	0.606447
7.79	0.497795	0.279565	0.606299
7.8	0.49769	0.279446	0.60615
7.81	0.497584	0.279327	0.606002
7.82	0.497479	0.279208	0.605853
7.83	0.497374	0.279089	0.605705
7.84	0.497269	0.278969	0.605557
7.85	0.497163	0.27885	0.605408
7.86	0.497058	0.278731	0.60526
7.87	0.496953	0.278612	0.605111
7.88	0.496848	0.278493	0.604963
7.89	0.496742	0.278373	0.604815
7.9	0.496637	0.278254	0.604666
7.91	0.496532	0.278135	0.604518
7.92	0.496427	0.278016	0.604369
7.93	0.496322	0.277897	0.604221
7.94	0.496216	0.277778	0.604072
7.95	0.496111	0.277658	0.603924
7.96	0.496006	0.277539	0.603776
7.97	0.495901	0.27742	0.603627
7.98	0.495795	0.277301	0.603479
7.99	0.49569	0.277182	0.60333
8	0.495585	0.277063	0.603182
8.01	0.495282	0.276661	0.603085
8.02	0.494979	0.27626	0.602987
8.03	0.494675	0.275859	0.60289
8.04	0.494372	0.275458	0.602792
8.05	0.494069	0.275057	0.602695
8.06	0.493766	0.274656	0.602598
8.07	0.493463	0.274255	0.6025
8.08	0.49316	0.273853	0.602403
8.09	0.492857	0.273452	0.602305
8.1	0.492553	0.273051	0.602208
8.11	0.49225	0.27265	0.602111
8.12	0.491947	0.272249	0.602013
8.13	0.491644	0.271848	0.601916
8.14	0.491341	0.271447	0.601819
8.15	0.491038	0.271045	0.601721
8.16	0.490734	0.270644	0.601624
8.17	0.490431	0.270243	0.601526
8.18	0.490128	0.269842	0.601429
8.19	0.489825	0.269441	0.601332
8.2	0.489522	0.26904	0.601234
8.21	0.489219	0.268639	0.601137
8.22	0.488915	0.268237	0.601039
8.23	0.488612	0.267836	0.600942
8.24	0.488309	0.267435	0.600845
8.25	0.488006	0.267034	0.600747
8.26	0.487986	0.266366	0.599982
8.27	0.487965	0.265698	0.599217
8.28	0.487945	0.26503	0.598452
8.29	0.487925	0.264363	0.597687
8.3	0.487904	0.263695	0.596922
8.31	0.487884	0.263027	0.596157
8.32	0.487863	0.262359	0.595392
8.33	0.487843	0.261691	0.594627
8.34	0.487823	0.261024	0.593862
8.35	0.487802	0.260356	0.593097
8.36	0.487782	0.259688	0.592332
8.37	0.487762	0.25902	0.591566
8.38	0.487741	0.258352	0.590801
8.39	0.487721	0.257684	0.590036
8.4	0.4877	0.257017	0.589271
8.41	0.48768	0.256349	0.588506
8.42	0.48766	0.255681	0.587741
8.43	0.487639	0.255013	0.586976
8.44	0.487619	0.254345	0.586211
8.45	0.487599	0.253677	0.585446
8.46	0.487578	0.25301	0.584681
8.47	0.487558	0.252342	0.583916
8.48	0.487537	0.251674	0.583151
8.49	0.487517	0.251006	0.582386
8.5	0.487497	0.250338	0.581621
8.51	0.487497	0.250338	0.581477
8.52	0.487497	0.250338	0.581333
8.53	0.487497	0.250338	0.58119
8.54	0.487497	0.250338	0.581046
8.55	0.487497	0.250338	0.580903
8.56	0.487497	0.250338	0.580759
8.57	0.487497	0.250338	0.580615
8.58	0.487497	0.250338	0.580472
8.59	0.487497	0.250338	0.580328
8.6	0.487497	0.250338	0.580185
8.61	0.487497	0.250338	0.580041
8.62	0.487497	0.250338	0.579897
8.63	0.487497	0.250338	0.579754
8.64	0.487497	0.250338	0.57961
8.65	0.487497	0.250338	0.579467
8.66	0.487497	0.250338	0.579323
8.67	0.487497	0.250338	0.579179
8.68	0.487497	0.250338	0.579036
8.69	0.487497	0.250338	0.578892
8.7	0.487497	0.250338	0.578749
8.71	0.487497	0.250338	0.578605
8.72	0.487497	0.250338	0.578461
8.73	0.487497	0.250338	0.578318
8.74	0.487497	0.250338	0.578174
8.75	0.487497	0.250338	0.578031
8.76	0.487148	0.250338	0.577833
8.77	0.4868	0.250338	0.577635
8.78	0.486451	0.250338	0.577437
8.79	0.486103	0.250338	0.577239
8.8	0.485755	0.250338	0.577041
8.81	0.485406	0.250338	0.576843
8.82	0.485058	0.250338	0.576645
8.83	0.484709	0.250338	0.576447
8.84	0.484361	0.250338	0.576249
8.85	0.484013	0.250338	0.576051
8.86	0.483664	0.250338	0.575853
8.87	0.483316	0.250338	0.575655
8.88	0.482967	0.250338	0.575457
8.89	0.482619	0.250338	0.575259
8.9	0.482271	0.250338	0.575061
8.91	0.481922	0.250338	0.574863
8.92	0.481574	0.250338	0.574666
8.93	0.481225	0.250338	0.574468
8.94	0.480877	0.250338	0.57427
8.95	0.480529	0.250338	0.574072
8.96	0.48018	0.250338	0.573874
8.97	0.479832	0.250338	0.573676
8.98	0.479483	0.250338	0.573478
8.99	0.479135	0.250338	0.57328
9	0.478787	0.250338	0.573082
9.01	0.478599	0.250338	0.573009
9.02	0.478411	0.250338	0.572936
9.03	0.478224	0.250338	0.572863
9.04	0.478036	0.250338	0.57279
9.05	0.477848	0.250338	0.572717
9.06	0.477661	0.250338	0.572644
9.07	0.477473	0.250338	0.57257
9.08	0.477286	0.250338	0.572497
9.09	0.477098	0.250338	0.572424
9.1	0.47691	0.250338	0.572351
9.11	0.476723	0.250338	0.572278
9.12	0.476535	0.250338	0.572205
9.13	0.476347	0.250338	0.572132
9.14	0.47616	0.250338	0.572059
9.15	0.475972	0.250338	0.571986
9.16	0.475785	0.250338	0.571913
9.17	0.475597	0.250338	0.57184
9.18	0.475409	0.250338	0.571767
9.19	0.475222	0.250338	0.571694
9.2	0.475034	0.250338	0.57162
9.21	0.474846	0.250338	0.571547
9.22	0.474659	0.250338	0.571474
9.23	0.474471	0.250338	0.571401
9.24	0.474284	0.250338	0.571328
9.25	0.474096	0.250338	0.571255
9.26	0.473746	0.250177	0.571146
9.27	0.473395	0.250017	0.571036
9.28	0.473045	0.249856	0.570926
9.29	0.472694	0.249695	0.570817
9.3	0.472344	0.249534	0.570707
9.31	0.471993	0.249373	0.570598
9.32	0.471643	0.249213	0.570488
9.33	0.471293	0.249052	0.570379
9.34	0.470942	0.248891	0.570269
9.35	0.470592	0.24873	0.57016
9.36	0.470241	0.248569	0.57005
9.37	0.469891	0.248408	0.569941
9.38	0.469541	0.248248	0.569831
9.39	0.46919	0.248087	0.569721
9.4	0.46884	0.247926	0.569612
9.41	0.468489	0.247765	0.569502
9.42	0.468139	0.247604	0.569393
9.43	0.467789	0.247444	0.569283
9.44	0.467438	0.247283	0.569174
9.45	0.467088	0.247122	0.569064
9.46	0.466737	0.246961	0.568955
9.47	0.466387	0.2468	0.568845
9.48	0.466037	0.246639	0.568735
9.49	0.465686	0.246479	0.568626
9.5	0.465336	0.246318	0.568516
9.51	0.46496	0.246113	0.568526
9.52	0.464584	0.245908	0.568535
9.53	0.464208	0.245703	0.568545
9.54	0.463832	0.245498	0.568554
9.55	0.463456	0.245293	0.568564
9.56	0.46308	0.245088	0.568573
9.57	0.462704	0.244883	0.568583
9.58	0.462328	0.244678	0.568592
9.59	0.461953	0.244473	0.568602
9.6	0.461577	0.244268	0.568611
9.61	0.461201	0.244063	0.568621
9.62	0.460825	0.243858	0.56863
9.63	0.460449	0.243653	0.56864
9.64	0.460073	0.243448	0.568649
9.65	0.459697	0.243243	0.568659
9.66	0.459321	0.243038	0.568668
9.67	0.458945	0.242833	0.568678
9.68	0.458569	0.242628	0.568687
9.69	0.458193	0.242423	0.568697
9.7	0.457817	0.242218	0.568706
9.71	0.457441	0.242013	0.568716
9.72	0.457066	0.241808	0.568725
9.73	0.45669	0.241603	0.568735
9.74	0.456314	0.241398	0.568744
9.75	0.455938	0.241193	0.568754
9.76	0.455941	0.24105	0.568372
9.77	0.455943	0.240906	0.567989
9.78	0.455946	0.240763	0.567607
9.79	0.455949	0.240619	0.567224
9.8	0.455952	0.240476	0.566842
9.81	0.455955	0.240333	0.56646
9.82	0.455958	0.240189	0.566077
9.83	0.455961	0.240046	0.565695
9.84	0.455964	0.239903	0.565312
9.85	0.455966	0.239759	0.56493
9.86	0.455969	0.239616	0.564547
9.87	0.455972	0.239473	0.564165
9.88	0.455975	0.239329	0.563783
9.89	0.455978	0.239186	0.5634
9.9	0.455981	0.239043	0.563018
9.91	0.455984	0.238899	0.562635
9.92	0.455987	0.238756	0.562253
9.93	0.455989	0.238613	0.561871
9.94	0.455992	0.238469	0.561488
9.95	0.455995	0.238326	0.561106
9.96	0.455998	0.238183	0.560723
9.97	0.456001	0.238039	0.560341
9.98	0.456004	0.237896	0.559959
9.99	0.456007	0.237753	0.559576
10	0.45601	0.237609	0.559194
10.01	0.455933	0.237516	0.5589
10.02	0.455857	0.237423	0.558605
10.03	0.455781	0.23733	0.558311
10.04	0.455705	0.237237	0.558017
10.05	0.455629	0.237144	0.557723
10.06	0.455553	0.23705	0.557429
10.07	0.455477	0.236957	0.557135
10.08	0.455401	0.236864	0.55684
10.09	0.455324	0.236771	0.556546
10.1	0.455248	0.236678	0.556252
10.11	0.455172	0.236585	0.555958
10.12	0.455096	0.236492	0.555664
10.13	0.45502	0.236398	0.55537
10.14	0.454944	0.236305	0.555076
10.15	0.454868	0.236212	0.554781
10.16	0.454792	0.236119	0.554487
10.17	0.454715	0.236026	0.554193
10.18	0.454639	0.235933	0.553899
10.19	0.454563	0.235839	0.553605
10.2	0.454487	0.235746	0.553311
10.21	0.454411	0.235653	0.553016
10.22	0.454335	0.23556	0.552722
10.23	0.454259	0.235467	0.552428
10.24	0.454183	0.235374	0.552134
10.25	0.454106	0.235281	0.55184
10.26	0.453861	0.235131	0.551781
10.27	0.453616	0.234982	0.551722
10.28	0.45337	0.234833	0.551663
10.29	0.453125	0.234683	0.551604
10.3	0.452879	0.234534	0.551545
10.31	0.452634	0.234385	0.551486
10.32	0.452388	0.234236	0.551427
10.33	0.452143	0.234086	0.551368
10.34	0.451897	0.233937	0.551309
10.35	0.451652	0.233788	0.55125
10.36	0.451407	0.233639	0.551191
10.37	0.451161	0.233489	0.551132
10.38	0.450916	0.23334	0.551073
10.39	0.45067	0.233191	0.551014
10.4	0.450425	0.233041	0.550955
10.41	0.450179	0.232892	0.550896
10.42	0.449934	0.232743	0.550837
10.43	0.449688	0.232594	0.550778
10.44	0.449443	0.232444	0.550719
10.45	0.449198	0.232295	0.55066
10.46	0.448952	0.232146	0.550601
10.47	0.448707	0.231997	0.550542
10.48	0.448461	0.231847	0.550483
10.49	0.448216	0.231698	0.550424
10.5	0.44797	0.231549	0.550365
10.51	0.44797	0.231523	0.550403
10.52	0.44797	0.231498	0.550442
10.53	0.44797	0.231472	0.55048
10.54	0.44797	0.231447	0.550518
10.55	0.44797	0.231421	0.550556
10.56	0.44797	0.231395	0.550594
10.57	0.44797	0.23137	0.550633
10.58	0.44797	0.231344	0.550671
10.59	0.44797	0.231319	0.550709
10.6	0.44797	0.231293	0.550747
10.61	0.44797	0.231268	0.550785
10.62	0.44797	0.231242	0.550824
10.63	0.44797	0.231217	0.550862
10.64	0.44797	0.231191	0.5509
10.65	0.44797	0.231166	0.550938
10.66	0.44797	0.23114	0.550976
10.67	0.44797	0.231114	0.551015
10.68	0.44797	0.231089	0.551053
10.69	0.44797	0.231063	0.551091
10.7	0.44797	0.231038	0.551129
10.71	0.44797	0.231012	0.551167
10.72	0.44797	0.230987	0.551205
10.73	0.44797	0.230961	0.551244
10.74	0.44797	0.230936	0.551282
10.75	0.44797	0.23091	0.55132
10.76	0.44797	0.230802	0.5511
10.77	0.44797	0.230693	0.550879
10.78	0.44797	0.230585	0.550659
10.79	0.44797	0.230477	0.550438
10.8	0.44797	0.230369	0.550218
10.81	0.44797	0.23026	0.549997
10.82	0.44797	0.230152	0.549777
10.83	0.44797	0.230044	0.549556
10.84	0.44797	0.229935	0.549336
10.85	0.44797	0.229827	0.549115
10.86	0.44797	0.229719	0.548895
10.87	0.44797	0.22961	0.548674
10.88	0.44797	0.229502	0.548454
10.89	0.44797	0.229394	0.548233
10.9	0.44797	0.229286	0.548013
10.91	0.44797	0.229177	0.547792
10.92	0.44797	0.229069	0.547572
10.93	0.44797	0.228961	0.547351
10.94	0.44797	0.228852	0.547131
10.95	0.44797	0.228744	0.54691
10.96	0.44797	0.228636	0.54669
10.97	0.44797	0.228527	0.546469
10.98	0.44797	0.228419	0.546249
10.99	0.44797	0.228311	0.546028
11	0.44797	0.228203	0.545808
11.01	0.447996	0.22766	0.545037
11.02	0.448022	0.227117	0.544267
11.03	0.448048	0.226575	0.543496
11.04	0.448074	0.226032	0.542726
11.05	0.4481	0.22549	0.541955
11.06	0.448126	0.224947	0.541185
11.07	0.448152	0.224404	0.540414
11.08	0.448178	0.223862	0.539644
11.09	0.448204	0.223319	0.538873
11.1	0.44823	0.222777	0.538103
11.11	0.448256	0.222234	0.537332
11.12	0.448282	0.221692	0.536562
11.13	0.448308	0.221149	0.535791
11.14	0.448334	0.220606	0.535021
11.15	0.44836	0.220064	0.53425
11.16	0.448386	0.219521	0.53348
11.17	0.448412	0.218979	0.532709
11.18	0.448438	0.218436	0.531939
11.19	0.448464	0.217893	0.531168
11.2	0.44849	0.217351	0.530398
11.21	0.448516	0.216808	0.529627
11.22	0.448542	0.216266	0.528857
11.23	0.448568	0.215723	0.528086
11.24	0.448594	0.215181	0.527316
11.25	0.44862	0.214638	0.526545
11.26	0.448433	0.214458	0.52624
11.27	0.448247	0.214278	0.525935
11.28	0.44806	0.214098	0.52563
11.29	0.447873	0.213919	0.525326
11.3	0.447686	0.213739	0.525021
11.31	0.4475	0.213559	0.524716
11.32	0.447313	0.213379	0.524411
11.33	0.447126	0.213199	0.524106
11.34	0.446939	0.213019	0.523801
11.35	0.446752	0.21284	0.523496
11.36	0.446566	0.21266	0.523191
11.37	0.446379	0.21248	0.522886
11.38	0.446192	0.2123	0.522581
11.39	0.446005	0.21212	0.522276
11.4	0.445818	0.21194	0.521971
11.41	0.445632	0.21176	0.521666
11.42	0.445445	0.211581	0.521361
11.43	0.445258	0.211401	0.521056
11.44	0.445071	0.211221	0.520751
11.45	0.444885	0.211041	0.520446
11.46	0.444698	0.210861	0.520141
11.47	0.444511	0.210681	0.519836
11.48	0.444324	0.210502	0.519531
11.49	0.444137	0.210322	0.519226
11.5	0.443951	0.210142	0.518922
11.51	0.443951	0.210142	0.518631
11.52	0.443951	0.210142	0.518341
11.53	0.443951	0.210142	0.51805
11.54	0.443951	0.210142	0.517759
11.55	0.443951	0.210142	0.517469
11.56	0.443951	0.210142	0.517178
11.57	0.443951	0.210142	0.516888
11.58	0.443951	0.210142	0.516597
11.59	0.443951	0.210142	0.516307
11.6	0.443951	0.210142	0.516016
11.61	0.443951	0.210142	0.515726
11.62	0.443951	0.210142	0.515435
11.63	0.443951	0.210142	0.515145
11.64	0.443951	0.210142	0.514854
11.65	0.443951	0.210142	0.514564
11.66	0.443951	0.210142	0.514273
11.67	0.443951	0.210142	0.513983
11.68	0.443951	0.210142	0.513692
11.69	0.443951	0.210142	0.513402
11.7	0.443951	0.210142	0.513111
11.71	0.443951	0.210142	0.512821
11.72	0.443951	0.210142	0.51253
11.73	0.443951	0.210142	0.51224
11.74	0.443951	0.210142	0.511949
11.75	0.443951	0.210142	0.511659
11.76	0.443951	0.210142	0.51155
11.77	0.443951	0.210142	0.511441
11.78	0.443951	0.210142	0.511332
11.79	0.443951	0.210142	0.511223
11.8	0.443951	0.210142	0.511114
11.81	0.443951	0.210142	0.511005
11.82	0.443951	0.210142	0.510896
11.83	0.443951	0.210142	0.510787
11.84	0.443951	0.210142	0.510678
11.85	0.443951	0.210142	0.510569
11.86	0.443951	0.210142	0.51046
11.87	0.443951	0.210142	0.510351
11.88	0.443951	0.210142	0.510242
11.89	0.443951	0.210142	0.510133
11.9	0.443951	0.210142	0.510024
11.91	0.443951	0.210142	0.509915
11.92	0.443951	0.210142	0.509806
11.93	0.443951	0.210142	0.509697
11.94	0.443951	0.210142	0.509588
11.95	0.443951	0.210142	0.509479
11.96	0.443951	0.210142	0.50937
11.97	0.443951	0.210142	0.509262
11.98	0.443951	0.210142	0.509153
11.99	0.443951	0.210142	0.509044
12	0.443951	0.210142	0.508935
12.01	0.443951	0.210142	0.508935
12.02	0.443951	0.210142	0.508935
12.03	0.443951	0.210142	0.508934
12.04	0.443951	0.210142	0.508934
12.05	0.443951	0.210142	0.508934
12.06	0.443951	0.210142	0.508934
12.07	0.443951	0.210142	0.508934
12.08	0.443951	0.210142	0.508934
12.09	0.443951	0.210142	0.508934
12.1	0.443951	0.210142	0.508934
12.11	0.443951	0.210142	0.508934
12.12	0.443951	0.210142	0.508934
12.13	0.443951	0.210142	0.508934
12.14	0.443951	0.210142	0.508934
12.15	0.443951	0.210142	0.508934
12.16	0.443951	0.210142	0.508934
12.17	0.443951	0.210142	0.508934
12.18	0.443951	0.210142	0.508934
12.19	0.443951	0.210142	0.508934
12.2	0.443951	0.210142	0.508934
12.21	0.443951	0.210142	0.508933
12.22	0.443951	0.210142	0.508933
12.23	0.443951	0.210142	0.508933
12.24	0.443951	0.210142	0.508933
12.25	0.443951	0.210142	0.508933
12.26	0.443602	0.209915	0.508656
12.27	0.443254	0.209688	0.508378
12.28	0.442905	0.209461	0.508101
12.29	0.442556	0.209234	0.507823
12.3	0.442208	0.209007	0.507546
12.31	0.441859	0.20878	0.507268
12.32	0.441511	0.208553	0.506991
12.33	0.441162	0.208326	0.506713
12.34	0.440814	0.208099	0.506435
12.35	0.440465	0.207872	0.506158
12.36	0.440117	0.207645	0.50588
12.37	0.439768	0.207418	0.505603
12.38	0.439419	0.207191	0.505325
12.39	0.439071	0.206964	0.505048
12.4	0.438722	0.206737	0.50477
12.41	0.438374	0.20651	0.504493
12.42	0.438025	0.206283	0.504215
12.43	0.437677	0.206056	0.503938
12.44	0.437328	0.205829	0.50366
12.45	0.43698	0.205602	0.503383
12.46	0.436631	0.205375	0.503105
12.47	0.436282	0.205148	0.502827
12.48	0.435934	0.204921	0.50255
12.49	0.435585	0.204694	0.502272
12.5	0.435237	0.204467	0.501995
12.51	0.434947	0.204104	0.501978
12.52	0.434657	0.203741	0.501961
12.53	0.434367	0.203379	0.501944
12.54	0.434077	0.203016	0.501927
12.55	0.433787	0.202653	0.50191
12.56	0.433497	0.20229	0.501893
12.57	0.433207	0.201928	0.501876
12.58	0.432918	0.201565	0.501859
12.59	0.432628	0.201202	0.501842
12.6	0.432338	0.20084	0.501825
12.61	0.432048	0.200477	0.501808
12.62	0.431758	0.200114	0.501791
12.63	0.431468	0.199752	0.501774
12.64	0.431178	0.199389	0.501757
12.65	0.430888	0.199026	0.50174
12.66	0.430598	0.198664	0.501723
12.67	0.430308	0.198301	0.501706
12.68	0.430018	0.197938	0.501689
12.69	0.429728	0.197576	0.501673
12.7	0.429439	0.197213	0.501656
12.71	0.429149	0.19685	0.501639
12.72	0.428859	0.196487	0.501622
12.73	0.428569	0.196125	0.501605
12.74	0.428279	0.195762	0.501588
12.75	0.427989	0.195399	0.501571
12.76	0.427904	0.1954	0.501301
12.77	0.427819	0.1954	0.501031
12.78	0.427734	0.1954	0.500761
12.79	0.427649	0.1954	0.500492
12.8	0.427564	0.1954	0.500222
12.81	0.427479	0.1954	0.499952
12.82	0.427394	0.1954	0.499682
12.83	0.427308	0.195401	0.499412
12.84	0.427223	0.195401	0.499143
12.85	0.427138	0.195401	0.498873
12.86	0.427053	0.195401	0.498603
12.87	0.426968	0.195401	0.498333
12.88	0.426883	0.195401	0.498063
12.89	0.426798	0.195402	0.497794
12.9	0.426713	0.195402	0.497524
12.91	0.426628	0.195402	0.497254
12.92	0.426543	0.195402	0.496984
12.93	0.426458	0.195402	0.496714
12.94	0.426373	0.195402	0.496445
12.95	0.426288	0.195402	0.496175
12.96	0.426203	0.195403	0.495905
12.97	0.426117	0.195403	0.495635
12.98	0.426032	0.195403	0.495365
12.99	0.425947	0.195403	0.495096
13	0.425862	0.195403	0.494826
13.01	0.425862	0.195377	0.494585
13.02	0.425862	0.195351	0.494344
13.03	0.425862	0.195325	0.494104
13.04	0.425862	0.195299	0.493863
13.05	0.425862	0.195273	0.493622
13.06	0.425862	0.195247	0.493381
13.07	0.425862	0.195221	0.493141
13.08	0.425862	0.195195	0.4929
13.09	0.425862	0.195169	0.492659
13.1	0.425862	0.195143	0.492418
13.11	0.425862	0.195117	0.492177
13.12	0.425862	0.195091	0.491937
13.13	0.425862	0.195065	0.491696
13.14	0.425862	0.195039	0.491455
13.15	0.425862	0.195013	0.491214
13.16	0.425862	0.194987	0.490974
13.17	0.425862	0.194961	0.490733
13.18	0.425862	0.194935	0.490492
13.19	0.425862	0.194909	0.490251
13.2	0.425862	0.194883	0.490011
13.21	0.425862	0.194857	0.48977
13.22	0.425862	0.194831	0.489529
13.23	0.425862	0.194805	0.489288
13.24	0.425862	0.194779	0.489048
13.25	0.425862	0.194753	0.488807
13.26	0.425862	0.194728	0.488594
13.27	0.425862	0.194704	0.488382
13.28	0.425862	0.194679	0.488169
13.29	0.425862	0.194654	0.487957
13.3	0.425862	0.194629	0.487744
13.31	0.425862	0.194605	0.487531
13.32	0.425862	0.19458	0.487319
13.33	0.425862	0.194555	0.487106
13.34	0.425862	0.19453	0.486894
13.35	0.425862	0.194506	0.486681
13.36	0.425862	0.194481	0.486469
13.37	0.425862	0.194456	0.486256
13.38	0.425862	0.194431	0.486043
13.39	0.425862	0.194406	0.485831
13.4	0.425862	0.194382	0.485618
13.41	0.425862	0.194357	0.485406
13.42	0.425862	0.194332	0.485193
13.43	0.425862	0.194307	0.484981
13.44	0.425862	0.194283	0.484768
13.45	0.425862	0.194258	0.484556
13.46	0.425862	0.194233	0.484343
13.47	0.425862	0.194208	0.48413
13.48	0.425862	0.194184	0.483918
13.49	0.425862	0.194159	0.483705
13.5	0.425862	0.194134	0.483493
13.51	0.425862	0.194185	0.483506
13.52	0.425862	0.194236	0.48352
13.53	0.425862	0.194286	0.483533
13.54	0.425862	0.194337	0.483547
13.55	0.425862	0.194388	0.483561
13.56	0.425862	0.194439	0.483574
13.57	0.425862	0.194489	0.483588
13.58	0.425862	0.19454	0.483601
13.59	0.425862	0.194591	0.483615
13.6	0.425862	0.194642	0.483629
13.61	0.425862	0.194693	0.483642
13.62	0.425862	0.194743	0.483656
13.63	0.425862	0.194794	0.483669
13.64	0.425862	0.194845	0.483683
13.65	0.425862	0.194896	0.483696
13.66	0.425862	0.194946	0.48371
13.67	0.425862	0.194997	0.483724
13.68	0.425862	0.195048	0.483737
13.69	0.425862	0.195099	0.483751
13.7	0.425862	0.195149	0.483764
13.71	0.425862	0.1952	0.483778
13.72	0.425862	0.195251	0.483791
13.73	0.425862	0.195302	0.483805
13.74	0.425862	0.195352	0.483819
13.75	0.425862	0.195403	0.483832
13.76	0.425313	0.195395	0.483197
13.77	0.424764	0.195386	0.482562
13.78	0.424215	0.195377	0.481927
13.79	0.423665	0.195368	0.481291
13.8	0.423116	0.19536	0.480656
13.81	0.422567	0.195351	0.480021
13.82	0.422018	0.195342	0.479386
13.83	0.421468	0.195334	0.478751
13.84	0.420919	0.195325	0.478116
13.85	0.42037	0.195316	0.47748
13.86	0.419821	0.195308	0.476845
13.87	0.419272	0.195299	0.47621
13.88	0.418722	0.19529	0.475575
13.89	0.418173	0.195281	0.47494
13.9	0.417624	0.195273	0.474304
13.91	0.417075	0.195264	0.473669
13.92	0.416525	0.195255	0.473034
13.93	0.415976	0.195247	0.472399
13.94	0.415427	0.195238	0.471764
13.95	0.414878	0.195229	0.471129
13.96	0.414329	0.195221	0.470493
13.97	0.413779	0.195212	0.469858
13.98	0.41323	0.195203	0.469223
13.99	0.412681	0.195195	0.468588
14	0.412132	0.195186	0.467953
14.01	0.411638	0.195249	0.468011
14.02	0.411144	0.195312	0.468069
14.03	0.41065	0.195375	0.468127
14.04	0.410157	0.195439	0.468185
14.05	0.409663	0.195502	0.468243
14.06	0.409169	0.195565	0.468302
14.07	0.408675	0.195628	0.46836
14.08	0.408182	0.195692	0.468418
14.09	0.407688	0.195755	0.468476
14.1	0.407194	0.195818	0.468534
14.11	0.4067	0.195881	0.468593
14.12	0.406207	0.195944	0.468651
14.13	0.405713	0.196008	0.468709
14.14	0.405219	0.196071	0.468767
14.15	0.404725	0.196134	0.468825
14.16	0.404232	0.196197	0.468883
14.17	0.403738	0.19626	0.468942
14.18	0.403244	0.196324	0.469
14.19	0.40275	0.196387	0.469058
14.2	0.402257	0.19645	0.469116
14.21	0.401763	0.196513	0.469174
14.22	0.401269	0.196576	0.469232
14.23	0.400775	0.19664	0.469291
14.24	0.400282	0.196703	0.469349
14.25	0.399788	0.196766	0.469407
14.26	0.398794	0.196765	0.469407
14.27	0.397801	0.196764	0.469408
14.28	0.396807	0.196763	0.469408
14.29	0.395813	0.196762	0.469408
14.3	0.39482	0.196762	0.469409
14.31	0.393826	0.196761	0.469409
14.32	0.392832	0.19676	0.469409
14.33	0.391839	0.196759	0.46941
14.34	0.390845	0.196758	0.46941
14.35	0.389851	0.196757	0.46941
14.36	0.388858	0.196756	0.469411
14.37	0.387864	0.196755	0.469411
14.38	0.386871	0.196754	0.469411
14.39	0.385877	0.196753	0.469412
14.4	0.384883	0.196752	0.469412
14.41	0.38389	0.196751	0.469412
14.42	0.382896	0.19675	0.469413
14.43	0.381902	0.19675	0.469413
14.44	0.380909	0.196749	0.469413
14.45	0.379915	0.196748	0.469414
14.46	0.378921	0.196747	0.469414
14.47	0.377928	0.196746	0.469414
14.48	0.376934	0.196745	0.469415
14.49	0.375941	0.196744	0.469415
14.5	0.374947	0.196743	0.469415
14.51	0.374947	0.196745	0.469415
14.52	0.374947	0.196746	0.469414
14.53	0.374947	0.196748	0.469414
14.54	0.374947	0.196749	0.469414
14.55	0.374947	0.196751	0.469413
14.56	0.374947	0.196752	0.469413
14.57	0.374947	0.196754	0.469412
14.58	0.374947	0.196755	0.469412
14.59	0.374947	0.196757	0.469412
14.6	0.374947	0.196758	0.469411
14.61	0.374947	0.19676	0.469411
14.62	0.374947	0.196761	0.46941
14.63	0.374947	0.196763	0.46941
14.64	0.374947	0.196764	0.469409
14.65	0.374947	0.196766	0.469409
14.66	0.374947	0.196767	0.469409
14.67	0.374947	0.196769	0.469408
14.68	0.374947	0.19677	0.469408
14.69	0.374947	0.196772	0.469407
14.7	0.374947	0.196773	0.469407
14.71	0.374947	0.196775	0.469407
14.72	0.374947	0.196776	0.469406
14.73	0.374947	0.196778	0.469406
14.74	0.374947	0.196779	0.469405
14.75	0.374947	0.196781	0.469405
14.76	0.374947	0.196752	0.469402
14.77	0.374947	0.196724	0.4694
14.78	0.374947	0.196695	0.469398
14.79	0.374947	0.196667	0.469395
14.8	0.374947	0.196638	0.469393
14.81	0.374947	0.196609	0.46939
14.82	0.374947	0.196581	0.469388
14.83	0.374947	0.196552	0.469386
14.84	0.374947	0.196524	0.469383
14.85	0.374947	0.196495	0.469381
14.86	0.374947	0.196467	0.469378
14.87	0.374947	0.196438	0.469376
14.88	0.374947	0.19641	0.469374
14.89	0.374947	0.196381	0.469371
14.9	0.374947	0.196353	0.469369
14.91	0.374947	0.196324	0.469366
14.92	0.374947	0.196296	0.469364
14.93	0.374947	0.196267	0.469362
14.94	0.374947	0.196239	0.469359
14.95	0.374947	0.19621	0.469357
14.96	0.374947	0.196182	0.469354
14.97	0.374947	0.196153	0.469352
14.98	0.374947	0.196124	0.469349
14.99	0.374947	0.196096	0.469347
15	0.374947	0.196067	0.469345
15.01	0.374947	0.196094	0.469399
15.02	0.374947	0.196121	0.469454
15.03	0.374947	0.196149	0.469509
15.04	0.374947	0.196176	0.469564
15.05	0.374947	0.196203	0.469619
15.06	0.374947	0.19623	0.469674
15.07	0.374947	0.196257	0.469729
15.08	0.374947	0.196284	0.469783
15.09	0.374947	0.196311	0.469838
15.1	0.374947	0.196338	0.469893
15.11	0.374947	0.196365	0.469948
15.12	0.374947	0.196392	0.470003
15.13	0.374947	0.196419	0.470058
15.14	0.374947	0.196446	0.470112
15.15	0.374947	0.196473	0.470167
15.16	0.374947	0.1965	0.470222
15.17	0.374947	0.196527	0.470277
15.18	0.374947	0.196554	0.470332
15.19	0.374947	0.196581	0.470387
15.2	0.374947	0.196608	0.470441
15.21	0.374947	0.196635	0.470496
15.22	0.374947	0.196662	0.470551
15.23	0.374947	0.196689	0.470606
15.24	0.374947	0.196716	0.470661
15.25	0.374947	0.196743	0.470716
15.26	0.374947	0.196743	0.470664
15.27	0.374947	0.196743	0.470613
15.28	0.374947	0.196743	0.470561
15.29	0.374947	0.196743	0.47051
15.3	0.374947	0.196743	0.470459
15.31	0.374947	0.196743	0.470407
15.32	0.374947	0.196743	0.470356
15.33	0.374947	0.196743	0.470304
15.34	0.374947	0.196743	0.470253
15.35	0.374947	0.196743	0.470202
15.36	0.374947	0.196743	0.47015
15.37	0.374947	0.196743	0.470099
15.38	0.374947	0.196743	0.470047
15.39	0.374947	0.196743	0.469996
15.4	0.374947	0.196743	0.469944
15.41	0.374947	0.196742	0.469893
15.42	0.374947	0.196742	0.469842
15.43	0.374947	0.196742	0.46979
15.44	0.374947	0.196742	0.469739
15.45	0.374947	0.196742	0.469687
15.46	0.374947	0.196742	0.469636
15.47	0.374947	0.196742	0.469585
15.48	0.374947	0.196742	0.469533
15.49	0.374947	0.196742	0.469482
15.5	0.374947	0.196742	0.46943
15.51	0.374947	0.196715	0.463972
15.52	0.374947	0.196689	0.458515
15.53	0.374947	0.196662	0.453057
15.54	0.374947	0.196635	0.447599
15.55	0.374947	0.196609	0.442141
15.56	0.374947	0.196582	0.436683
15.57	0.374947	0.196555	0.431225
15.58	0.374947	0.196529	0.427399
15.59	0.374947	0.196502	0.426704
15.6	0.374947	0.196475	0.426008
15.61	0.374947	0.196449	0.425312
15.62	0.374947	0.196422	0.424617
15.63	0.374947	0.196395	0.423921
15.64	0.374947	0.196369	0.423226
15.65	0.374947	0.196342	0.42253
15.66	0.374947	0.196315	0.421835
15.67	0.374947	0.196289	0.421139
15.68	0.374947	0.196262	0.420443
15.69	0.374947	0.196235	0.419748
15.7	0.374947	0.196209	0.419052
15.71	0.374947	0.196182	0.418357
15.72	0.374947	0.196155	0.417661
15.73	0.374947	0.196129	0.416966
15.74	0.374947	0.196102	0.41627
15.75	0.374947	0.196075	0.415575
15.76	0.374947	0.196102	0.415557
15.77	0.374947	0.196129	0.41554
15.78	0.374947	0.196156	0.415523
15.79	0.374947	0.196182	0.415506
15.8	0.374947	0.196209	0.415488
15.81	0.374947	0.196236	0.415471
15.82	0.374947	0.196262	0.415454
15.83	0.374947	0.196289	0.415437
15.84	0.374947	0.196316	0.415419
15.85	0.374947	0.196343	0.415402
15.86	0.374947	0.196369	0.415385
15.87	0.374947	0.196396	0.415368
15.88	0.374947	0.196423	0.41535
15.89	0.374947	0.196449	0.415333
15.9	0.374947	0.196476	0.415316
15.91	0.374947	0.196503	0.415299
15.92	0.374947	0.196529	0.415281
15.93	0.374947	0.196556	0.415264
15.94	0.374947	0.196583	0.415247
15.95	0.374947	0.19661	0.41523
15.96	0.374947	0.196636	0.415212
15.97	0.374947	0.196663	0.415195
15.98	0.374947	0.19669	0.415178
15.99	0.374947	0.196716	0.415161
16	0.374947	0.196743	0.415143
16.01	0.374947	0.196743	0.415138
16.02	0.374947	0.196743	0.415132
16.03	0.374947	0.196743	0.415127
16.04	0.374947	0.196743	0.415121
16.05	0.374947	0.196743	0.415116
16.06	0.374947	0.196743	0.41511
16.07	0.374947	0.196743	0.415105
16.08	0.374947	0.196743	0.415099
16.09	0.374947	0.196743	0.415094
16.1	0.374947	0.196743	0.415088
16.11	0.374947	0.196743	0.415082
16.12	0.374947	0.196743	0.415077
16.13	0.374947	0.196743	0.415071
16.14	0.374947	0.196743	0.415066
16.15	0.374947	0.196743	0.41506
16.16	0.374947	0.196743	0.415055
16.17	0.374947	0.196743	0.415049
16.18	0.374947	0.196743	0.415044
16.19	0.374947	0.196743	0.415038
16.2	0.374947	0.196743	0.415033
16.21	0.374947	0.196743	0.415027
16.22	0.374947	0.196743	0.415021
16.23	0.374947	0.196743	0.415016
16.24	0.374947	0.196743	0.41501
16.25	0.374947	0.196743	0.415005
16.26	0.374947	0.196699	0.414626
16.27	0.374947	0.196655	0.414247
16.28	0.374947	0.196611	0.413868
16.29	0.374947	0.196567	0.413489
16.3	0.374947	0.196524	0.41311
16.31	0.374947	0.19648	0.412731
16.32	0.374947	0.196436	0.412352
16.33	0.374947	0.196392	0.411973
16.34	0.374947	0.196348	0.411594
16.35	0.374947	0.196304	0.411214
16.36	0.374947	0.19626	0.410835
16.37	0.374947	0.196216	0.410456
16.38	0.374947	0.196172	0.410077
16.39	0.374947	0.196128	0.409698
16.4	0.374947	0.196084	0.409319
16.41	0.374947	0.19604	0.40894
16.42	0.374947	0.195997	0.408561
16.43	0.374947	0.195953	0.408182
16.44	0.374947	0.195909	0.407803
16.45	0.374947	0.195865	0.407424
16.46	0.374947	0.195821	0.407045
16.47	0.374947	0.195777	0.406666
16.48	0.374947	0.195733	0.406287
16.49	0.374947	0.195689	0.405908
16.5	0.374947	0.195645	0.405529
16.51	0.374961	0.195689	0.403522
16.52	0.374975	0.195733	0.401516
16.53	0.37499	0.195777	0.399509
16.54	0.375004	0.195821	0.397503
16.55	0.375018	0.195865	0.395496
16.56	0.375032	0.195909	0.39349
16.57	0.375047	0.195953	0.391483
16.58	0.375061	0.195997	0.389477
16.59	0.375075	0.19604	0.38747
16.6	0.375089	0.196084	0.385464
16.61	0.375104	0.196128	0.383457
16.62	0.375118	0.196172	0.381451
16.63	0.375132	0.196216	0.379444
16.64	0.375146	0.19626	0.377438
16.65	0.375161	0.196304	0.375431
16.66	0.375175	0.196348	0.373425
16.67	0.375189	0.196392	0.371418
16.68	0.375203	0.196436	0.369412
16.69	0.375218	0.19648	0.367405
16.7	0.375232	0.196524	0.365399
16.71	0.375246	0.196567	0.363392
16.72	0.37526	0.196611	0.361386
16.73	0.375275	0.196655	0.359379
16.74	0.375289	0.196699	0.357373

## Sheet: 8-Erlotinib and Gemcitabine, 
time	GC	Erlot	Both
0	1	1	1
0.01	1	1	1
0.02	1	1	1
0.03	1	1	1
0.04	1	1	1
0.05	1	1	1
0.06	1	1	1
0.07	1	1	1
0.08	1	1	1
0.09	1	1	1
0.1	1	1	1
0.11	1	1	1
0.12	1	1	1
0.13	1	1	1
0.14	1	1	1
0.15	1	1	1
0.16	1	1	1
0.17	1	1	1
0.18	1	1	1
0.19	1	1	1
0.2	1	1	1
0.21	1	1	1
0.22	1	1	1
0.23	1	1	1
0.24	1	1	1
0.25	0.982057	0.994185	0.995537
0.26	0.981786	0.993339	0.995298
0.27	0.981515	0.992493	0.995059
0.28	0.981244	0.991647	0.99482
0.29	0.980973	0.990802	0.994581
0.3	0.980702	0.989956	0.994342
0.31	0.980431	0.98911	0.994103
0.32	0.98016	0.988264	0.993864
0.33	0.979889	0.987419	0.993625
0.34	0.979618	0.986573	0.993386
0.35	0.979347	0.985727	0.993148
0.36	0.979076	0.984881	0.992909
0.37	0.978805	0.984036	0.99267
0.38	0.978533	0.98319	0.992431
0.39	0.978262	0.982344	0.992192
0.4	0.977991	0.981498	0.991953
0.41	0.97772	0.980653	0.991714
0.42	0.977449	0.979807	0.991475
0.43	0.977178	0.978961	0.991236
0.44	0.976907	0.978115	0.990997
0.45	0.976636	0.977269	0.990758
0.46	0.976365	0.976424	0.990519
0.47	0.976094	0.975578	0.990281
0.48	0.975823	0.974732	0.990042
0.49	0.975552	0.973886	0.989803
0.5	0.975281	0.973041	0.989564
0.51	0.974463	0.970866	0.989097
0.52	0.973645	0.968691	0.988631
0.53	0.972828	0.966516	0.988165
0.54	0.97201	0.964341	0.987698
0.55	0.971192	0.962167	0.987232
0.56	0.970374	0.959992	0.986766
0.57	0.969556	0.957817	0.986299
0.58	0.968739	0.955642	0.985833
0.59	0.967921	0.953467	0.985367
0.6	0.967103	0.951292	0.9849
0.61	0.966285	0.949118	0.984434
0.62	0.965467	0.946943	0.983967
0.63	0.96465	0.944768	0.983501
0.64	0.963832	0.942593	0.983035
0.65	0.963014	0.940418	0.982568
0.66	0.962196	0.938243	0.982102
0.67	0.961379	0.936069	0.981636
0.68	0.960561	0.933894	0.981169
0.69	0.959743	0.931719	0.980703
0.7	0.958925	0.929544	0.980237
0.71	0.958107	0.927369	0.97977
0.72	0.95729	0.925194	0.979304
0.73	0.956472	0.92302	0.978837
0.74	0.955654	0.920845	0.978371
0.75	0.954836	0.91867	0.977905
0.76	0.954161	0.916548	0.977201
0.77	0.953487	0.914425	0.976496
0.78	0.952812	0.912303	0.975792
0.79	0.952137	0.910181	0.975088
0.8	0.951462	0.908058	0.974384
0.81	0.950787	0.905936	0.97368
0.82	0.950112	0.903814	0.972976
0.83	0.949438	0.901692	0.972271
0.84	0.948763	0.899569	0.971567
0.85	0.948088	0.897447	0.970863
0.86	0.947413	0.895325	0.970159
0.87	0.946738	0.893202	0.969455
0.88	0.946063	0.89108	0.968751
0.89	0.945388	0.888958	0.968047
0.9	0.944714	0.886835	0.967342
0.91	0.944039	0.884713	0.966638
0.92	0.943364	0.880969	0.965934
0.93	0.942689	0.867783	0.96523
0.94	0.942014	0.857709	0.964526
0.95	0.941339	0.854241	0.963822
0.96	0.940665	0.850773	0.963117
0.97	0.93999	0.847305	0.962413
0.98	0.939315	0.843837	0.961709
0.99	0.93864	0.840369	0.961005
1	0.937965	0.836933	0.960301
1.01	0.936817	0.83425	0.95966
1.02	0.935669	0.831568	0.95902
1.03	0.934521	0.828886	0.95838
1.04	0.933372	0.826204	0.957739
1.05	0.932224	0.823522	0.957099
1.06	0.931076	0.820839	0.956459
1.07	0.929928	0.818157	0.955818
1.08	0.92878	0.815475	0.955178
1.09	0.927631	0.812643	0.954538
1.1	0.926483	0.80959	0.953897
1.11	0.925335	0.806537	0.953257
1.12	0.924187	0.803484	0.952617
1.13	0.923039	0.800431	0.951976
1.14	0.92189	0.797378	0.951336
1.15	0.920742	0.794326	0.950696
1.16	0.919594	0.791273	0.950056
1.17	0.918446	0.78822	0.949415
1.18	0.917298	0.785167	0.948775
1.19	0.916149	0.782114	0.948135
1.2	0.915001	0.779062	0.947494
1.21	0.913853	0.776009	0.946854
1.22	0.912705	0.772956	0.946214
1.23	0.911557	0.769903	0.945573
1.24	0.910408	0.76685	0.944933
1.25	0.90926	0.763797	0.944293
1.26	0.908091	0.763764	0.943187
1.27	0.906922	0.76373	0.942082
1.28	0.905752	0.763696	0.940977
1.29	0.904583	0.763662	0.939872
1.3	0.903414	0.763628	0.938767
1.31	0.902244	0.763594	0.937662
1.32	0.901075	0.76356	0.936557
1.33	0.899906	0.763526	0.935452
1.34	0.898736	0.763493	0.934347
1.35	0.897567	0.763459	0.933242
1.36	0.896398	0.763425	0.932137
1.37	0.895228	0.763391	0.931032
1.38	0.894059	0.763357	0.929927
1.39	0.89289	0.763234	0.928821
1.4	0.89172	0.763021	0.927716
1.41	0.890551	0.762808	0.926611
1.42	0.889382	0.762595	0.925506
1.43	0.888213	0.762382	0.924401
1.44	0.887043	0.762169	0.923296
1.45	0.885874	0.761956	0.922191
1.46	0.884705	0.761742	0.921086
1.47	0.883535	0.761529	0.919981
1.48	0.882366	0.761316	0.918876
1.49	0.881197	0.761103	0.917771
1.5	0.880027	0.76089	0.916666
1.51	0.879231	0.755264	0.914588
1.52	0.878434	0.748011	0.912511
1.53	0.877638	0.740758	0.910434
1.54	0.876842	0.733504	0.908356
1.55	0.876045	0.726251	0.906279
1.56	0.875249	0.712684	0.904202
1.57	0.874452	0.696318	0.902125
1.58	0.873656	0.679952	0.900047
1.59	0.87286	0.665409	0.89797
1.6	0.872063	0.677918	0.895893
1.61	0.871267	0.672079	0.893815
1.62	0.87047	0.551341	0.891738
1.63	0.869674	0.597137	0.889661
1.64	0.868878	0.58232	0.887583
1.65	0.868081	0.567503	0.885506
1.66	0.867285	0.552687	0.883429
1.67	0.866488	0.53787	0.88046
1.68	0.865692	0.523054	0.872104
1.69	0.864896	0.508237	0.863749
1.7	0.864099	0.493421	0.855394
1.71	0.863303	0.478604	0.849864
1.72	0.862506	0.465904	0.844543
1.73	0.86171	0.457412	0.839221
1.74	0.860913	0.448919	0.8339
1.75	0.835072	0.440427	0.828578
1.76	0.830596	0.436378	0.824916
1.77	0.826121	0.43233	0.821253
1.78	0.821646	0.428281	0.81759
1.79	0.817171	0.424233	0.813927
1.8	0.812696	0.420184	0.810264
1.81	0.808613	0.416136	0.806601
1.82	0.807142	0.412087	0.802938
1.83	0.80567	0.408039	0.799275
1.84	0.804199	0.40399	0.795613
1.85	0.802727	0.399651	0.79195
1.86	0.801256	0.394753	0.788287
1.87	0.799784	0.389855	0.772456
1.88	0.798313	0.384957	0.751818
1.89	0.796842	0.380059	0.747918
1.9	0.79537	0.375162	0.744018
1.91	0.793899	0.373317	0.740117
1.92	0.792427	0.372381	0.736217
1.93	0.790956	0.371446	0.732317
1.94	0.789484	0.37051	0.728417
1.95	0.788013	0.369575	0.724517
1.96	0.786541	0.368639	0.720617
1.97	0.78507	0.367704	0.716717
1.98	0.783598	0.366768	0.712817
1.99	0.782127	0.365833	0.708916
2	0.780656	0.364897	0.705016
2.01	0.754966	0.363883	0.703896
2.02	0.729276	0.362867	0.702775
2.03	0.703586	0.361852	0.701655
2.04	0.698378	0.360836	0.700534
2.05	0.711944	0.35982	0.699414
2.06	0.72551	0.358804	0.698293
2.07	0.733931	0.357789	0.697173
2.08	0.729876	0.356773	0.696052
2.09	0.72582	0.355757	0.694932
2.1	0.721764	0.354741	0.693811
2.11	0.717708	0.353725	0.692691
2.12	0.713652	0.35271	0.69157
2.13	0.709597	0.351694	0.69045
2.14	0.705541	0.350678	0.689329
2.15	0.701485	0.349662	0.688209
2.16	0.697429	0.348647	0.687088
2.17	0.693373	0.347631	0.685968
2.18	0.689318	0.346615	0.684847
2.19	0.685262	0.345599	0.683727
2.2	0.681206	0.344584	0.682606
2.21	0.67715	0.343568	0.681486
2.22	0.673094	0.342552	0.680365
2.23	0.669039	0.341536	0.679245
2.24	0.664983	0.34052	0.678124
2.25	0.660927	0.339505	0.677004
2.26	0.653199	0.339505	0.676524
2.27	0.645472	0.339505	0.676045
2.28	0.637744	0.339505	0.675566
2.29	0.630016	0.339505	0.675087
2.3	0.626609	0.339505	0.674608
2.31	0.625204	0.339505	0.674128
2.32	0.6238	0.339505	0.673649
2.33	0.622395	0.339505	0.67317
2.34	0.620991	0.339505	0.672691
2.35	0.619587	0.339505	0.672212
2.36	0.618182	0.339505	0.671733
2.37	0.616778	0.339505	0.671253
2.38	0.615373	0.339505	0.670774
2.39	0.613969	0.339505	0.670295
2.4	0.612565	0.339505	0.669816
2.41	0.61116	0.339505	0.669337
2.42	0.609756	0.339505	0.668857
2.43	0.608351	0.339505	0.668378
2.44	0.606947	0.339505	0.667899
2.45	0.605543	0.339505	0.66742
2.46	0.604138	0.339505	0.666941
2.47	0.602734	0.339505	0.666462
2.48	0.601329	0.339505	0.665982
2.49	0.599925	0.339505	0.665503
2.5	0.598521	0.339505	0.665024
2.51	0.592179	0.338957	0.664811
2.52	0.585837	0.338409	0.664598
2.53	0.579496	0.337861	0.664385
2.54	0.573154	0.337313	0.664172
2.55	0.566813	0.336765	0.66396
2.56	0.564964	0.336218	0.663747
2.57	0.563941	0.33567	0.663534
2.58	0.562918	0.335122	0.663321
2.59	0.561895	0.334574	0.663108
2.6	0.560872	0.334026	0.662895
2.61	0.559849	0.333478	0.662682
2.62	0.558826	0.33293	0.662469
2.63	0.557803	0.332383	0.662256
2.64	0.55678	0.331835	0.662043
2.65	0.555757	0.331287	0.661831
2.66	0.554733	0.330739	0.661618
2.67	0.55371	0.330191	0.661405
2.68	0.552687	0.329643	0.661192
2.69	0.551664	0.329095	0.660979
2.7	0.550641	0.328547	0.660766
2.71	0.549618	0.328	0.660553
2.72	0.548595	0.327452	0.66034
2.73	0.547572	0.326904	0.660127
2.74	0.546549	0.326356	0.659914
2.75	0.545526	0.325808	0.659701
2.76	0.541342	0.324744	0.658954
2.77	0.537159	0.323676	0.658206
2.78	0.533797	0.322608	0.657459
2.79	0.533098	0.321541	0.656711
2.8	0.532399	0.320473	0.655963
2.81	0.5317	0.319405	0.655216
2.82	0.531001	0.318338	0.654468
2.83	0.530302	0.31727	0.65372
2.84	0.529603	0.316202	0.652973
2.85	0.528904	0.315134	0.652225
2.86	0.528205	0.314067	0.651477
2.87	0.527506	0.312999	0.65073
2.88	0.526807	0.311931	0.649982
2.89	0.526108	0.310864	0.649234
2.9	0.525409	0.309796	0.648487
2.91	0.52471	0.308728	0.647739
2.92	0.524011	0.30766	0.646991
2.93	0.523312	0.306593	0.646244
2.94	0.522613	0.305525	0.645496
2.95	0.521914	0.304457	0.644748
2.96	0.521215	0.30339	0.644001
2.97	0.520516	0.302322	0.643253
2.98	0.519817	0.301254	0.642505
2.99	0.519118	0.300186	0.641758
3	0.518419	0.299119	0.64101
3.01	0.518225	0.298085	0.640305
3.02	0.518031	0.297051	0.6396
3.03	0.517837	0.296017	0.638896
3.04	0.517643	0.294983	0.638191
3.05	0.517449	0.293949	0.637486
3.06	0.517255	0.292915	0.636781
3.07	0.51706	0.291881	0.636076
3.08	0.516866	0.290847	0.635372
3.09	0.516672	0.289813	0.634667
3.1	0.516478	0.288779	0.633962
3.11	0.516284	0.287745	0.633257
3.12	0.51609	0.286711	0.632553
3.13	0.515896	0.285677	0.631848
3.14	0.515702	0.284643	0.631143
3.15	0.515508	0.283609	0.630438
3.16	0.515313	0.282575	0.629733
3.17	0.515119	0.281541	0.629029
3.18	0.514925	0.280507	0.628324
3.19	0.514731	0.279473	0.627619
3.2	0.514537	0.278439	0.626914
3.21	0.514343	0.277405	0.62621
3.22	0.514149	0.276371	0.625505
3.23	0.513955	0.275337	0.6248
3.24	0.513761	0.274303	0.624095
3.25	0.513566	0.273269	0.62339
3.26	0.513057	0.271963	0.622224
3.27	0.512548	0.270657	0.621057
3.28	0.512039	0.269352	0.61989
3.29	0.51153	0.268046	0.618724
3.3	0.511021	0.26674	0.617557
3.31	0.510512	0.265435	0.61639
3.32	0.510003	0.264129	0.615223
3.33	0.509494	0.262824	0.614057
3.34	0.508984	0.261518	0.61289
3.35	0.508475	0.260212	0.611723
3.36	0.507966	0.258907	0.610557
3.37	0.507457	0.257601	0.60939
3.38	0.506948	0.256295	0.608223
3.39	0.506439	0.25499	0.607056
3.4	0.50593	0.253684	0.60589
3.41	0.505421	0.252378	0.604723
3.42	0.504912	0.251073	0.603556
3.43	0.504403	0.249767	0.60239
3.44	0.503893	0.248461	0.601223
3.45	0.503384	0.247156	0.600056
3.46	0.502875	0.24585	0.598889
3.47	0.502366	0.244544	0.597723
3.48	0.501857	0.243239	0.596556
3.49	0.501348	0.241933	0.595389
3.5	0.500839	0.240627	0.594223
3.51	0.500296	0.240628	0.590594
3.52	0.499753	0.240628	0.586966
3.53	0.499211	0.240628	0.583337
3.54	0.498668	0.240628	0.579709
3.55	0.498126	0.240628	0.57608
3.56	0.497583	0.240628	0.572452
3.57	0.49704	0.240628	0.568824
3.58	0.496498	0.240629	0.565195
3.59	0.495955	0.240629	0.561567
3.6	0.495412	0.240629	0.557938
3.61	0.49487	0.240629	0.554512
3.62	0.494327	0.240629	0.55196
3.63	0.493784	0.240629	0.549408
3.64	0.493242	0.240629	0.546856
3.65	0.492699	0.240629	0.544304
3.66	0.492157	0.24063	0.541752
3.67	0.491614	0.24063	0.5392
3.68	0.491071	0.24063	0.536648
3.69	0.490529	0.24063	0.534096
3.7	0.489986	0.24063	0.531544
3.71	0.489443	0.24063	0.528992
3.72	0.488901	0.24063	0.52644
3.73	0.488358	0.24063	0.523888
3.74	0.487815	0.240631	0.521336
3.75	0.487273	0.240631	0.518784
3.76	0.4851	0.240631	0.517297
3.77	0.482927	0.240631	0.51581
3.78	0.480755	0.240631	0.514323
3.79	0.478582	0.240631	0.512836
3.8	0.476409	0.240631	0.511349
3.81	0.474236	0.240631	0.509862
3.82	0.472063	0.240631	0.508376
3.83	0.469891	0.240631	0.506889
3.84	0.467718	0.240631	0.505402
3.85	0.465545	0.240631	0.503915
3.86	0.463372	0.240631	0.502428
3.87	0.4612	0.240631	0.500941
3.88	0.459027	0.240631	0.499454
3.89	0.456854	0.240631	0.497967
3.9	0.454681	0.240631	0.49648
3.91	0.452509	0.240631	0.494993
3.92	0.450336	0.240631	0.493507
3.93	0.448163	0.240631	0.49202
3.94	0.44599	0.240631	0.490533
3.95	0.443818	0.240631	0.489046
3.96	0.441645	0.240631	0.487559
3.97	0.439472	0.240631	0.486072
3.98	0.437299	0.240631	0.484585
3.99	0.435127	0.240631	0.483098
4	0.432954	0.240631	0.481611
4.01	0.431699	0.240631	0.480894
4.02	0.430444	0.240631	0.480176
4.03	0.429188	0.240631	0.479459
4.04	0.427933	0.240631	0.478741
4.05	0.426678	0.240631	0.478023
4.06	0.425423	0.240631	0.477306
4.07	0.424168	0.240631	0.476588
4.08	0.422913	0.240631	0.475871
4.09	0.421657	0.240631	0.475153
4.1	0.420402	0.240631	0.474435
4.11	0.419147	0.240631	0.473718
4.12	0.417892	0.240631	0.473
4.13	0.416637	0.240631	0.472282
4.14	0.415382	0.240631	0.471565
4.15	0.414126	0.240631	0.470847
4.16	0.412871	0.240631	0.47013
4.17	0.411616	0.240631	0.469412
4.18	0.410361	0.240631	0.468694
4.19	0.409106	0.240631	0.467977
4.2	0.407851	0.240631	0.467259
4.21	0.406595	0.240631	0.466542
4.22	0.40534	0.240631	0.465824
4.23	0.404085	0.240631	0.465106
4.24	0.40283	0.240631	0.464389
4.25	0.401575	0.240631	0.463671
4.26	0.40004	0.240631	0.463377
4.27	0.398506	0.240631	0.463083
4.28	0.396972	0.240631	0.462789
4.29	0.395438	0.240631	0.462495
4.3	0.393904	0.240631	0.462201
4.31	0.392369	0.240631	0.461907
4.32	0.390835	0.240631	0.461613
4.33	0.389301	0.240631	0.461319
4.34	0.387767	0.240631	0.461025
4.35	0.386232	0.240631	0.46073
4.36	0.384698	0.240631	0.460436
4.37	0.383164	0.240631	0.460142
4.38	0.38163	0.240631	0.459848
4.39	0.380096	0.240631	0.459554
4.4	0.378561	0.240631	0.45926
4.41	0.377027	0.240631	0.458966
4.42	0.375493	0.240631	0.458672
4.43	0.373959	0.240631	0.458378
4.44	0.372424	0.240631	0.458084
4.45	0.37089	0.240631	0.45779
4.46	0.369356	0.240631	0.457496
4.47	0.367822	0.240631	0.457202
4.48	0.366288	0.240631	0.456908
4.49	0.364753	0.240631	0.456614
4.5	0.363219	0.240631	0.456319
4.51	0.362501	0.240631	0.456053
4.52	0.361783	0.240631	0.455787
4.53	0.361065	0.240631	0.455521
4.54	0.360347	0.240631	0.455255
4.55	0.359629	0.240631	0.454989
4.56	0.358911	0.240631	0.454723
4.57	0.358193	0.240631	0.454457
4.58	0.357475	0.240631	0.45419
4.59	0.356757	0.240631	0.453924
4.6	0.356039	0.240631	0.453658
4.61	0.355321	0.240631	0.453392
4.62	0.354603	0.240631	0.453126
4.63	0.353885	0.240631	0.45286
4.64	0.353167	0.240631	0.452594
4.65	0.352449	0.240631	0.452328
4.66	0.351731	0.240631	0.452061
4.67	0.351012	0.240631	0.451795
4.68	0.350294	0.240631	0.451529
4.69	0.349576	0.240631	0.451263
4.7	0.348858	0.240631	0.450997
4.71	0.34814	0.240631	0.450731
4.72	0.347422	0.240631	0.450465
4.73	0.346704	0.240631	0.450199
4.74	0.345986	0.240631	0.449932
4.75	0.345268	0.240631	0.449666
4.76	0.344892	0.240631	0.449057
4.77	0.344516	0.240631	0.448448
4.78	0.34414	0.240631	0.447838
4.79	0.343765	0.240631	0.447229
4.8	0.343389	0.240631	0.446619
4.81	0.343013	0.240631	0.44601
4.82	0.342637	0.240631	0.445401
4.83	0.342261	0.240631	0.444791
4.84	0.341885	0.240631	0.444182
4.85	0.341509	0.240631	0.443573
4.86	0.341133	0.240631	0.442963
4.87	0.340757	0.240631	0.442354
4.88	0.340381	0.240631	0.441745
4.89	0.340005	0.240631	0.441135
4.9	0.339629	0.240631	0.440526
4.91	0.339253	0.240631	0.439917
4.92	0.338878	0.240631	0.439307
4.93	0.338502	0.240631	0.438698
4.94	0.338126	0.240631	0.438089
4.95	0.33775	0.240631	0.437479
4.96	0.337374	0.240631	0.43687
4.97	0.336998	0.240631	0.43626
4.98	0.336622	0.240631	0.435651
4.99	0.336246	0.240631	0.435042
5	0.33587	0.240631	0.434432
5.01	0.335838	0.239971	0.434191
5.02	0.335805	0.239311	0.43395
5.03	0.335773	0.238651	0.433709
5.04	0.335741	0.237991	0.433468
5.05	0.335708	0.23733	0.433227
5.06	0.335676	0.23667	0.432986
5.07	0.335643	0.23601	0.432745
5.08	0.335611	0.23535	0.432504
5.09	0.335579	0.23469	0.432263
5.1	0.335546	0.23403	0.432022
5.11	0.335514	0.23337	0.431781
5.12	0.335481	0.23271	0.431539
5.13	0.335449	0.23205	0.431298
5.14	0.335417	0.23139	0.431057
5.15	0.335384	0.23073	0.430816
5.16	0.335352	0.23007	0.430575
5.17	0.335319	0.22941	0.430334
5.18	0.335287	0.22875	0.430093
5.19	0.335255	0.22809	0.429852
5.2	0.335222	0.22743	0.429611
5.21	0.33519	0.22677	0.42937
5.22	0.335157	0.22611	0.429129
5.23	0.335125	0.225449	0.428888
5.24	0.335092	0.224789	0.428646
5.25	0.33506	0.224129	0.428405
5.26	0.333769	0.242256	0.427004
5.27	0.332477	0.240156	0.425603
5.28	0.331186	0.238056	0.424202
5.29	0.329895	0.235956	0.422801
5.3	0.328603	0.233856	0.4214
5.31	0.327312	0.231756	0.419999
5.32	0.32602	0.229656	0.418598
5.33	0.324729	0.227556	0.417197
5.34	0.323438	0.225456	0.415796
5.35	0.322146	0.223356	0.414395
5.36	0.320855	0.221256	0.412994
5.37	0.319563	0.219156	0.411593
5.38	0.318272	0.217056	0.410192
5.39	0.316981	0.214956	0.408791
5.4	0.315689	0.212856	0.40739
5.41	0.314398	0.210755	0.405599
5.42	0.313107	0.208655	0.403376
5.43	0.311815	0.205517	0.401154
5.44	0.310524	0.201076	0.398931
5.45	0.309232	0.196635	0.396709
5.46	0.307941	0.192193	0.394486
5.47	0.30665	0.187752	0.392264
5.48	0.305358	0.183311	0.390042
5.49	0.304067	0.17887	0.387819
5.5	0.302776	0.174428	0.385597
5.51	0.302215	0.173736	0.384314
5.52	0.301654	0.173044	0.383032
5.53	0.301093	0.172352	0.38175
5.54	0.300532	0.171659	0.380468
5.55	0.299971	0.170967	0.379186
5.56	0.299411	0.170275	0.377904
5.57	0.29885	0.169582	0.376622
5.58	0.298289	0.16889	0.37534
5.59	0.297728	0.168198	0.374058
5.6	0.297167	0.167505	0.372776
5.61	0.296607	0.166813	0.371494
5.62	0.296046	0.166121	0.370211
5.63	0.295485	0.165429	0.368929
5.64	0.294924	0.164736	0.367647
5.65	0.294363	0.164044	0.366365
5.66	0.293802	0.163352	0.365083
5.67	0.293242	0.162659	0.363801
5.68	0.292681	0.161967	0.362519
5.69	0.29212	0.161275	0.361237
5.7	0.291559	0.160582	0.359955
5.71	0.290998	0.15989	0.358673
5.72	0.290438	0.159198	0.357391
5.73	0.289877	0.158506	0.356109
5.74	0.289316	0.157813	0.354826
5.75	0.288755	0.157121	0.353544
5.76	0.288743	0.172915	0.352926
5.77	0.288732	0.175892	0.352308
5.78	0.28872	0.174366	0.35169
5.79	0.288708	0.17284	0.351072
5.8	0.288697	0.171315	0.350453
5.81	0.288685	0.169789	0.349835
5.82	0.288674	0.168263	0.349217
5.83	0.288662	0.166737	0.348599
5.84	0.28865	0.165211	0.347981
5.85	0.288639	0.163685	0.347362
5.86	0.288627	0.162159	0.346744
5.87	0.288615	0.160633	0.346126
5.88	0.288604	0.159107	0.345508
5.89	0.288592	0.157582	0.34489
5.9	0.28858	0.156056	0.344271
5.91	0.288569	0.15453	0.343653
5.92	0.288557	0.153004	0.343035
5.93	0.288545	0.151478	0.342417
5.94	0.288534	0.149952	0.341798
5.95	0.288522	0.148426	0.34118
5.96	0.28851	0.1469	0.340562
5.97	0.288499	0.145374	0.339944
5.98	0.288487	0.143849	0.339326
5.99	0.288475	0.142323	0.338707
6	0.288464	0.140797	0.338089
6.01	0.284088	0.140797	0.337305
6.02	0.279712	0.140797	0.33652
6.03	0.275336	0.140797	0.335736
6.04	0.271054	0.140797	0.334951
6.05	0.270455	0.140797	0.334167
6.06	0.269856	0.140797	0.333382
6.07	0.269257	0.140797	0.332598
6.08	0.268658	0.140797	0.331813
6.09	0.268059	0.140797	0.331029
6.1	0.26746	0.140797	0.330244
6.11	0.266861	0.140797	0.32946
6.12	0.266262	0.140797	0.328675
6.13	0.265662	0.140797	0.327891
6.14	0.265063	0.140797	0.327106
6.15	0.264464	0.140797	0.326322
6.16	0.263865	0.140797	0.325537
6.17	0.263266	0.140797	0.324753
6.18	0.262667	0.140797	0.323968
6.19	0.262068	0.140797	0.323184
6.2	0.261469	0.140797	0.322399
6.21	0.26087	0.140797	0.321615
6.22	0.260271	0.140797	0.32083
6.23	0.259672	0.140797	0.320046
6.24	0.259072	0.140797	0.319261
6.25	0.258473	0.140797	0.318477
6.26	0.25447	0.140797	0.318127
6.27	0.250467	0.140797	0.317778
6.28	0.246464	0.140797	0.317429
6.29	0.242461	0.140797	0.31708
6.3	0.239112	0.140797	0.31673
6.31	0.238622	0.140797	0.316381
6.32	0.238132	0.140797	0.316032
6.33	0.237642	0.140797	0.315683
6.34	0.237152	0.140797	0.315333
6.35	0.236662	0.140797	0.314984
6.36	0.236172	0.140797	0.314635
6.37	0.235682	0.140797	0.314286
6.38	0.235192	0.140797	0.313936
6.39	0.234702	0.140797	0.313587
6.4	0.234213	0.140797	0.313238
6.41	0.233723	0.140797	0.312889
6.42	0.233233	0.140797	0.312539
6.43	0.232743	0.140797	0.31219
6.44	0.232253	0.140797	0.311841
6.45	0.231763	0.140797	0.311492
6.46	0.231273	0.140797	0.311142
6.47	0.230783	0.140797	0.310793
6.48	0.230293	0.140797	0.310444
6.49	0.229803	0.140797	0.310095
6.5	0.229313	0.140797	0.309745
6.51	0.229316	0.140797	0.309123
6.52	0.229319	0.140798	0.3085
6.53	0.229323	0.140799	0.307878
6.54	0.229326	0.1408	0.307255
6.55	0.229329	0.1408	0.306633
6.56	0.229332	0.140801	0.306011
6.57	0.229335	0.140802	0.305388
6.58	0.229339	0.140802	0.304766
6.59	0.229342	0.140803	0.304143
6.6	0.229345	0.140804	0.303521
6.61	0.229348	0.140804	0.302898
6.62	0.229351	0.140805	0.302276
6.63	0.229355	0.140806	0.301653
6.64	0.229358	0.140806	0.301031
6.65	0.229361	0.140807	0.300408
6.66	0.229364	0.140808	0.299786
6.67	0.229367	0.140808	0.299163
6.68	0.229371	0.140809	0.298541
6.69	0.229374	0.14081	0.297918
6.7	0.229377	0.140811	0.297296
6.71	0.22938	0.140811	0.296673
6.72	0.229383	0.140812	0.296051
6.73	0.229387	0.140813	0.295428
6.74	0.22939	0.140813	0.294806
6.75	0.229393	0.140814	0.294183
6.76	0.22898	0.140813	0.294012
6.77	0.228567	0.140813	0.29384
6.78	0.228154	0.140812	0.293668
6.79	0.227741	0.140811	0.293497
6.8	0.227328	0.140811	0.293325
6.81	0.226915	0.14081	0.293154
6.82	0.226502	0.140809	0.292982
6.83	0.226089	0.140808	0.29281
6.84	0.225676	0.140808	0.292639
6.85	0.225263	0.140807	0.292467
6.86	0.22485	0.140806	0.292295
6.87	0.224436	0.140806	0.292124
6.88	0.224023	0.140805	0.291952
6.89	0.22361	0.140804	0.291781
6.9	0.223197	0.140804	0.291609
6.91	0.222784	0.140803	0.291437
6.92	0.222371	0.140802	0.291266
6.93	0.221958	0.140802	0.291094
6.94	0.221545	0.140801	0.290922
6.95	0.221132	0.1408	0.290751
6.96	0.220719	0.1408	0.290579
6.97	0.220306	0.140799	0.290408
6.98	0.219893	0.140798	0.290236
6.99	0.21948	0.140797	0.290064
7	0.219067	0.140797	0.289893
7.01	0.219067	0.140797	0.289291
7.02	0.219067	0.140797	0.28869
7.03	0.219067	0.140797	0.288089
7.04	0.219067	0.140797	0.287487
7.05	0.219067	0.140797	0.286886
7.06	0.219067	0.140797	0.286285
7.07	0.219067	0.140797	0.285683
7.08	0.219067	0.140797	0.285082
7.09	0.219068	0.140797	0.284481
7.1	0.219068	0.140797	0.283879
7.11	0.219068	0.140797	0.283278
7.12	0.219068	0.140797	0.282677
7.13	0.219068	0.140797	0.282075
7.14	0.219068	0.140797	0.281474
7.15	0.219068	0.140797	0.280873
7.16	0.219068	0.140797	0.280271
7.17	0.219068	0.140797	0.27967
7.18	0.219068	0.140797	0.279069
7.19	0.219068	0.140797	0.278467
7.2	0.219068	0.140797	0.277866
7.21	0.219068	0.140797	0.277265
7.22	0.219068	0.140797	0.276663
7.23	0.219068	0.140797	0.276062
7.24	0.219068	0.140797	0.275461
7.25	0.219069	0.140797	0.274859
7.26	0.21905	0.140797	0.273834
7.27	0.219032	0.140797	0.272808
7.28	0.219014	0.140797	0.271782
7.29	0.218996	0.140797	0.270757
7.3	0.218978	0.140797	0.269731
7.31	0.21896	0.140797	0.268705
7.32	0.218942	0.140797	0.26768
7.33	0.218924	0.140797	0.266654
7.34	0.218906	0.140797	0.265628
7.35	0.218888	0.140797	0.264603
7.36	0.21887	0.140797	0.263577
7.37	0.218852	0.140797	0.262551
7.38	0.218834	0.140797	0.261526
7.39	0.218816	0.140797	0.2605
7.4	0.218798	0.140797	0.259475
7.41	0.21878	0.140797	0.258449
7.42	0.218762	0.140797	0.257423
7.43	0.218744	0.140797	0.256398
7.44	0.218726	0.140797	0.255372
7.45	0.218708	0.140797	0.254346
7.46	0.21869	0.140797	0.253321
7.47	0.218671	0.140797	0.252295
7.48	0.218653	0.140797	0.251269
7.49	0.218635	0.140797	0.250244
7.5	0.218617	0.140797	0.249218
7.51	0.218151	0.140797	0.248979
7.52	0.217684	0.140797	0.24874
7.53	0.217218	0.140797	0.248501
7.54	0.216751	0.140797	0.248262
7.55	0.216285	0.140797	0.248023
7.56	0.215818	0.140797	0.247784
7.57	0.215352	0.140797	0.247545
7.58	0.214885	0.140797	0.247306
7.59	0.214419	0.140797	0.247067
7.6	0.213953	0.140797	0.246828
7.61	0.213486	0.140797	0.246589
7.62	0.21302	0.140797	0.24635
7.63	0.212553	0.140797	0.246111
7.64	0.212087	0.140797	0.245872
7.65	0.21162	0.140797	0.245633
7.66	0.211154	0.140797	0.245394
7.67	0.210687	0.140797	0.245155
7.68	0.210221	0.140797	0.244916
7.69	0.209754	0.140797	0.244677
7.7	0.209288	0.140797	0.244438
7.71	0.208821	0.140797	0.244199
7.72	0.208355	0.140797	0.24396
7.73	0.207888	0.140797	0.243722
7.74	0.207422	0.140797	0.243483
7.75	0.206955	0.140797	0.243244
7.76	0.20595	0.140797	0.242897
7.77	0.204945	0.140797	0.242551
7.78	0.20394	0.140797	0.242205
7.79	0.202935	0.140797	0.241858
7.8	0.20193	0.140797	0.241512
7.81	0.200925	0.140797	0.241166
7.82	0.19992	0.140797	0.240819
7.83	0.198914	0.140797	0.240473
7.84	0.197909	0.140797	0.240127
7.85	0.196904	0.140797	0.239781
7.86	0.195899	0.140797	0.239434
7.87	0.194894	0.140797	0.239088
7.88	0.193889	0.140797	0.238742
7.89	0.192884	0.140797	0.238395
7.9	0.191879	0.140797	0.238049
7.91	0.190874	0.140797	0.237703
7.92	0.189868	0.140797	0.237356
7.93	0.188863	0.140797	0.23701
7.94	0.187858	0.140797	0.236664
7.95	0.186853	0.140797	0.236318
7.96	0.185848	0.140797	0.235971
7.97	0.184843	0.140797	0.235625
7.98	0.183838	0.140797	0.235279
7.99	0.182833	0.140797	0.234932
8	0.181828	0.140797	0.234586
8.01	0.18135	0.140797	0.234539
8.02	0.180873	0.140797	0.234492
8.03	0.180396	0.140797	0.234445
8.04	0.179918	0.140797	0.234398
8.05	0.179441	0.140797	0.234351
8.06	0.178963	0.140797	0.234304
8.07	0.178486	0.140797	0.234257
8.08	0.178009	0.140797	0.23421
8.09	0.177531	0.140797	0.234163
8.1	0.177054	0.140797	0.234116
8.11	0.176577	0.140797	0.23407
8.12	0.176099	0.140797	0.234023
8.13	0.175622	0.140797	0.233976
8.14	0.175145	0.140797	0.233929
8.15	0.174667	0.140797	0.233882
8.16	0.17419	0.140797	0.233835
8.17	0.173713	0.140797	0.233788
8.18	0.173235	0.140797	0.233741
8.19	0.172758	0.140797	0.233694
8.2	0.172281	0.140797	0.233647
8.21	0.171803	0.140797	0.2336
8.22	0.171326	0.140797	0.233553
8.23	0.170849	0.140797	0.233506
8.24	0.170371	0.140797	0.233459
8.25	0.169894	0.140797	0.233412
8.26	0.169893	0.140835	0.233119
8.27	0.169893	0.140874	0.232827
8.28	0.169893	0.140912	0.232534
8.29	0.169892	0.14095	0.232242
8.3	0.169892	0.140989	0.231949
8.31	0.169892	0.141027	0.231657
8.32	0.169891	0.141066	0.231364
8.33	0.169891	0.141104	0.231071
8.34	0.169891	0.141142	0.230779
8.35	0.16989	0.141181	0.230486
8.36	0.16989	0.141219	0.230194
8.37	0.16989	0.141258	0.229901
8.38	0.169889	0.141296	0.229609
8.39	0.169889	0.141334	0.229316
8.4	0.169889	0.141373	0.229023
8.41	0.169888	0.141411	0.228731
8.42	0.169888	0.14145	0.228438
8.43	0.169887	0.141488	0.228146
8.44	0.169887	0.141526	0.227853
8.45	0.169887	0.141565	0.227561
8.46	0.169886	0.141603	0.227268
8.47	0.169886	0.141642	0.226975
8.48	0.169886	0.14168	0.226683
8.49	0.169885	0.141718	0.22639
8.5	0.169885	0.141757	0.226098
8.51	0.169884	0.141757	0.225654
8.52	0.169883	0.141757	0.225211
8.53	0.169882	0.141757	0.224767
8.54	0.169881	0.141757	0.224324
8.55	0.16988	0.141757	0.223881
8.56	0.169879	0.141757	0.223437
8.57	0.169878	0.141757	0.222994
8.58	0.169877	0.141757	0.22255
8.59	0.169876	0.141757	0.222107
8.6	0.169875	0.141757	0.221664
8.61	0.169874	0.141757	0.22122
8.62	0.169873	0.141757	0.220777
8.63	0.169872	0.141757	0.220333
8.64	0.169872	0.141757	0.21989
8.65	0.169871	0.141757	0.219447
8.66	0.16987	0.141757	0.219003
8.67	0.169869	0.141757	0.21856
8.68	0.169868	0.141757	0.218116
8.69	0.169867	0.141757	0.217673
8.7	0.169866	0.141757	0.217229
8.71	0.169865	0.141757	0.216786
8.72	0.169864	0.141757	0.216343
8.73	0.169863	0.141757	0.215899
8.74	0.169862	0.141757	0.215456
8.75	0.169861	0.141757	0.215012
8.76	0.169362	0.14128	0.214794
8.77	0.168863	0.140804	0.214575
8.78	0.168364	0.140327	0.214356
8.79	0.167865	0.13985	0.214137
8.8	0.167366	0.139374	0.213918
8.81	0.166867	0.138897	0.213699
8.82	0.166368	0.138421	0.21348
8.83	0.165869	0.137944	0.213261
8.84	0.16537	0.137467	0.213043
8.85	0.164871	0.136991	0.212824
8.86	0.164372	0.136514	0.212605
8.87	0.163873	0.136038	0.212386
8.88	0.163375	0.135561	0.212167
8.89	0.162876	0.135084	0.211948
8.9	0.162377	0.134608	0.211729
8.91	0.161878	0.134131	0.21151
8.92	0.161379	0.133655	0.211292
8.93	0.16088	0.133178	0.211073
8.94	0.160381	0.132701	0.210854
8.95	0.159882	0.132225	0.210635
8.96	0.159383	0.131748	0.210416
8.97	0.158884	0.131272	0.210197
8.98	0.158385	0.130795	0.209978
8.99	0.157886	0.130318	0.209759
9	0.157387	0.129842	0.20954
9.01	0.157395	0.128322	0.208674
9.02	0.157403	0.126802	0.207807
9.03	0.157411	0.125281	0.206941
9.04	0.157419	0.123761	0.206074
9.05	0.157427	0.122241	0.205208
9.06	0.157435	0.120721	0.204341
9.07	0.157444	0.119201	0.203474
9.08	0.157452	0.117681	0.202608
9.09	0.15746	0.116161	0.201741
9.1	0.157468	0.114641	0.200875
9.11	0.157476	0.113121	0.200008
9.12	0.157484	0.111601	0.199142
9.13	0.157492	0.110081	0.198275
9.14	0.1575	0.108561	0.197408
9.15	0.157508	0.107041	0.196542
9.16	0.157516	0.10552	0.195675
9.17	0.157524	0.104	0.194809
9.18	0.157532	0.10248	0.193942
9.19	0.157541	0.10096	0.193075
9.2	0.157549	0.0994402	0.192209
9.21	0.157557	0.0979201	0.191342
9.22	0.157565	0.0964	0.190476
9.23	0.157573	0.0948799	0.189609
9.24	0.157581	0.0933598	0.188743
9.25	0.157589	0.0918398	0.187876
9.26	0.157595	0.0918398	0.187344
9.27	0.157602	0.0918398	0.186812
9.28	0.157608	0.0918398	0.18628
9.29	0.157615	0.0918398	0.185748
9.3	0.157621	0.0918398	0.185216
9.31	0.157627	0.0918398	0.184684
9.32	0.157634	0.0918398	0.184152
9.33	0.15764	0.0918398	0.18362
9.34	0.157647	0.0918398	0.183088
9.35	0.157653	0.0918398	0.182555
9.36	0.157659	0.0918398	0.182023
9.37	0.157666	0.0918398	0.181491
9.38	0.157672	0.0918398	0.180959
9.39	0.157678	0.0918398	0.180427
9.4	0.157685	0.0918398	0.179895
9.41	0.157691	0.0918398	0.179363
9.42	0.157698	0.0918398	0.178831
9.43	0.157704	0.0918398	0.178299
9.44	0.15771	0.0918398	0.177767
9.45	0.157717	0.0918398	0.177235
9.46	0.157723	0.0918398	0.176703
9.47	0.15773	0.0918398	0.176171
9.48	0.157736	0.0918398	0.175639
9.49	0.157742	0.0918398	0.175107
9.5	0.157749	0.0918398	0.174575
9.51	0.157251	0.0918398	0.174417
9.52	0.156752	0.0918398	0.174258
9.53	0.156254	0.0918398	0.1741
9.54	0.155756	0.0918398	0.173942
9.55	0.155258	0.0918398	0.173784
9.56	0.15476	0.0918398	0.173625
9.57	0.154261	0.0918398	0.173467
9.58	0.153763	0.0918398	0.173309
9.59	0.153265	0.0918398	0.173151
9.6	0.152767	0.0918398	0.172993
9.61	0.152268	0.0918398	0.172834
9.62	0.15177	0.0918398	0.172676
9.63	0.151272	0.0918398	0.172518
9.64	0.150774	0.0918398	0.17236
9.65	0.150276	0.0918398	0.172202
9.66	0.149777	0.0918398	0.172043
9.67	0.149279	0.0918398	0.171885
9.68	0.148781	0.0918398	0.171727
9.69	0.148283	0.0918398	0.171569
9.7	0.147785	0.0918398	0.171411
9.71	0.147286	0.0918398	0.171252
9.72	0.146788	0.0918398	0.171094
9.73	0.14629	0.0918398	0.170936
9.74	0.145792	0.0918398	0.170778
9.75	0.145293	0.0918398	0.170619
9.76	0.145293	0.0918398	0.170455
9.77	0.145293	0.0918398	0.170291
9.78	0.145293	0.0918398	0.170127
9.79	0.145293	0.0918398	0.169962
9.8	0.145293	0.0918398	0.169798
9.81	0.145293	0.0918398	0.169634
9.82	0.145293	0.0918398	0.169469
9.83	0.145293	0.0918398	0.169305
9.84	0.145293	0.0918398	0.169141
9.85	0.145293	0.0918398	0.168976
9.86	0.145293	0.0918398	0.168812
9.87	0.145293	0.0918398	0.168648
9.88	0.145293	0.0918398	0.168484
9.89	0.145293	0.0918398	0.168319
9.9	0.145293	0.0918398	0.168155
9.91	0.145293	0.0918398	0.167991
9.92	0.145293	0.0918398	0.167826
9.93	0.145293	0.0918398	0.167662
9.94	0.145293	0.0918398	0.167498
9.95	0.145293	0.0918398	0.167333
9.96	0.145293	0.0918398	0.167169
9.97	0.145293	0.0918398	0.167005
9.98	0.145293	0.0918398	0.166841
9.99	0.145293	0.0918398	0.166676
10	0.145293	0.0918398	0.166512
10.01	0.145293	0.0918398	0.16585
10.02	0.145293	0.0918398	0.165188
10.03	0.145293	0.0918398	0.164525
10.04	0.145293	0.0918398	0.163863
10.05	0.145293	0.0918398	0.163201
10.06	0.145293	0.0918398	0.162539
10.07	0.145293	0.0918398	0.161877
10.08	0.145293	0.0918398	0.161214
10.09	0.145293	0.0918398	0.160552
10.1	0.145293	0.0918398	0.15989
10.11	0.145293	0.0918398	0.159228
10.12	0.145293	0.0918398	0.158566
10.13	0.145293	0.0918398	0.157903
10.14	0.145293	0.0918398	0.157241
10.15	0.145293	0.0918398	0.156579
10.16	0.145293	0.0918398	0.155917
10.17	0.145293	0.0918398	0.155255
10.18	0.145293	0.0918398	0.154592
10.19	0.145293	0.0918398	0.15393
10.2	0.145293	0.0918398	0.153268
10.21	0.145293	0.0918398	0.152606
10.22	0.145293	0.0918398	0.151944
10.23	0.145293	0.0918398	0.151281
10.24	0.145293	0.0918398	0.150619
10.25	0.145293	0.0918398	0.149957
10.26	0.14533	0.0918398	0.149584
10.27	0.145366	0.0918398	0.149211
10.28	0.145403	0.0918398	0.148839
10.29	0.14544	0.0918398	0.148466
10.3	0.145476	0.0918398	0.148093
10.31	0.145513	0.0918398	0.14772
10.32	0.14555	0.0918398	0.147347
10.33	0.145586	0.0918398	0.146974
10.34	0.145623	0.0918398	0.146602
10.35	0.14566	0.0918398	0.146229
10.36	0.145696	0.0918398	0.145856
10.37	0.145733	0.0918398	0.145483
10.38	0.14577	0.0918398	0.14511
10.39	0.145806	0.0918398	0.144738
10.4	0.145843	0.0918398	0.144365
10.41	0.14588	0.0918398	0.143992
10.42	0.145916	0.0918398	0.143619
10.43	0.145953	0.0918398	0.143246
10.44	0.14599	0.0918398	0.142873
10.45	0.146026	0.0918398	0.142501
10.46	0.146063	0.0918398	0.142128
10.47	0.1461	0.0918398	0.141755
10.48	0.146136	0.0918398	0.141382
10.49	0.146173	0.0918398	0.141009
10.5	0.14621	0.0918398	0.140636
10.51	0.146296	0.0918398	0.140556
10.52	0.146382	0.0918398	0.140476
10.53	0.146469	0.0918398	0.140396
10.54	0.146555	0.0918398	0.140316
10.55	0.146641	0.0918398	0.140236
10.56	0.146728	0.0918398	0.140156
10.57	0.146814	0.0918398	0.140076
10.58	0.1469	0.0918398	0.139996
10.59	0.146986	0.0918398	0.139916
10.6	0.147073	0.0918398	0.139836
10.61	0.147159	0.0918398	0.139756
10.62	0.147245	0.0918398	0.139676
10.63	0.147332	0.0918398	0.139596
10.64	0.147418	0.0918398	0.139516
10.65	0.147504	0.0918398	0.139436
10.66	0.147591	0.0918398	0.139356
10.67	0.147677	0.0918398	0.139276
10.68	0.147763	0.0918398	0.139196
10.69	0.147849	0.0918398	0.139116
10.7	0.147936	0.0918398	0.139036
10.71	0.148022	0.0918398	0.138956
10.72	0.148108	0.0918398	0.138876
10.73	0.148195	0.0918398	0.138796
10.74	0.148281	0.0918398	0.138716
10.75	0.148367	0.0918398	0.138636
10.76	0.148368	0.0918398	0.138075
10.77	0.148369	0.0918398	0.137513
10.78	0.14837	0.0918398	0.136952
10.79	0.148371	0.0918398	0.13639
10.8	0.148372	0.0918398	0.135829
10.81	0.148373	0.0918398	0.135267
10.82	0.148374	0.0918398	0.134706
10.83	0.148375	0.0918398	0.134144
10.84	0.148376	0.0918398	0.133583
10.85	0.148377	0.0918398	0.133021
10.86	0.148378	0.0918398	0.13246
10.87	0.148379	0.0918398	0.131898
10.88	0.14838	0.0918398	0.131337
10.89	0.148381	0.0918398	0.130775
10.9	0.148382	0.0918398	0.130214
10.91	0.148383	0.0918398	0.129652
10.92	0.148384	0.0918398	0.129091
10.93	0.148385	0.0918398	0.128529
10.94	0.148387	0.0918398	0.127968
10.95	0.148388	0.0918398	0.127406
10.96	0.148389	0.0918398	0.126845
10.97	0.14839	0.0918398	0.126283
10.98	0.148391	0.0918398	0.125722
10.99	0.148392	0.0918398	0.125161
11	0.148393	0.0918398	0.124599
11.01	0.148165	0.0918398	0.124208
11.02	0.147938	0.0918398	0.123817
11.03	0.147711	0.0918398	0.123426
11.04	0.147484	0.0918398	0.123035
11.05	0.147256	0.0918398	0.122644
11.06	0.147029	0.0918398	0.122253
11.07	0.146802	0.0918398	0.121861
11.08	0.146575	0.0918398	0.12147
11.09	0.146348	0.0918398	0.121079
11.1	0.14612	0.0918398	0.120688
11.11	0.145893	0.0918398	0.120297
11.12	0.145666	0.0918398	0.119906
11.13	0.145439	0.0918398	0.119515
11.14	0.145211	0.0918398	0.119124
11.15	0.144984	0.0918398	0.118733
11.16	0.144757	0.0918398	0.118342
11.17	0.14453	0.0918398	0.117951
11.18	0.144302	0.0918398	0.11756
11.19	0.144075	0.0918398	0.117168
11.2	0.143848	0.0918398	0.116777
11.21	0.143621	0.0918398	0.116386
11.22	0.143393	0.0918398	0.115995
11.23	0.143166	0.0918398	0.115604
11.24	0.142939	0.0918398	0.115213
11.25	0.142712	0.0918398	0.114822
11.26	0.142241	0.0918398	0.114706
11.27	0.141771	0.0918398	0.114589
11.28	0.1413	0.0918398	0.114473
11.29	0.140829	0.0918398	0.114357
11.3	0.140359	0.0918398	0.114241
11.31	0.139888	0.0918398	0.114125
11.32	0.139418	0.0918398	0.114008
11.33	0.138947	0.0918398	0.113892
11.34	0.138476	0.0918398	0.113776
11.35	0.138006	0.0918398	0.11366
11.36	0.137535	0.0918398	0.113543
11.37	0.137065	0.0918398	0.113427
11.38	0.136594	0.0918398	0.113311
11.39	0.136124	0.0918398	0.113195
11.4	0.135653	0.0918398	0.113079
11.41	0.135182	0.0918398	0.112962
11.42	0.134712	0.0918398	0.112846
11.43	0.134241	0.0918398	0.11273
11.44	0.133771	0.0918398	0.112614
11.45	0.1333	0.0918398	0.112497
11.46	0.132829	0.0918398	0.112381
11.47	0.132359	0.0918398	0.112265
11.48	0.131888	0.0918398	0.112149
11.49	0.131418	0.0918398	0.112033
11.5	0.130947	0.0918398	0.111916
11.51	0.130373	0.0918398	0.111946
11.52	0.129799	0.0918398	0.111975
11.53	0.129225	0.0918398	0.112004
11.54	0.128651	0.0918398	0.112034
11.55	0.128077	0.0918398	0.112063
11.56	0.127503	0.0918398	0.112092
11.57	0.126929	0.0918398	0.112122
11.58	0.126355	0.0918398	0.112151
11.59	0.125781	0.0918398	0.11218
11.6	0.125207	0.0918398	0.11221
11.61	0.124633	0.0918398	0.112239
11.62	0.124059	0.0918398	0.112268
11.63	0.123485	0.0918398	0.112298
11.64	0.122911	0.0918398	0.112327
11.65	0.122337	0.0918398	0.112356
11.66	0.121763	0.0918398	0.112386
11.67	0.12119	0.0918398	0.112415
11.68	0.120616	0.0918398	0.112444
11.69	0.120042	0.0918398	0.112474
11.7	0.119468	0.0918398	0.112503
11.71	0.118894	0.0918398	0.112532
11.72	0.11832	0.0918398	0.112562
11.73	0.117746	0.0918398	0.112591
11.74	0.117172	0.0918398	0.11262
11.75	0.116598	0.0918398	0.11265
11.76	0.116598	0.0918398	0.112517
11.77	0.116598	0.0918398	0.112384
11.78	0.116598	0.0918398	0.112252
11.79	0.116599	0.0918398	0.112119
11.8	0.116599	0.0918398	0.111987
11.81	0.116599	0.0918398	0.111854
11.82	0.116599	0.0918398	0.111721
11.83	0.116599	0.0918398	0.111589
11.84	0.1166	0.0918398	0.111456
11.85	0.1166	0.0918398	0.111323
11.86	0.1166	0.0918398	0.111191
11.87	0.1166	0.0918398	0.111058
11.88	0.1166	0.0918398	0.110926
11.89	0.116601	0.0918398	0.110793
11.9	0.116601	0.0918398	0.11066
11.91	0.116601	0.0918398	0.110528
11.92	0.116601	0.0918398	0.110395
11.93	0.116601	0.0918398	0.110263
11.94	0.116602	0.0918398	0.11013
11.95	0.116602	0.0918398	0.109997
11.96	0.116602	0.0918398	0.109865
11.97	0.116602	0.0918398	0.109732
11.98	0.116602	0.0918398	0.109599
11.99	0.116603	0.0918398	0.109467
12	0.116603	0.0918398	0.109334
12.01	0.116603	0.0918398	0.109066
12.02	0.116603	0.0918398	0.108798
12.03	0.116603	0.0918398	0.10853
12.04	0.116603	0.0918398	0.108262
12.05	0.116603	0.0918398	0.107994
12.06	0.116603	0.0918398	0.107726
12.07	0.116603	0.0918398	0.107458
12.08	0.116603	0.0918398	0.10719
12.09	0.116603	0.0918398	0.106922
12.1	0.116603	0.0918398	0.106654
12.11	0.116603	0.0918398	0.106386
12.12	0.116603	0.0918398	0.106118
12.13	0.116603	0.0918398	0.10585
12.14	0.116603	0.0918398	0.105582
12.15	0.116603	0.0918398	0.105314
12.16	0.116603	0.0918398	0.105045
12.17	0.116603	0.0918398	0.104777
12.18	0.116603	0.0918398	0.104509
12.19	0.116603	0.0918398	0.104241
12.2	0.116603	0.0918398	0.103973
12.21	0.116603	0.0918398	0.103705
12.22	0.116603	0.0918398	0.103437
12.23	0.116603	0.0918398	0.103169
12.24	0.116603	0.0918398	0.102901
12.25	0.116603	0.0918398	0.102633
12.26	0.116603	0.0918398	0.102128
12.27	0.116603	0.0918398	0.101622
12.28	0.116603	0.0918398	0.101117
12.29	0.116603	0.0918398	0.100612
12.3	0.116603	0.0918398	0.100106
12.31	0.116603	0.0918398	0.099601
12.32	0.116603	0.0918398	0.0990956
12.33	0.116603	0.0918398	0.0985903
12.34	0.116603	0.0918398	0.0980849
12.35	0.116603	0.0918398	0.0975796
12.36	0.116603	0.0918398	0.0970742
12.37	0.116603	0.0918398	0.0965689
12.38	0.116603	0.0918398	0.0960635
12.39	0.116603	0.0918398	0.0955582
12.4	0.116603	0.0918398	0.0950528
12.41	0.116603	0.0918398	0.0945475
12.42	0.116603	0.0918398	0.0940421
12.43	0.116603	0.0918398	0.0935368
12.44	0.116603	0.0918398	0.0930314
12.45	0.116603	0.0918398	0.0925261
12.46	0.116603	0.0918398	0.0920208
12.47	0.116603	0.0918398	0.0915154
12.48	0.116603	0.0918398	0.0910101
12.49	0.116603	0.0918398	0.0905047
12.5	0.116603	0.0918398	0.0899994
12.51	0.116603	0.0918398	0.0898659
12.52	0.116603	0.0918398	0.0897325
12.53	0.116603	0.0918398	0.089599
12.54	0.116603	0.0918398	0.0894656
12.55	0.116603	0.0918398	0.0893321
12.56	0.116603	0.0918398	0.0891987
12.57	0.116603	0.0918398	0.0890652
12.58	0.116603	0.0918398	0.0889318
12.59	0.116603	0.0918398	0.0887983
12.6	0.116603	0.0918398	0.0886649
12.61	0.116603	0.0918398	0.0885314
12.62	0.116603	0.0918398	0.088398
12.63	0.116603	0.0918398	0.0882646
12.64	0.116603	0.0918398	0.0881311
12.65	0.116603	0.0918398	0.0879977
12.66	0.116603	0.0918398	0.0878642
12.67	0.116603	0.0918398	0.0877308
12.68	0.116603	0.0918398	0.0875973
12.69	0.116603	0.0918398	0.0874639
12.7	0.116603	0.0918398	0.0873304
12.71	0.116603	0.0918398	0.087197
12.72	0.116603	0.0918398	0.0870635
12.73	0.116603	0.0918398	0.0869301
12.74	0.116603	0.0918398	0.0867966
12.75	0.116603	0.0918398	0.0866632
12.76	0.116598	0.0918398	0.0865358
12.77	0.116594	0.0918398	0.0864084
12.78	0.116589	0.0918398	0.086281
12.79	0.116585	0.0918398	0.0861536
12.8	0.11658	0.0918398	0.0860263
12.81	0.116576	0.0918398	0.0858989
12.82	0.116571	0.0918398	0.0857715
12.83	0.116567	0.0918398	0.0856441
12.84	0.116563	0.0918398	0.0855167
12.85	0.116558	0.0918398	0.0853893
12.86	0.116554	0.0918398	0.0852619
12.87	0.116549	0.0918398	0.0851345
12.88	0.116545	0.0918398	0.0850072
12.89	0.11654	0.0918398	0.0848798
12.9	0.116536	0.0918398	0.0847524
12.91	0.116531	0.0918398	0.084625
12.92	0.116527	0.0918398	0.0844976
12.93	0.116522	0.0918398	0.0843702
12.94	0.116518	0.0918398	0.0842428
12.95	0.116513	0.0918398	0.0841154
12.96	0.116509	0.0918398	0.0839881
12.97	0.116504	0.0918398	0.0838607
12.98	0.1165	0.0918398	0.0837333
12.99	0.116496	0.0918398	0.0836059

## Sheet: 9-Zalutumumab and Best-Suppor
time	Zalut	BSC	Both
0	1	1	1
0.01	1	1	1
0.02	1	1	1
0.03	1	1	1
0.04	1	1	1
0.05	1	1	1
0.06	1	1	1
0.07	1	1	1
0.08	1	1	1
0.09	1	1	1
0.1	1	1	1
0.11	1	1	1
0.12	1	1	1
0.13	0.991743	1	1
0.14	0.991572	1	1
0.15	0.9914	1	1
0.16	0.991229	1	1
0.17	0.991057	1	1
0.18	0.990886	1	1
0.19	0.990714	1	1
0.2	0.990542	1	1
0.21	0.990371	1	1
0.22	0.990199	1	1
0.23	0.990028	1	1
0.24	0.989856	1	1
0.25	0.989685	1	1
0.26	0.989513	1	1
0.27	0.989342	1	1
0.28	0.98917	1	1
0.29	0.988999	1	1
0.3	0.988827	1	1
0.31	0.988656	1	1
0.32	0.988484	1	1
0.33	0.988313	1	1
0.34	0.988141	1	1
0.35	0.98797	1	1
0.36	0.987798	1	1
0.37	0.987626	1	1
0.38	0.987455	1	1
0.39	0.987283	1	1
0.4	0.987112	1	1
0.41	0.98694	1	1
0.42	0.986769	1	1
0.43	0.986597	1	1
0.44	0.986426	0.988172	1
0.45	0.986254	0.988063	1
0.46	0.986083	0.987953	1
0.47	0.985911	0.987844	1
0.48	0.98574	0.987735	1
0.49	0.985568	0.987626	1
0.5	0.985397	0.987517	1
0.51	0.985225	0.987407	1
0.52	0.985053	0.987298	1
0.53	0.984882	0.987189	1
0.54	0.98471	0.98708	1
0.55	0.984539	0.98697	1
0.56	0.984367	0.986861	1
0.57	0.984196	0.986752	1
0.58	0.984024	0.986643	0.99073
0.59	0.983853	0.986534	0.990684
0.6	0.983681	0.986424	0.990637
0.61	0.98351	0.986315	0.990591
0.62	0.983338	0.986206	0.990544
0.63	0.983167	0.986097	0.990498
0.64	0.982995	0.985987	0.990451
0.65	0.982824	0.985878	0.990405
0.66	0.982652	0.985769	0.990358
0.67	0.982481	0.98566	0.990311
0.68	0.982309	0.985551	0.990265
0.69	0.982137	0.985441	0.990218
0.7	0.981965	0.985332	0.990172
0.71	0.981793	0.985223	0.990125
0.72	0.981621	0.985114	0.990079
0.73	0.981449	0.985004	0.990032
0.74	0.981277	0.984895	0.989986
0.75	0.981104	0.984786	0.989939
0.76	0.980932	0.984677	0.989893
0.77	0.98076	0.984568	0.989846
0.78	0.980588	0.984458	0.9898
0.79	0.980416	0.984349	0.989753
0.8	0.980244	0.98424	0.989707
0.81	0.980072	0.984131	0.98966
0.82	0.9799	0.984022	0.989614
0.83	0.979728	0.983912	0.989567
0.84	0.979556	0.983803	0.989521
0.85	0.979384	0.983694	0.989474
0.86	0.979212	0.983585	0.989427
0.87	0.97904	0.983475	0.989381
0.88	0.978867	0.983366	0.989334
0.89	0.978695	0.983357	0.989288
0.9	0.978523	0.983541	0.989241
0.91	0.978351	0.983725	0.989195
0.92	0.978179	0.983909	0.989148
0.93	0.978007	0.984092	0.989102
0.94	0.977835	0.984276	0.989055
0.95	0.977663	0.98446	0.989009
0.96	0.977491	0.984643	0.988962
0.97	0.977319	0.984827	0.988916
0.98	0.977147	0.985011	0.988869
0.99	0.976975	0.985194	0.988823
1	0.976802	0.985378	0.988776
1.01	0.97663	0.985562	0.98873
1.02	0.976458	0.985745	0.988683
1.03	0.976286	0.985929	0.988637
1.04	0.976114	0.986113	0.98859
1.05	0.975942	0.986296	0.988532
1.06	0.97577	0.98648	0.988387
1.07	0.975598	0.986664	0.988243
1.08	0.975426	0.986847	0.988098
1.09	0.975254	0.987031	0.987954
1.1	0.975082	0.987215	0.98781
1.11	0.97491	0.98697	0.987665
1.12	0.974738	0.986712	0.987521
1.13	0.974565	0.986454	0.987376
1.14	0.974513	0.986195	0.987232
1.15	0.974515	0.985937	0.987088
1.16	0.974516	0.985679	0.986943
1.17	0.974518	0.98542	0.986799
1.18	0.97452	0.985162	0.986654
1.19	0.974522	0.984904	0.98651
1.2	0.974523	0.984645	0.986366
1.21	0.974525	0.984387	0.986221
1.22	0.974527	0.984129	0.986077
1.23	0.974528	0.98387	0.985932
1.24	0.97453	0.983612	0.985788
1.25	0.974532	0.983354	0.985644
1.26	0.974534	0.983095	0.985499
1.27	0.974535	0.982837	0.985355
1.28	0.974537	0.982579	0.98521
1.29	0.974539	0.98232	0.985066
1.3	0.974541	0.982062	0.984922
1.31	0.974542	0.981804	0.984777
1.32	0.974544	0.981545	0.984633
1.33	0.974546	0.981287	0.984489
1.34	0.974547	0.981026	0.984344
1.35	0.974549	0.980749	0.9842
1.36	0.974551	0.980471	0.984055
1.37	0.974553	0.980194	0.983911
1.38	0.974554	0.979917	0.983767
1.39	0.974556	0.97964	0.983622
1.4	0.974558	0.979363	0.983478
1.41	0.974559	0.979085	0.983333
1.42	0.974561	0.978808	0.983189
1.43	0.974563	0.978531	0.983045
1.44	0.974565	0.978254	0.9829
1.45	0.974566	0.977976	0.982756
1.46	0.974568	0.977699	0.982611
1.47	0.97457	0.977422	0.982467
1.48	0.974571	0.977145	0.982323
1.49	0.974573	0.976868	0.982178
1.5	0.974575	0.97659	0.982034
1.51	0.974577	0.976313	0.981889
1.52	0.974578	0.976036	0.981745
1.53	0.97458	0.975763	0.981601
1.54	0.974582	0.975635	0.981456
1.55	0.974583	0.975506	0.981312
1.56	0.974585	0.975378	0.981167
1.57	0.974587	0.97525	0.981023
1.58	0.974589	0.975121	0.980879
1.59	0.974506	0.974993	0.980734
1.6	0.974337	0.974865	0.98059
1.61	0.974167	0.974736	0.980445
1.62	0.973997	0.974608	0.980301
1.63	0.973827	0.974479	0.980157
1.64	0.973657	0.974351	0.980012
1.65	0.973488	0.974223	0.979868
1.66	0.973318	0.974094	0.979723
1.67	0.973148	0.973966	0.979579
1.68	0.972978	0.973838	0.979435
1.69	0.972808	0.973709	0.97929
1.7	0.972639	0.973581	0.979146
1.71	0.972469	0.973453	0.979001
1.72	0.972299	0.973324	0.978857
1.73	0.972129	0.973196	0.978713
1.74	0.971959	0.973067	0.978568
1.75	0.97179	0.972939	0.978424
1.76	0.97162	0.972811	0.97828
1.77	0.97145	0.972682	0.978135
1.78	0.97128	0.972554	0.977991
1.79	0.97111	0.972426	0.977846
1.8	0.970941	0.972259	0.977702
1.81	0.970771	0.97209	0.977558
1.82	0.970601	0.971921	0.977413
1.83	0.970431	0.971752	0.977269
1.84	0.970261	0.971583	0.977124
1.85	0.970092	0.971414	0.97698
1.86	0.969922	0.971245	0.97674
1.87	0.969752	0.971076	0.976401
1.88	0.969582	0.970907	0.976062
1.89	0.969412	0.970738	0.975724
1.9	0.969243	0.970569	0.975385
1.91	0.969073	0.9704	0.975046
1.92	0.968903	0.970231	0.974707
1.93	0.968733	0.970062	0.974368
1.94	0.968563	0.969893	0.974029
1.95	0.968394	0.969724	0.97369
1.96	0.968224	0.969555	0.973352
1.97	0.968054	0.969386	0.973013
1.98	0.967884	0.969217	0.972674
1.99	0.967714	0.969048	0.972335
2	0.967545	0.968879	0.971996
2.01	0.967375	0.96871	0.971657
2.02	0.967205	0.968541	0.971318
2.03	0.967035	0.968372	0.97098
2.04	0.966865	0.968203	0.970641
2.05	0.966696	0.968034	0.970302
2.06	0.966526	0.967865	0.969963
2.07	0.966356	0.967696	0.969624
2.08	0.966186	0.967527	0.969285
2.09	0.966016	0.967358	0.968946
2.1	0.965847	0.967189	0.968608
2.11	0.965677	0.96702	0.968269
2.12	0.965507	0.966851	0.96793
2.13	0.965337	0.966682	0.967591
2.14	0.965167	0.966513	0.967252
2.15	0.964998	0.966343	0.966913
2.16	0.964828	0.966174	0.966574
2.17	0.964658	0.966005	0.966236
2.18	0.964503	0.965836	0.965897
2.19	0.96438	0.964515	0.965558
2.2	0.964257	0.963077	0.965219
2.21	0.964134	0.961638	0.96488
2.22	0.964011	0.960199	0.964541
2.23	0.963887	0.95876	0.964202
2.24	0.963764	0.957321	0.963864
2.25	0.963641	0.955882	0.963525
2.26	0.963518	0.954443	0.963186
2.27	0.963395	0.953004	0.962847
2.28	0.963272	0.951565	0.962508
2.29	0.963148	0.951244	0.962169
2.3	0.963025	0.951067	0.96183
2.31	0.962902	0.950891	0.961528
2.32	0.962779	0.950714	0.961325
2.33	0.962656	0.950538	0.961122
2.34	0.962533	0.950361	0.960918
2.35	0.96241	0.950185	0.960715
2.36	0.962286	0.950008	0.960512
2.37	0.962163	0.949832	0.960309
2.38	0.96204	0.949655	0.960106
2.39	0.961917	0.949478	0.959903
2.4	0.961794	0.949302	0.959699
2.41	0.961671	0.949125	0.959496
2.42	0.961548	0.948949	0.959293
2.43	0.961424	0.948772	0.95909
2.44	0.961301	0.948596	0.958887
2.45	0.961178	0.948419	0.958684
2.46	0.961055	0.948243	0.95848
2.47	0.960932	0.948066	0.958277
2.48	0.960809	0.94789	0.958074
2.49	0.960686	0.947713	0.957871
2.5	0.960562	0.947537	0.957668
2.51	0.960439	0.94736	0.957465
2.52	0.960316	0.947184	0.957261
2.53	0.960193	0.947007	0.957058
2.54	0.960106	0.946831	0.956855
2.55	0.960021	0.946654	0.956652
2.56	0.959935	0.946478	0.956449
2.57	0.959849	0.946301	0.956246
2.58	0.959764	0.946063	0.956042
2.59	0.959678	0.945817	0.955839
2.6	0.959592	0.94557	0.955636
2.61	0.959507	0.945323	0.955433
2.62	0.959421	0.945076	0.95523
2.63	0.959335	0.944829	0.955027
2.64	0.959249	0.944583	0.954823
2.65	0.959164	0.944336	0.95462
2.66	0.959078	0.944089	0.954417
2.67	0.958992	0.943842	0.954183
2.68	0.958907	0.943596	0.953337
2.69	0.958821	0.943349	0.952492
2.7	0.958735	0.943102	0.951646
2.71	0.95865	0.942855	0.9508
2.72	0.958564	0.942608	0.949954
2.73	0.958478	0.942362	0.949108
2.74	0.958392	0.942115	0.948262
2.75	0.958307	0.941868	0.947416
2.76	0.958221	0.941621	0.94657
2.77	0.958135	0.941375	0.945724
2.78	0.95805	0.941128	0.944878
2.79	0.957964	0.940881	0.944032
2.8	0.957878	0.940634	0.943187
2.81	0.957793	0.940387	0.942341
2.82	0.957707	0.940141	0.941495
2.83	0.957621	0.939894	0.940649
2.84	0.957535	0.939647	0.939803
2.85	0.95745	0.9394	0.938957
2.86	0.957364	0.939154	0.938111
2.87	0.957278	0.938907	0.937497
2.88	0.95702	0.93866	0.937345
2.89	0.95673	0.938413	0.937193
2.9	0.956439	0.938167	0.937041
2.91	0.956149	0.93792	0.936889
2.92	0.955859	0.937673	0.936737
2.93	0.955569	0.937426	0.936585
2.94	0.955278	0.937179	0.936433
2.95	0.954988	0.936933	0.936281
2.96	0.954698	0.936686	0.936129
2.97	0.954407	0.936439	0.935977
2.98	0.954117	0.936192	0.935825
2.99	0.953827	0.935946	0.935673
3	0.953536	0.935699	0.935521
3.01	0.953246	0.935452	0.935369
3.02	0.952956	0.935205	0.935217
3.03	0.952665	0.935012	0.935065
3.04	0.952375	0.934846	0.934913
3.05	0.952085	0.934679	0.934761
3.06	0.951795	0.934513	0.934609
3.07	0.951504	0.934346	0.934458
3.08	0.951214	0.934179	0.934306
3.09	0.950924	0.934013	0.934154
3.1	0.950633	0.933846	0.934002
3.11	0.950343	0.93368	0.93385
3.12	0.950053	0.933513	0.933698
3.13	0.949762	0.933346	0.933546
3.14	0.949472	0.93318	0.933394
3.15	0.949182	0.933013	0.933242
3.16	0.948892	0.932847	0.93309
3.17	0.948601	0.93268	0.932938
3.18	0.948311	0.932514	0.932786
3.19	0.948061	0.932347	0.932634
3.2	0.94794	0.93218	0.932482
3.21	0.94782	0.932014	0.93233
3.22	0.9477	0.931847	0.932178
3.23	0.947579	0.931681	0.932026
3.24	0.947459	0.931514	0.931874
3.25	0.947339	0.931233	0.931722
3.26	0.947218	0.930643	0.93157
3.27	0.947098	0.930054	0.931418
3.28	0.946978	0.929464	0.931267
3.29	0.946857	0.928875	0.931115
3.3	0.946737	0.928285	0.930963
3.31	0.946617	0.927696	0.930811
3.32	0.946496	0.927106	0.930659
3.33	0.946376	0.926517	0.930507
3.34	0.946256	0.925928	0.930355
3.35	0.946136	0.925338	0.930203
3.36	0.946015	0.924749	0.930051
3.37	0.945895	0.924159	0.929899
3.38	0.945775	0.92357	0.929747
[truncated: 3,244 more rows]

## Sheet: 10-FOLFIRI and Panitumumab in
time	panit	folfiri	Both
[truncated: 1,890 more rows]

[truncated: 8 more sheets: 11-Erlotinib and Bevacizumab , 12-Vinflunine and Capecitabin, 13-Interferon Alfa and Temsir, 14-Sorafenib and Gemcitabine,, 15-Irinotecan, Bevacizumab an, 16-Oxaliplatin, Bevacizumab a, 17-Pemetrexed, Cisplatin and , 18-Carfilzomib and Lenalidomi]
