# Supplementary material for: Modeling combination therapies in patient cohorts and cell cultures using correlated drug action
Source: iScience. 2024 Jan 15;27(3):108905. doi: 10.1016/j.isci.2024.108905 (PMC10882105; doi:10.1016/j.isci.2024.108905)
Supplement: File S2. Cell Line Combination Experiment Data, related to Figure 2 — Raw data for the experimentally tested combinations. [file mmc3.xlsx]

## Sheet: Tyrphostin AG 825 vs. Tamoxifen
Drug1	Drug1Conc	Drug1_NPI	Drug2	Drug2Conc	Drug2_NPI	Sci_WellID	PredictedInhibition	ObservedInhibition	Excess Over BLISS	Excess Over BLISS Error	Excess Over BLISS Error Percent
Tyrphostin AG 825	50	29.6	Tamoxifen	30	88.5	D6	91.917	93.2	1.3	21.286	1679.8
Tyrphostin AG 825	50	29.6	Tamoxifen	20	47.2	D7	62.817	77.7	14.8	17.927	120.72
Tyrphostin AG 825	50	29.6	Tamoxifen	10	13.1	F8	38.836	56.5	17.7	16.728	94.459
Tyrphostin AG 825	50	29.6	Tamoxifen	5	4	C4	32.476	27.2	-5.3	19.584	370.49
Tyrphostin AG 825	50	29.6	Tamoxifen	1	0.1	F5	29.726	40.6	10.9	24.433	224.85
Tyrphostin AG 825	50	29.6	Tamoxifen	0.48	0.7	F7	30.129	63.2	33.1	15.948	48.194
Tyrphostin AG 825	30	8.6	Tamoxifen	30	88.5	C8	89.502	88.2	-1.3	5.4486	423.74
Tyrphostin AG 825	30	8.6	Tamoxifen	20	47.2	E5	51.711	27.3	-24.5	12.15	49.692
Tyrphostin AG 825	30	8.6	Tamoxifen	10	13.1	G5	20.567	15.1	-5.5	4.6881	85.878
Tyrphostin AG 825	30	8.6	Tamoxifen	5	4	E10	12.307	-0.4	-12.7	7.8881	62.147
Tyrphostin AG 825	30	8.6	Tamoxifen	1	0.1	F2	8.7357	8.9	0.2	3.4068	1729.7
Tyrphostin AG 825	30	8.6	Tamoxifen	0.48	0.7	D8	9.2599	1.8	-7.4	7.49	100.91
Tyrphostin AG 825	20	-1.4	Tamoxifen	30	88.5	C6	88.358	92	3.7	3.5609	96.466
Tyrphostin AG 825	20	-1.4	Tamoxifen	20	47.2	F9	46.446	36.9	-9.5	6.964	73.167
Tyrphostin AG 825	20	-1.4	Tamoxifen	10	13.1	G6	11.908	13.6	1.7	4.2966	247.52
Tyrphostin AG 825	20	-1.4	Tamoxifen	5	4	D5	2.7473	7.9	5.2	1.9434	37.575
Tyrphostin AG 825	20	-1.4	Tamoxifen	1	0.1	B3	-1.2135	-5.5	-4.3	10.709	248.15
Tyrphostin AG 825	20	-1.4	Tamoxifen	0.48	0.7	C2	-0.63209	3.5	4.1	3.2015	77.971
Tyrphostin AG 825	10	0.6	Tamoxifen	30	88.5	B9	88.58	93.7	5.1	3.5436	68.917
Tyrphostin AG 825	10	0.6	Tamoxifen	20	47.2	B10	47.467	43.5	-4	4.0351	102.12
Tyrphostin AG 825	10	0.6	Tamoxifen	10	13.1	B6	13.587	14.4	0.8	5.5446	670.36
Tyrphostin AG 825	10	0.6	Tamoxifen	5	4	C5	4.6015	-1.2	-5.8	6.9457	119.97
Tyrphostin AG 825	10	0.6	Tamoxifen	1	0.1	G7	0.71618	1.6	0.9	3.4581	402.82
Tyrphostin AG 825	10	0.6	Tamoxifen	0.48	0.7	B5	1.2865	2.1	0.8	3.5318	415.92
Tyrphostin AG 825	5	-2.1	Tamoxifen	30	88.5	E6	88.272	70.5	-17.7	18	101.56
Tyrphostin AG 825	5	-2.1	Tamoxifen	20	47.2	C7	46.05	35.7	-10.4	4.5607	43.855
Tyrphostin AG 825	5	-2.1	Tamoxifen	10	13.1	D9	11.256	1.7	-9.5	8.2278	86.315
Tyrphostin AG 825	5	-2.1	Tamoxifen	5	4	G2	2.0274	5	3	4.1064	136.04
Tyrphostin AG 825	5	-2.1	Tamoxifen	1	0.1	E3	-1.9628	1.7	3.7	4.2938	115.89
Tyrphostin AG 825	5	-2.1	Tamoxifen	0.48	0.7	E7	-1.377	0.5	1.9	3.0704	160.39
Tyrphostin AG 825	1	-3.3	Tamoxifen	30	88.5	D2	88.13	90.9	2.7	5.2246	191.98
Tyrphostin AG 825	1	-3.3	Tamoxifen	20	47.2	F10	45.396	40.8	-4.6	8.1382	177.39
Tyrphostin AG 825	1	-3.3	Tamoxifen	10	13.1	D4	10.181	3.9	-6.3	7.4934	119.78
Tyrphostin AG 825	1	-3.3	Tamoxifen	5	4	F4	0.8404	4	3.1	2.8123	89.899
Tyrphostin AG 825	1	-3.3	Tamoxifen	1	0.1	B2	-3.1981	5	8.2	3.0609	37.286
Tyrphostin AG 825	1	-3.3	Tamoxifen	0.48	0.7	E9	-2.6053	3.1	5.7	3.3033	58.169

## Sheet: Tyrphostin AG 825 vs. MG 132
Drug1	Drug1Conc	Drug1_NPI	Drug2	Drug2Conc	Drug2_NPI	Sci_WellID	PredictedInhibition	ObservedInhibition	Excess Over BLISS	Excess Over BLISS Error	Excess Over BLISS Error Percent
Tyrphostin AG 825	50	26	MG 132	30	70.7	C5	78.317	92.8	14.5	6.0564	41.888
Tyrphostin AG 825	50	26	MG 132	20	78.7	C8	84.258	94.8	10.6	4.151	39.211
Tyrphostin AG 825	50	26	MG 132	10	75.5	F8	81.892	95.4	13.5	3.6653	27.137
Tyrphostin AG 825	50	26	MG 132	5	50	C10	63.023	96	33	11.246	34.109
Tyrphostin AG 825	50	26	MG 132	1	8.3	C7	32.163	42.7	10.5	8.4328	79.953
Tyrphostin AG 825	50	26	MG 132	0.48	-1.4	G2	24.971	38	13.1	18.146	138.93
Tyrphostin AG 825	30	3	MG 132	30	70.7	B4	71.583	90.6	19.1	8.8323	46.325
Tyrphostin AG 825	30	3	MG 132	20	78.7	B5	79.37	91.4	12.1	8.291	68.762
Tyrphostin AG 825	30	3	MG 132	10	75.5	D2	76.268	90.5	14.2	8.0267	56.526
Tyrphostin AG 825	30	3	MG 132	5	50	B8	51.54	86.8	35.3	12.812	36.326
Tyrphostin AG 825	30	3	MG 132	1	8.3	G7	11.097	-8.9	-20	9.7537	48.75
Tyrphostin AG 825	30	3	MG 132	0.48	-1.4	D6	1.6711	2.1	0.4	6.4047	1636.7
Tyrphostin AG 825	20	0.6	MG 132	30	70.7	C3	70.883	83.2	12.3	5.7032	46.307
Tyrphostin AG 825	20	0.6	MG 132	20	78.7	E2	78.861	83.8	4.9	3.1856	64.823
Tyrphostin AG 825	20	0.6	MG 132	10	75.5	C4	75.684	82.7	7	2.3885	34.071
Tyrphostin AG 825	20	0.6	MG 132	5	50	C6	50.346	70.5	20.1	12.137	60.343
Tyrphostin AG 825	20	0.6	MG 132	1	8.3	F7	8.9065	7.2	-1.7	1.8421	106.72
Tyrphostin AG 825	20	0.6	MG 132	0.48	-1.4	C2	-0.75129	-12.7	-11.9	6.4258	53.802
Tyrphostin AG 825	10	1.1	MG 132	30	70.7	E8	71.011	78.4	7.4	4.9442	66.653
Tyrphostin AG 825	10	1.1	MG 132	20	78.7	D8	78.954	77.1	-1.9	2.5053	133
Tyrphostin AG 825	10	1.1	MG 132	10	75.5	B9	75.79	73.6	-2.2	2.6492	119.97
Tyrphostin AG 825	10	1.1	MG 132	5	50	B6	50.564	66	15.4	10.575	68.571
Tyrphostin AG 825	10	1.1	MG 132	1	8.3	G5	9.3065	-7.7	-17	8.9222	52.593
Tyrphostin AG 825	10	1.1	MG 132	0.48	-1.4	E6	-0.30891	4.2	4.5	3.3705	74.673
Tyrphostin AG 825	5	0.7	MG 132	30	70.7	E7	70.916	77.3	6.4	5.0981	79.444
Tyrphostin AG 825	5	0.7	MG 132	20	78.7	D3	78.885	77	-1.9	3.4225	184.71
Tyrphostin AG 825	5	0.7	MG 132	10	75.5	G6	75.711	71.5	-4.2	4.5217	107.81
Tyrphostin AG 825	5	0.7	MG 132	5	50	G4	50.401	50.4	0	12.986	47311
Tyrphostin AG 825	5	0.7	MG 132	1	8.3	D10	9.0083	14.1	5.1	3.3533	65.289
Tyrphostin AG 825	5	0.7	MG 132	0.48	-1.4	D7	-0.6387	-0.6	0.1	2.1176	2733.9
Tyrphostin AG 825	1	1	MG 132	30	70.7	F9	71.005	74.3	3.3	5.0948	154.85
Tyrphostin AG 825	1	1	MG 132	20	78.7	C9	78.95	76.9	-2	3.5249	175.54
Tyrphostin AG 825	1	1	MG 132	10	75.5	E9	75.785	72.7	-3.1	3.2736	104.45
Tyrphostin AG 825	1	1	MG 132	5	50	D4	50.553	59.3	8.8	12.577	143.52
Tyrphostin AG 825	1	1	MG 132	1	8.3	F4	9.2876	0.3	-9	3.8425	42.922
Tyrphostin AG 825	1	1	MG 132	0.48	-1.4	F6	-0.3298	-3	-2.7	2.2	81.83

## Sheet: Tyrphostin AG 825 vs. Emetine
Drug1	Drug1Conc	Drug1_NPI	Drug2	Drug2Conc	Drug2_NPI	Sci_WellID	PredictedInhibition	ObservedInhibition	Excess Over BLISS	Excess Over BLISS Error	Excess Over BLISS Error Percent
Tyrphostin AG 825	50	55.1	Emetine	10	66.2	C6	84.796	64	-20.8	7.4828	35.93
Tyrphostin AG 825	50	55.1	Emetine	5	67.9	B9	85.572	68.9	-16.6	7.447	44.734
Tyrphostin AG 825	50	55.1	Emetine	1	47.9	F7	76.57	70.7	-5.8	7.5909	130.38
Tyrphostin AG 825	50	55.1	Emetine	0.48	38.6	F3	72.427	73.2	0.8	6.7567	853.77
Tyrphostin AG 825	50	55.1	Emetine	0.05	-12.5	G6	49.452	52.9	3.4	7.9013	229.73
Tyrphostin AG 825	50	55.1	Emetine	0.024	-13.5	E10	49.007	56.7	7.7	10.759	140.23
Tyrphostin AG 825	30	0.5	Emetine	10	66.2	E2	66.337	69.8	3.4	5.1741	151.21
Tyrphostin AG 825	30	0.5	Emetine	5	67.9	F6	68.054	67.1	-1	5.2972	530.91
Tyrphostin AG 825	30	0.5	Emetine	1	47.9	F4	48.123	68.2	20.1	5.6268	28.046
Tyrphostin AG 825	30	0.5	Emetine	0.48	38.6	C10	38.951	57.6	18.7	5.2183	27.939
Tyrphostin AG 825	30	0.5	Emetine	0.05	-12.5	E9	-11.918	0.7	12.6	6.4154	50.838
Tyrphostin AG 825	30	0.5	Emetine	0.024	-13.5	G7	-12.903	2.9	15.8	8.2127	51.817
Tyrphostin AG 825	20	-6.3	Emetine	10	66.2	C9	64.03	67.4	3.4	0.75977	22.231
Tyrphostin AG 825	20	-6.3	Emetine	5	67.9	C7	65.865	61.6	-4.3	2.7402	63.781
Tyrphostin AG 825	20	-6.3	Emetine	1	47.9	E8	44.568	53.1	8.6	3.7821	44.114
Tyrphostin AG 825	20	-6.3	Emetine	0.48	38.6	G3	34.767	44.1	9.3	3.903	41.879
Tyrphostin AG 825	20	-6.3	Emetine	0.05	-12.5	D4	-19.588	-3.3	16.3	5.0219	30.888
Tyrphostin AG 825	20	-6.3	Emetine	0.024	-13.5	D10	-20.641	-1.3	19.4	7.5973	39.204
Tyrphostin AG 825	10	-5	Emetine	10	66.2	C5	64.477	67	2.5	0.82618	32.963
Tyrphostin AG 825	10	-5	Emetine	5	67.9	D5	66.289	67.2	0.9	2.5422	290.07
Tyrphostin AG 825	10	-5	Emetine	1	47.9	D9	45.256	47.1	1.8	3.6053	200.1
Tyrphostin AG 825	10	-5	Emetine	0.48	38.6	C3	35.577	36.5	0.9	3.3206	351.54
Tyrphostin AG 825	10	-5	Emetine	0.05	-12.5	D7	-18.103	-1	17.1	5.7493	33.669
Tyrphostin AG 825	10	-5	Emetine	0.024	-13.5	E5	-19.143	-1.7	17.4	7.9669	45.75
Tyrphostin AG 825	5	-5.9	Emetine	10	66.2	G10	64.162	68.2	4	3.6415	91.183
Tyrphostin AG 825	5	-5.9	Emetine	5	67.9	B10	65.99	67.2	1.2	4.9564	419.23
Tyrphostin AG 825	5	-5.9	Emetine	1	47.9	C4	44.772	45.6	0.8	4.7624	591.45
Tyrphostin AG 825	5	-5.9	Emetine	0.48	38.6	C8	35.007	37.4	2.4	4.6004	195.03
Tyrphostin AG 825	5	-5.9	Emetine	0.05	-12.5	E6	-19.149	-3.3	15.9	6.0714	38.243
Tyrphostin AG 825	5	-5.9	Emetine	0.024	-13.5	G2	-20.198	-13.2	7	8.9272	127.12
Tyrphostin AG 825	1	0.2	Emetine	10	66.2	D2	66.241	68.1	1.9	3.6712	192.61
Tyrphostin AG 825	1	0.2	Emetine	5	67.9	B6	67.963	64.6	-3.4	4.9227	145.28
Tyrphostin AG 825	1	0.2	Emetine	1	47.9	G5	47.975	49.2	1.2	5.2183	437.89
Tyrphostin AG 825	1	0.2	Emetine	0.48	38.6	D8	38.777	26.2	-12.6	6.7759	53.981
Tyrphostin AG 825	1	0.2	Emetine	0.05	-12.5	B4	-12.238	-11.2	1.1	10.696	988.39
Tyrphostin AG 825	1	0.2	Emetine	0.024	-13.5	B7	-13.226	0.8	14	8.1642	58.115

## Sheet: Atovaquone vs. Mitoxanthrone
Drug1	Drug1Conc	Drug1_NPI	Drug2	Drug2Conc	Drug2_NPI	Sci_WellID	PredictedInhibition	ObservedInhibition	Excess Over BLISS	Excess Over BLISS Error	Excess Over BLISS Error Percent
Atovaquone	40	47.1	Mitoxanthrone	10	65.2	E9	81.594	77	-4.6	5.2611	114.74
Atovaquone	40	47.1	Mitoxanthrone	2	39.3	E2	67.925	61.8	-6.1	3.7784	61.492
Atovaquone	40	47.1	Mitoxanthrone	0.48	3.4	E5	48.899	46.8	-2.1	3.6598	170.46
Atovaquone	40	47.1	Mitoxanthrone	0.1	-7.4	G10	43.22	43.5	0.3	6.0763	2132.7
Atovaquone	40	47.1	Mitoxanthrone	0.05	-13.4	C2	40.056	46.3	6.3	4.3672	69.72
Atovaquone	40	47.1	Mitoxanthrone	0.004	-11.5	F10	41.052	46.9	5.9	3.0766	52.444
Atovaquone	30	39.2	Mitoxanthrone	10	65.2	D3	78.826	80.4	1.6	4.7021	293.79
Atovaquone	30	39.2	Mitoxanthrone	2	39.3	D6	63.101	61.5	-1.6	3.8393	234.54
Atovaquone	30	39.2	Mitoxanthrone	0.48	3.4	D4	41.213	45.3	4.1	3.7857	93.317
Atovaquone	30	39.2	Mitoxanthrone	0.1	-7.4	G3	34.681	46.6	11.9	4.5392	38.211
Atovaquone	30	39.2	Mitoxanthrone	0.05	-13.4	G8	31.04	49.1	18	4.682	25.964
Atovaquone	30	39.2	Mitoxanthrone	0.004	-11.5	D5	32.186	44.9	12.7	3.0684	24.153
Atovaquone	20	39.2	Mitoxanthrone	10	65.2	B7	78.825	78.8	0	3.7255	512240
Atovaquone	20	39.2	Mitoxanthrone	2	39.3	B10	63.1	63.6	0.5	3.501	683.23
Atovaquone	20	39.2	Mitoxanthrone	0.48	3.4	F3	41.212	43.6	2.4	3.0759	126.28
Atovaquone	20	39.2	Mitoxanthrone	0.1	-7.4	B6	34.679	42.9	8.2	3.6144	43.873
Atovaquone	20	39.2	Mitoxanthrone	0.05	-13.4	D7	31.039	43.2	12.1	3.5122	28.917
Atovaquone	20	39.2	Mitoxanthrone	0.004	-11.5	C3	32.185	26.9	-5.3	12.434	233.42
Atovaquone	10	17.2	Mitoxanthrone	10	65.2	B4	71.177	77.6	6.4	5.807	90.184
Atovaquone	10	17.2	Mitoxanthrone	2	39.3	C6	49.772	54	4.2	6.022	144
Atovaquone	10	17.2	Mitoxanthrone	0.48	3.4	B8	19.977	12.7	-7.3	5.3911	74.247
Atovaquone	10	17.2	Mitoxanthrone	0.1	-7.4	G7	11.085	10.4	-0.7	5.6021	764.26
Atovaquone	10	17.2	Mitoxanthrone	0.05	-13.4	C5	6.1293	-6.8	-13	9.7104	74.875
Atovaquone	10	17.2	Mitoxanthrone	0.004	-11.5	B3	7.6892	6.6	-1.1	4.7621	427.2
Atovaquone	5	-4.5	Mitoxanthrone	10	65.2	F5	63.615	75.3	11.7	6.8712	58.939
Atovaquone	5	-4.5	Mitoxanthrone	2	39.3	C4	36.593	36.2	-0.4	8.4048	2144.9
Atovaquone	5	-4.5	Mitoxanthrone	0.48	3.4	E8	-1.0183	-0.9	0.1	8.8496	6666.1
Atovaquone	5	-4.5	Mitoxanthrone	0.1	-7.4	C7	-12.244	-13.2	-0.9	9.0247	963.51
Atovaquone	5	-4.5	Mitoxanthrone	0.05	-13.4	D9	-18.499	-8.8	9.7	6.8621	70.555
Atovaquone	5	-4.5	Mitoxanthrone	0.004	-11.5	F6	-16.53	-7.1	9.4	6.0504	64.48
Atovaquone	1	-0.4	Mitoxanthrone	10	65.2	G6	65.047	69.8	4.8	3.7108	77.366
Atovaquone	1	-0.4	Mitoxanthrone	2	39.3	E4	39.088	34.8	-4.2	3.2886	77.452
Atovaquone	1	-0.4	Mitoxanthrone	0.48	3.4	E7	2.9563	5.8	2.8	2.7681	98.527
Atovaquone	1	-0.4	Mitoxanthrone	0.1	-7.4	B2	-7.8276	-8	-0.2	5.5852	2864.7
Atovaquone	1	-0.4	Mitoxanthrone	0.05	-13.4	E3	-13.837	-8.4	5.4	3.6383	67.192
Atovaquone	1	-0.4	Mitoxanthrone	0.004	-11.5	F4	-11.945	-13.9	-1.9	3.0664	158.41

## Sheet: Epitiostanol vs. Sanguinarine
Drug1	Drug1Conc	Drug1_NPI	Drug2	Drug2Conc	Drug2_NPI	Sci_WellID	PredictedInhibition	ObservedInhibition	Excess Over BLISS	Excess Over BLISS Error	Excess Over BLISS Error Percent
Epitiostanol	20	-0.8	Sanguinarine	10	79.1	B7	78.928	83	4.1	7.5073	184.78
Epitiostanol	20	-0.8	Sanguinarine	7	79	D2	78.874	72.6	-6.3	5.8395	92.829
Epitiostanol	20	-0.8	Sanguinarine	5	65	G3	64.709	53.9	-10.8	9.2576	85.623
Epitiostanol	20	-0.8	Sanguinarine	2.48	17.7	F10	17.082	19.8	2.7	7.6315	281.66
Epitiostanol	20	-0.8	Sanguinarine	1	2.1	E8	1.3168	6.5	5.2	4.9826	96.062
Epitiostanol	20	-0.8	Sanguinarine	0.1	-5.7	D9	-6.5246	2.1	8.7	6.844	79.072

## Sheet: Epitiostanol vs. MG 132
Drug1	Drug1Conc	Drug1_NPI	Drug2	Drug2Conc	Drug2_NPI	Sci_WellID	PredictedInhibition	ObservedInhibition	Excess Over BLISS	Excess Over BLISS Error	Excess Over BLISS Error Percent
Epitiostanol	20	-0.8	MG 132	30	65.1	C8	64.854	77.8	13	6.1125	47.057
Epitiostanol	20	-0.8	MG 132	20	67.7	F6	67.42	77.2	9.7	5.6375	57.89
Epitiostanol	20	-0.8	MG 132	10	63.8	E7	63.47	72.2	8.7	7.45	85.213
Epitiostanol	20	-0.8	MG 132	5	43.7	E6	43.279	64	20.7	8.8122	42.538
Epitiostanol	20	-0.8	MG 132	1	-0.3	B8	-1.136	10.6	11.7	7.2899	62.104
Epitiostanol	20	-0.8	MG 132	0.48	-1.5	E4	-2.2788	3.9	6.2	5.5914	90.192

## Sheet: Epitiostanol vs. GW 8510
Drug1	Drug1Conc	Drug1_NPI	Drug2	Drug2Conc	Drug2_NPI	Sci_WellID	PredictedInhibition	ObservedInhibition	Excess Over BLISS	Excess Over BLISS Error	Excess Over BLISS Error Percent
Epitiostanol	20	-0.8	GW 8510	30	67.2	G10	66.977	70.2	3.2	6.7316	211.95
Epitiostanol	20	-0.8	GW 8510	20	58	C2	57.659	66.5	8.8	6.2547	71.036
Epitiostanol	20	-0.8	GW 8510	10	11.4	B5	10.696	18.3	7.6	11.329	148.23
Epitiostanol	20	-0.8	GW 8510	5	-0.2	C10	-1.0359	25.9	27	14.851	55.067
Epitiostanol	20	-0.8	GW 8510	1	-9.1	D7	-9.9911	-13.9	-3.9	7.6604	197.91
Epitiostanol	20	-0.8	GW 8510	0.48	-12.4	F9	-13.264	-4.9	8.4	9.9308	118.81

## Sheet: Imatinib vs. GW 8510
Drug1	Drug1Conc	Drug1_NPI	Drug2	Drug2Conc	Drug2_NPI	Sci_WellID	PredictedInhibition	ObservedInhibition	Excess Over BLISS	Excess Over BLISS Error	Excess Over BLISS Error Percent
GW 8510	30	65.6	Imatinib	30	11.9	F2	69.66	99.7	30	3.8991	12.991
GW 8510	30	65.6	Imatinib	20	-4.7	G8	63.956	97.8	33.8	11.098	32.791
GW 8510	30	65.6	Imatinib	10	-10.5	C3	61.939	96.6	34.7	11.448	33.017
GW 8510	30	65.6	Imatinib	5	-3	E2	64.529	91.6	27.1	1.9236	7.0946
GW 8510	30	65.6	Imatinib	1	-10.1	B10	62.073	73.5	11.4	7.0252	61.543
GW 8510	30	65.6	Imatinib	0.48	-0.4	B7	65.431	69.6	4.2	2.5788	61.251
GW 8510	20	58.1	Imatinib	30	11.9	D10	63.045	97.7	34.7	3.8701	11.168
GW 8510	20	58.1	Imatinib	20	-4.7	G10	56.097	86.9	30.8	11.391	36.953
GW 8510	20	58.1	Imatinib	10	-10.5	F7	53.641	82.4	28.8	11.172	38.807
GW 8510	20	58.1	Imatinib	5	-3	F3	56.796	78.1	21.3	1.9759	9.2883
GW 8510	20	58.1	Imatinib	1	-10.1	B4	53.804	63.2	9.4	6.9852	74.584
GW 8510	20	58.1	Imatinib	0.48	-0.4	B2	57.894	64.3	6.4	3.7229	57.748
GW 8510	10	9.2	Imatinib	30	11.9	D4	20.024	77.1	57.1	16.391	28.71
GW 8510	10	9.2	Imatinib	20	-4.7	B5	4.9884	64.4	59.4	18.615	31.312
GW 8510	10	9.2	Imatinib	10	-10.5	E10	-0.32813	47.2	47.5	18.962	39.912
GW 8510	10	9.2	Imatinib	5	-3	E5	6.5001	32.2	25.7	16.107	62.634
GW 8510	10	9.2	Imatinib	1	-10.1	B6	0.026427	19.4	19.4	17.457	90.026
GW 8510	10	9.2	Imatinib	0.48	-0.4	G4	8.8767	5.1	-3.8	19.336	505.65
GW 8510	5	16.6	Imatinib	30	11.9	F5	26.501	64.7	38.2	5.3562	14.007
GW 8510	5	16.6	Imatinib	20	-4.7	F8	12.683	48.5	35.9	9.7676	27.238
GW 8510	5	16.6	Imatinib	10	-10.5	G3	7.7965	35	27.2	10.444	38.362
GW 8510	5	16.6	Imatinib	5	-3	D5	14.072	32.7	18.7	3.1716	17
GW 8510	5	16.6	Imatinib	1	-10.1	B8	8.1224	24.9	16.8	6.2996	37.549
GW 8510	5	16.6	Imatinib	0.48	-0.4	E6	16.256	20.8	4.5	3.6285	79.831
GW 8510	1	-14.3	Imatinib	30	11.9	D6	-0.71636	9.5	10.3	3.8472	37.531
GW 8510	1	-14.3	Imatinib	20	-4.7	E3	-19.651	-0.6	19	9.7048	50.971
GW 8510	1	-14.3	Imatinib	10	-10.5	C8	-26.347	-13	13.3	10.254	76.898
GW 8510	1	-14.3	Imatinib	5	-3	G2	-17.748	-29	-11.3	7.7869	69.045
GW 8510	1	-14.3	Imatinib	1	-10.1	C10	-25.9	-18.3	7.6	6.1023	79.993
GW 8510	1	-14.3	Imatinib	0.48	-0.4	D7	-14.755	-15.5	-0.8	2.0759	262.56
GW 8510	0.48	-4.5	Imatinib	30	11.9	D8	7.9328	10.7	2.7	3.9297	143.51
GW 8510	0.48	-4.5	Imatinib	20	-4.7	E4	-9.3762	3.5	12.9	9.9014	76.74
GW 8510	0.48	-4.5	Imatinib	10	-10.5	D2	-15.497	-14.9	0.6	10.374	1614.8
GW 8510	0.48	-4.5	Imatinib	5	-3	E7	-7.6359	-16.7	-9	2.7381	30.339
GW 8510	0.48	-4.5	Imatinib	1	-10.1	C7	-15.088	-12.5	2.6	6.7405	263.95
GW 8510	0.48	-4.5	Imatinib	0.48	-0.4	F9	-4.9	-14.4	-9.5	3.4192	35.894

## Sheet: Imatinib vs. Emetine
Drug1	Drug1Conc	Drug1_NPI	Drug2	Drug2Conc	Drug2_NPI	Sci_WellID	PredictedInhibition	ObservedInhibition	Excess Over BLISS	Excess Over BLISS Error	Excess Over BLISS Error Percent
Emetine	10	66.3	Imatinib	30	14.2	C5	71.075	90	19	3.3589	17.719
Emetine	10	66.3	Imatinib	20	0.3	C2	66.358	83.8	17.4	3.5384	20.279
Emetine	10	66.3	Imatinib	10	-14.5	D5	61.389	74.6	13.2	12.129	91.744
Emetine	10	66.3	Imatinib	5	-10.2	C3	62.828	71.6	8.7	11.928	136.33
Emetine	10	66.3	Imatinib	1	1.7	E7	66.829	66.6	-0.2	5.6018	2881.9
Emetine	10	66.3	Imatinib	0.48	-6.6	F9	64.035	66.1	2.1	6.873	325.34
Emetine	5	67.9	Imatinib	30	14.2	F8	72.476	84.9	12.4	4.2514	34.203
Emetine	5	67.9	Imatinib	20	0.3	F7	67.987	80.4	12.4	4.2597	34.257
Emetine	5	67.9	Imatinib	10	-14.5	G10	63.259	69	5.8	13.354	231.41
Emetine	5	67.9	Imatinib	5	-10.2	F4	64.628	64.1	-0.5	12.013	2456.2
Emetine	5	67.9	Imatinib	1	1.7	E6	68.436	66.5	-1.9	4.8421	252.59
Emetine	5	67.9	Imatinib	0.48	-6.6	B5	65.777	64.9	-0.9	7.1781	794.5
Emetine	1	42	Imatinib	30	14.2	E5	50.241	62.4	12.2	6.8393	56.144
Emetine	1	42	Imatinib	20	0.3	D6	42.125	54.6	12.5	5.2232	41.814
Emetine	1	42	Imatinib	10	-14.5	D3	33.577	52.7	19.1	11.454	59.945
Emetine	1	42	Imatinib	5	-10.2	B8	36.053	48.8	12.7	11.42	89.942
Emetine	1	42	Imatinib	1	1.7	F6	42.936	36.8	-6.2	5.2307	84.659
Emetine	1	42	Imatinib	0.48	-6.6	G9	38.129	37.8	-0.3	9.8554	2931.1
Emetine	0.48	35.2	Imatinib	30	14.2	G6	44.421	43.4	-1	9.4973	941.46
Emetine	0.48	35.2	Imatinib	20	0.3	E2	35.356	41.4	6.1	4.7581	78.126
Emetine	0.48	35.2	Imatinib	10	-14.5	F10	25.809	40.3	14.5	10.824	74.645
Emetine	0.48	35.2	Imatinib	5	-10.2	F5	28.574	37.5	9	11.007	122.79
Emetine	0.48	35.2	Imatinib	1	1.7	E4	36.262	35.5	-0.8	4.1838	527.07
Emetine	0.48	35.2	Imatinib	0.48	-6.6	D9	30.892	36.2	5.3	6.0819	114.49
Emetine	0.05	2.5	Imatinib	30	14.2	C9	16.363	21.5	5.1	5.9612	116.6
Emetine	0.05	2.5	Imatinib	20	0.3	E9	2.7219	7.5	4.8	3.3303	69.616
Emetine	0.05	2.5	Imatinib	10	-14.5	B7	-11.646	2.2	13.9	9.9858	72.054
Emetine	0.05	2.5	Imatinib	5	-10.2	F3	-7.4849	-3.7	3.8	9.9376	263.34
Emetine	0.05	2.5	Imatinib	1	1.7	C4	4.0854	0.1	-4	4.1487	103.38
Emetine	0.05	2.5	Imatinib	0.48	-6.6	B2	-3.9957	1.9	5.9	6.1557	103.72
Emetine	0.024	-8.8	Imatinib	30	14.2	B6	6.6742	15.3	8.6	9.6171	111.62
Emetine	0.024	-8.8	Imatinib	20	0.3	G7	-8.5472	-6.8	1.7	14.129	827.98
Emetine	0.024	-8.8	Imatinib	10	-14.5	G3	-24.579	-15.5	9.1	16.197	178.33
Emetine	0.024	-8.8	Imatinib	5	-10.2	B3	-19.936	-1.7	18.2	12.822	70.433
Emetine	0.024	-8.8	Imatinib	1	1.7	C8	-7.0257	-0.4	6.7	9.0507	135.86
Emetine	0.024	-8.8	Imatinib	0.48	-6.6	G8	-16.043	-19.5	-3.5	11.655	332.97

## Sheet: Withaferin A vs. Mitoxanthrone
Drug1	Drug1Conc	Drug1_NPI	Drug2	Drug2Conc	Drug2_NPI	Sci_WellID	PredictedInhibition	ObservedInhibition	Excess Over BLISS	Excess Over BLISS Error	Excess Over BLISS Error Percent
Withaferin A	10	52	Mitoxanthrone	10	76.5	B7	88.732	80.8	-7.9	11.807	148.98
Withaferin A	10	52	Mitoxanthrone	2	48.3	C8	75.169	46.2	-29	20.684	71.392
Withaferin A	10	52	Mitoxanthrone	0.48	13.1	C4	58.263	61.4	3.2	12.085	379.49
Withaferin A	10	52	Mitoxanthrone	0.1	-7.9	B2	48.155	62.8	14.7	15.424	105.17
Withaferin A	10	52	Mitoxanthrone	0.05	-5.1	E6	49.528	57.9	8.4	10.619	126.27
Withaferin A	10	52	Mitoxanthrone	0.004	-6.5	D2	48.829	57.1	8.3	11.966	144.97
Withaferin A	7	26.6	Mitoxanthrone	10	76.5	D6	82.788	84.1	1.3	17.875	1329.8
Withaferin A	7	26.6	Mitoxanthrone	2	48.3	E4	62.07	42.8	-19.3	19.861	103.12
Withaferin A	7	26.6	Mitoxanthrone	0.48	13.1	B6	36.245	32.5	-3.8	29.51	786.5
Withaferin A	7	26.6	Mitoxanthrone	0.1	-7.9	C7	20.804	16.9	-3.9	22.444	580.52
Withaferin A	7	26.6	Mitoxanthrone	0.05	-5.1	C2	22.902	16.6	-6.3	19.283	304.45
Withaferin A	7	26.6	Mitoxanthrone	0.004	-6.5	C9	21.834	29.9	8.1	20.709	255.43
Withaferin A	5	7.4	Mitoxanthrone	10	76.5	D8	78.268	66	-12.3	16.55	134.71
Withaferin A	5	7.4	Mitoxanthrone	2	48.3	G3	52.111	15	-37.1	12.165	32.775
Withaferin A	5	7.4	Mitoxanthrone	0.48	13.1	B5	19.505	6.6	-12.9	12.402	96.084
Withaferin A	5	7.4	Mitoxanthrone	0.1	-7.9	C5	0.0092611	-4.3	-4.3	15.237	353.64
Withaferin A	5	7.4	Mitoxanthrone	0.05	-5.1	C10	2.6577	-2.1	-4.7	11.029	232.95
Withaferin A	5	7.4	Mitoxanthrone	0.004	-6.5	B3	1.3094	6.5	5.2	12.086	233.37
Withaferin A	2.48	4.1	Mitoxanthrone	10	76.5	E5	77.505	55.1	-22.4	8.7363	38.966
Withaferin A	2.48	4.1	Mitoxanthrone	2	48.3	E2	50.43	26.5	-23.9	6.3533	26.566
Withaferin A	2.48	4.1	Mitoxanthrone	0.48	13.1	D3	16.679	5.1	-11.6	5.1457	44.249
Withaferin A	2.48	4.1	Mitoxanthrone	0.1	-7.9	G4	-3.5	2.6	6.1	11.237	185.07
Withaferin A	2.48	4.1	Mitoxanthrone	0.05	-5.1	C6	-0.75862	3.1	3.9	5.4362	139.61
Withaferin A	2.48	4.1	Mitoxanthrone	0.004	-6.5	B10	-2.1543	0.4	2.5	13.922	552.05
Withaferin A	1	2.2	Mitoxanthrone	10	76.5	F3	77.054	59.7	-17.4	9.1552	52.74
Withaferin A	1	2.2	Mitoxanthrone	2	48.3	D4	49.434	33.2	-16.3	9.5435	58.694
Withaferin A	1	2.2	Mitoxanthrone	0.48	13.1	F4	15.005	3.2	-11.8	8.1159	69.03
Withaferin A	1	2.2	Mitoxanthrone	0.1	-7.9	G5	-5.5796	-15.6	-10	15.855	158.03
Withaferin A	1	2.2	Mitoxanthrone	0.05	-5.1	F7	-2.7831	-3.9	-1.1	6.5986	598.25
Withaferin A	1	2.2	Mitoxanthrone	0.004	-6.5	F2	-4.2068	1.1	5.3	6.4521	121.2
Withaferin A	0.1	-10.4	Mitoxanthrone	10	76.5	G7	74.098	71.4	-2.7	9.3258	341.97
Withaferin A	0.1	-10.4	Mitoxanthrone	2	48.3	F9	42.922	46.3	3.4	9.0688	268.03
Withaferin A	0.1	-10.4	Mitoxanthrone	0.48	13.1	F6	4.059	7	3	8.3258	282.15
Withaferin A	0.1	-10.4	Mitoxanthrone	0.1	-7.9	G8	-19.177	-2	17.2	12.653	73.512
Withaferin A	0.1	-10.4	Mitoxanthrone	0.05	-5.1	D9	-16.02	-4.4	11.7	8.3434	71.601
Withaferin A	0.1	-10.4	Mitoxanthrone	0.004	-6.5	E3	-17.627	-7.8	9.8	7.3908	75.326

[truncated: 13 more sheets: Withaferin A vs. Emetine, Sanguinarine vs. Atovaquone, Mitoxanthrone vs. Mefloquine, Withaferin A vs. Sanguinarine, Terfenadine vs. GW8510, Mefloquine vs. MG 132, GW8510 vs. Withaferin A, Nicardipine vs. GW 8510, Tamoxifen vs. Atovaquone, Tamoxifen vs. Mefloquine, Tamoxifen vs. Nicardipine, Tamoxifen vs. Terfenadine, Tamoxifen vs. Withaferin A]
